# Supplementary material for: In vitro anthelmintic effects of Spigelia anthelmia protein fractions against Haemonchus contortus
Source: PLoS One. 2017 Dec 15;12(12):e0189803. doi: 10.1371/journal.pone.0189803 (PMC5731696; doi:10.1371/journal.pone.0189803)
Supplement: S1 Fig — (XLSX) [file pone.0189803.s001.xlsx]

## Sheet: LPF
Protein Group	Protein ID	Accession	-10lgP	Coverage (%)	#Peptides	#Unique	PTM	Avg. Mass	Description
818	95223	O49290|CPPM_ARATH	60.30	7	2	2	Y	36566	Carboxyvinyl-carboxyphosphonate phosphorylmutase, chloroplastic OS=Arabidopsis thaliana GN=At1g77060 PE=1 SV=2
797	95547	P10053|RBS_PINTH	58.63	15	2	1	N	19312	Ribulose bisphosphate carboxylase small chain, chloroplastic OS=Pinus thunbergii GN=RBCS PE=2 SV=1
803	93455	P12354|PSAE_SPIOL	71.95	26	3	2	N	13367	Photosystem I reaction center subunit IV, chloroplastic OS=Spinacia oleracea GN=PSAE-1 PE=1 SV=1
1091	98373	P19684|ROC5_NICSY	32.06	3	1	1	N	35381	33 kDa ribonucleoprotein, chloroplastic OS=Nicotiana sylvestris PE=1 SV=1
923	95616	P35016|ENPL_CATRO	57.21	3	2	2	N	93492	Endoplasmin homolog OS=Catharanthus roseus GN=HSP90 PE=2 SV=1
774	93600	P36688|RK12_NICSY	89.48	18	3	1	N	19687	50S ribosomal protein L12, chloroplastic OS=Nicotiana sylvestris PE=2 SV=1
888	94824	P37829|SCRK_SOLTU	64.20	8	2	1	N	33765	Fructokinase OS=Solanum tuberosum PE=2 SV=1
624	95244	P46487|MDHM_EUCGU	78.17	7	4	1	N	36462	Malate dehydrogenase, mitochondrial OS=Eucalyptus gunnii GN=MDH PE=2 SV=1
1077	97915	P54237|G6PI1_CLAMI	38.31	2	1	1	N	62665	Glucose-6-phosphate isomerase, cytosolic 1 OS=Clarkia mildrediae GN=PGIC1 PE=3 SV=1
876	94584	Q00834|CYSK_SPIOL	59.88	9	2	1	N	34187	Cysteine synthase OS=Spinacia oleracea PE=1 SV=1
888	94830	Q42896|SCRK2_SOLLC	64.20	7	2	1	N	34763	Fructokinase-2 OS=Solanum lycopersicum GN=FRK2 PE=2 SV=2
888	94834	Q7XJ81|SCRK2_SOLHA	64.20	7	2	1	N	34719	Fructokinase-2 OS=Solanum habrochaites GN=FRK2 PE=2 SV=1
714	92622	Q96452|1433C_SOYBN	68.58	13	4	1	N	29209	14-3-3-like protein C OS=Glycine max GN=GF14C PE=2 SV=1
1064	96845	Q9LZS3|GLGB2_ARATH	60.03	2	1	1	N	92591	1,4-alpha-glucan-branching enzyme 2-2, chloroplastic/amyloplastic OS=Arabidopsis thaliana GN=SBE2.2 PE=1 SV=1
881	94688	Q9M5I8|TCTP_CUCME	58.91	15	2	1	N	18701	Translationally-controlled tumor protein homolog OS=Cucumis melo GN=TCTP PE=2 SV=1
869	95629	Q9S714|PSAE2_ARATH	62.44	14	2	1	N	15189	Photosystem I reaction center subunit IV B, chloroplastic OS=Arabidopsis thaliana GN=PSAE2 PE=2 SV=1
869	94698	Q9S831|PSAE1_ARATH	62.44	15	2	1	N	14967	Photosystem I reaction center subunit IV A, chloroplastic OS=Arabidopsis thaliana GN=PSAE1 PE=1 SV=1
1001	96949	tr|A0A022PQJ9|A0A022PQJ9_ERYGU	53.92	2	1	1	N	67319	Uncharacterized protein OS=Erythranthe guttata GN=MIMGU_mgv1a002820mg PE=3 SV=1
991	97288	tr|A0A022PU01|A0A022PU01_ERYGU	47.29	8	1	1	N	19119	Cyanate hydratase OS=Erythranthe guttata GN=CYN PE=3 SV=1
985	96328	tr|A0A022QAY9|A0A022QAY9_ERYGU	35.42	3	1	1	N	31644	Uncharacterized protein OS=Erythranthe guttata GN=MIMGU_mgv1a011215mg PE=4 SV=1
1065	96916	tr|A0A022QGD6|A0A022QGD6_ERYGU	57.47	6	1	1	N	22693	Uncharacterized protein (Fragment) OS=Erythranthe guttata GN=MIMGU_mgv1a0199752mg PE=4 SV=1
932	95834	tr|A0A022QIJ0|A0A022QIJ0_ERYGU	71.18	6	2	1	N	50353	Uncharacterized protein OS=Erythranthe guttata GN=MIMGU_mgv1a006041mg PE=3 SV=1
442	91101	tr|A0A022QPU2|A0A022QPU2_ERYGU	104.99	9	6	1	Y	111926	Glycine cleavage system P protein OS=Erythranthe guttata GN=MIMGU_mgv1a000648mg PE=3 SV=1
1100	98625	tr|A0A022QVC6|A0A022QVC6_ERYGU	28.28	2	1	1	N	65278	Uncharacterized protein OS=Erythranthe guttata GN=MIMGU_mgv1a003473mg PE=4 SV=1
951	96941	tr|A0A022QVE9|A0A022QVE9_ERYGU	54.06	10	1	1	N	19977	Uncharacterized protein OS=Erythranthe guttata GN=MIMGU_mgv1a014731mg PE=4 SV=1
1079	98054	tr|A0A022R2E4|A0A022R2E4_ERYGU	37.35	3	1	1	N	41928	Sulfurtransferase OS=Erythranthe guttata GN=MIMGU_mgv1a008159mg PE=4 SV=1
888	95236	tr|A0A022R9N4|A0A022R9N4_ERYGU	64.20	7	2	1	N	35602	Uncharacterized protein OS=Erythranthe guttata GN=MIMGU_mgv1a009780mg PE=3 SV=1
1065	96917	tr|A0A022R9Y1|A0A022R9Y1_ERYGU	57.47	3	1	1	N	39620	Uncharacterized protein OS=Erythranthe guttata GN=MIMGU_mgv1a008852mg PE=4 SV=1
903	97722	tr|A0A022RCR0|A0A022RCR0_ERYGU	41.41	6	1	1	N	22624	Uncharacterized protein OS=Erythranthe guttata GN=MIMGU_mgv1a012773mg PE=4 SV=1
903	97730	tr|A0A022RD17|A0A022RD17_ERYGU	41.41	5	1	1	N	25840	Uncharacterized protein OS=Erythranthe guttata GN=MIMGU_mgv1a012773mg PE=4 SV=1
975	97074	tr|A0A023W5U7|A0A023W5U7_WHEAT	51.06	5	1	1	N	33587	Endochitinase OS=Triticum aestivum PE=4 SV=1
975	97072	tr|A0A023W638|A0A023W638_WHEAT	51.06	5	1	1	N	33578	Endochitinase OS=Triticum aestivum PE=4 SV=1
628	91876	tr|A0A059A509|A0A059A509_EUCGR	107.40	8	4	2	Y	62478	Elongation factor Tu OS=Eucalyptus grandis GN=EUGRSUZ_K02786 PE=3 SV=1
932	95828	tr|A0A059BEP0|A0A059BEP0_EUCGR	71.18	6	2	1	N	47933	Uncharacterized protein OS=Eucalyptus grandis GN=EUGRSUZ_G01978 PE=3 SV=1
1070	97419	tr|A0A059BMG1|A0A059BMG1_EUCGR	45.85	6	1	1	N	20291	Uncharacterized protein OS=Eucalyptus grandis GN=EUGRSUZ_F01167 PE=3 SV=1
1070	97430	tr|A0A059BN05|A0A059BN05_EUCGR	45.85	6	1	1	N	21191	Uncharacterized protein OS=Eucalyptus grandis GN=EUGRSUZ_F01167 PE=3 SV=1
901	96302	tr|A0A059BUW0|A0A059BUW0_EUCGR	42.11	6	1	1	Y	19725	Uncharacterized protein OS=Eucalyptus grandis GN=EUGRSUZ_F03319 PE=4 SV=1
715	92619	tr|A0A059D1Y2|A0A059D1Y2_EUCGR	103.98	13	4	2	N	33578	Phosphoglycolate phosphatase OS=Eucalyptus grandis GN=EUGRSUZ_B01439 PE=3 SV=1
888	94840	tr|A0A059DB44|A0A059DB44_EUCGR	64.20	7	2	1	N	35652	Uncharacterized protein OS=Eucalyptus grandis GN=EUGRSUZ_A00095 PE=3 SV=1
1074	97674	tr|A0A059LMP9|A0A059LMP9_9CHLO	41.94	3	1	1	N	45661	Uncharacterized protein (Fragment) OS=Helicosporidium sp. ATCC 50920 GN=H632_c587p0 PE=4 SV=1
907	95022	tr|A0A059LNU3|A0A059LNU3_9CHLO	68.59	16	2	2	N	16071	Ribosomal protein S11 OS=Helicosporidium sp. ATCC 50920 GN=H632_c385p0 PE=3 SV=1
1000	97702	tr|A0A059Q2M4|A0A059Q2M4_9POAL	41.44	2	1	1	N	76841	Acetyl-coenzyme A synthetase OS=Saccharum hybrid cultivar R570 GN=SHCRBa_224_E06_R_400 PE=3 SV=1
753	93758	tr|A0A059Q2P7|A0A059Q2P7_9POAL	81.35	6	4	1	N	73187	Luminal-binding protein OS=Saccharum hybrid cultivar R570 GN=SHCRBa_019_K12_R_120 PE=3 SV=1
1000	97709	tr|A0A059Q339|A0A059Q339_9POAL	41.44	2	1	1	N	78072	Acetyl-coenzyme A synthetase OS=Saccharum hybrid cultivar R570 GN=SHCRBa_172_K24_R_340 PE=3 SV=1
1070	97403	tr|A0A060IGE4|A0A060IGE4_PANGI	45.85	7	1	1	N	17486	30S ribosomal protein S20 (Fragment) OS=Panax ginseng GN=30S PE=2 SV=1
736	93788	tr|A0A061DQU5|A0A061DQU5_THECC	73.40	9	3	2	Y	43399	Chloroplast stem-loop binding protein of 41 kDa isoform 1 OS=Theobroma cacao GN=TCM_004387 PE=4 SV=1
903	97723	tr|A0A061ELE1|A0A061ELE1_THECC	41.41	5	1	1	N	25176	Alpha/beta-Hydrolases superfamily protein, putative OS=Theobroma cacao GN=TCM_020493 PE=4 SV=1
991	96401	tr|A0A061EMQ8|A0A061EMQ8_THECC	47.29	5	1	1	N	30229	Cyanate hydratase OS=Theobroma cacao GN=CYN PE=3 SV=1
860	96922	tr|A0A061EQJ6|A0A061EQJ6_THECC	77.92	10	2	2	N	17333	Uncharacterized protein isoform 1 OS=Theobroma cacao GN=TCM_021281 PE=3 SV=1
1091	98383	tr|A0A061ETW1|A0A061ETW1_THECC	32.06	3	1	1	N	37130	Chloroplast RNA-binding protein 33 OS=Theobroma cacao GN=TCM_022982 PE=4 SV=1
180	88974	tr|A0A061EVX4|A0A061EVX4_THECC	182.04	13	15	1	Y	176720	Glutamate synthase 1 isoform 1 OS=Theobroma cacao GN=TCM_024267 PE=4 SV=1
180	88973	tr|A0A061EX07|A0A061EX07_THECC	182.04	14	15	1	Y	165052	Glutamate synthase 1 isoform 2 OS=Theobroma cacao GN=TCM_024267 PE=4 SV=1
1064	96849	tr|A0A061F0Y6|A0A061F0Y6_THECC	60.03	2	1	1	N	100638	Starch branching enzyme 2.1 isoform 1 OS=Theobroma cacao GN=TCM_022491 PE=4 SV=1
713	92647	tr|A0A061F233|A0A061F233_THECC	89.57	8	3	1	Y	47534	2-phosphoglycolate phosphatase 1 OS=Theobroma cacao GN=TCM_023152 PE=4 SV=1
1070	97415	tr|A0A061F6U8|A0A061F6U8_THECC	45.85	6	1	1	N	20470	30S ribosomal protein S20 isoform 3 OS=Theobroma cacao GN=TCM_031612 PE=3 SV=1
900	96296	tr|A0A061F7S5|A0A061F7S5_THECC	43.64	7	1	1	N	19515	Thioredoxin M-type 4 OS=Theobroma cacao GN=TCM_031439 PE=4 SV=1
1070	97428	tr|A0A061F874|A0A061F874_THECC	45.85	6	1	1	N	21371	30S ribosomal protein S20 isoform 1 OS=Theobroma cacao GN=TCM_031612 PE=3 SV=1
1003	96687	tr|A0A061FPN8|A0A061FPN8_THECC	57.60	3	1	1	N	57474	Glutamyl-tRNA(Gln) amidotransferase subunit A, chloroplastic/mitochondrial OS=Theobroma cacao GN=GATA PE=3 SV=1
818	95220	tr|A0A061FPU9|A0A061FPU9_THECC	60.30	7	2	2	Y	36005	Phosphoenolpyruvate carboxylase family protein OS=Theobroma cacao GN=TCM_035352 PE=4 SV=1
1003	96686	tr|A0A061FQC3|A0A061FQC3_THECC	57.60	4	1	1	N	45696	Glutamyl-tRNA(Gln) amidotransferase subunit A, chloroplastic/mitochondrial OS=Theobroma cacao GN=GATA PE=3 SV=1
1003	96685	tr|A0A061FRI3|A0A061FRI3_THECC	57.60	4	1	1	N	39511	Glutamyl-tRNA(Gln) amidotransferase subunit A isoform 3 OS=Theobroma cacao GN=TCM_044265 PE=4 SV=1
1081	98142	tr|A0A061FS91|A0A061FS91_THECC	36.70	7	1	1	N	25707	Superoxide dismutase OS=Theobroma cacao GN=TCM_045539 PE=3 SV=1
830	93988	tr|A0A061G7L2|A0A061G7L2_THECC	57.58	3	2	1	N	69689	Phosphoglucomutase isoform 1 OS=Theobroma cacao GN=TCM_015041 PE=4 SV=1
561	91186	tr|A0A061GKZ9|A0A061GKZ9_THECC	115.67	33	7	2	N	23769	Thioredoxin superfamily protein, Q OS=Theobroma cacao GN=TCM_037475 PE=4 SV=1
952	97028	tr|A0A061GTE1|A0A061GTE1_THECC	52.16	4	1	1	N	37081	Glycosyl hydrolase superfamily protein, putative OS=Theobroma cacao GN=TCM_040786 PE=3 SV=1
1075	97768	tr|A0A061GYJ3|A0A061GYJ3_THECC	40.90	4	1	1	N	35435	NAD(P)-binding Rossmann-fold superfamily protein OS=Theobroma cacao GN=TCM_042206 PE=4 SV=1
798	95576	tr|A0A061RAG2|A0A061RAG2_9CHLO	60.72	9	3	1	Y	35573	Malate dehydrogenase OS=Tetraselmis sp. GSL018 GN=MDH2 PE=3 SV=1
699	93092	tr|A0A061SHH0|A0A061SHH0_9CHLO	63.72	20	3	3	N	17601	Small subunit ribosomal protein S27Ae OS=Tetraselmis sp. GSL018 GN=RPS27A PE=4 SV=1
1011	97148	tr|A0A067DRK8|A0A067DRK8_CITSI	49.82	5	1	1	N	38918	Uncharacterized protein OS=Citrus sinensis GN=CISIN_1g010288mg PE=4 SV=1
702	92447	tr|A0A067DZX8|A0A067DZX8_CITSI	89.78	6	4	1	Y	85304	Elongation factor G, chloroplastic OS=Citrus sinensis GN=CISIN_1g004038mg PE=3 SV=1
1070	97410	tr|A0A067E2G1|A0A067E2G1_CITSI	45.85	6	1	1	N	20707	Uncharacterized protein OS=Citrus sinensis GN=CISIN_1g029900mg PE=3 SV=1
1011	97150	tr|A0A067E2J9|A0A067E2J9_CITSI	49.82	4	1	1	N	44337	Uncharacterized protein OS=Citrus sinensis GN=CISIN_1g010288mg PE=4 SV=1
1011	97152	tr|A0A067E3L4|A0A067E3L4_CITSI	49.82	3	1	1	N	56276	Uncharacterized protein OS=Citrus sinensis GN=CISIN_1g010288mg PE=4 SV=1
702	92442	tr|A0A067EAZ8|A0A067EAZ8_CITSI	89.78	7	4	1	Y	81283	Elongation factor G, mitochondrial OS=Citrus sinensis GN=CISIN_1g004038mg PE=3 SV=1
930	95771	tr|A0A067ER60|A0A067ER60_CITSI	43.96	2	2	1	N	86375	Uncharacterized protein OS=Citrus sinensis GN=CISIN_1g001725mg PE=4 SV=1
930	95774	tr|A0A067ERB8|A0A067ERB8_CITSI	43.96	2	2	1	N	91618	Uncharacterized protein OS=Citrus sinensis GN=CISIN_1g001725mg PE=4 SV=1
930	95807	tr|A0A067EUU1|A0A067EUU1_CITSI	43.96	2	2	1	N	111185	Uncharacterized protein OS=Citrus sinensis GN=CISIN_1g001725mg PE=4 SV=1
930	95802	tr|A0A067EUU6|A0A067EUU6_CITSI	43.96	2	2	1	N	99066	Uncharacterized protein OS=Citrus sinensis GN=CISIN_1g001725mg PE=4 SV=1
930	95770	tr|A0A067EUV1|A0A067EUV1_CITSI	43.96	2	2	1	N	85108	Uncharacterized protein OS=Citrus sinensis GN=CISIN_1g001725mg PE=4 SV=1
1078	97965	tr|A0A067EWL2|A0A067EWL2_CITSI	37.84	7	1	1	N	17147	Uncharacterized protein OS=Citrus sinensis GN=CISIN_1g029494mg PE=4 SV=1
612	91382	tr|A0A067F287|A0A067F287_CITSI	103.61	7	4	4	N	61588	Uncharacterized protein OS=Citrus sinensis GN=CISIN_1g007985mg PE=3 SV=1
930	95773	tr|A0A067F2F5|A0A067F2F5_CITSI	43.96	2	2	1	N	91196	Uncharacterized protein OS=Citrus sinensis GN=CISIN_1g001725mg PE=4 SV=1
930	95775	tr|A0A067F385|A0A067F385_CITSI	43.96	2	2	1	N	93985	Uncharacterized protein OS=Citrus sinensis GN=CISIN_1g001725mg PE=4 SV=1
1003	96907	tr|A0A067F537|A0A067F537_CITSI	57.60	3	1	1	N	59005	Glutamyl-tRNA(Gln) amidotransferase subunit A, chloroplastic/mitochondrial OS=Citrus sinensis GN=GATA PE=3 SV=1
1003	96901	tr|A0A067F5X1|A0A067F5X1_CITSI	57.60	3	1	1	N	57895	Glutamyl-tRNA(Gln) amidotransferase subunit A, chloroplastic/mitochondrial OS=Citrus sinensis GN=GATA PE=3 SV=1
1078	97974	tr|A0A067F7L8|A0A067F7L8_CITSI	37.84	6	1	1	N	20893	Uncharacterized protein OS=Citrus sinensis GN=CISIN_1g029494mg PE=4 SV=1
612	91379	tr|A0A067F9T1|A0A067F9T1_CITSI	103.61	9	4	4	N	50248	Uncharacterized protein OS=Citrus sinensis GN=CISIN_1g007985mg PE=3 SV=1
612	91380	tr|A0A067FAJ9|A0A067FAJ9_CITSI	103.61	9	4	4	N	50409	Uncharacterized protein OS=Citrus sinensis GN=CISIN_1g007985mg PE=3 SV=1
900	96300	tr|A0A067G3A3|A0A067G3A3_CITSI	43.64	6	1	1	N	20164	Uncharacterized protein OS=Citrus sinensis GN=CISIN_1g029866mg PE=4 SV=1
900	96297	tr|A0A067G659|A0A067G659_CITSI	43.64	7	1	1	N	19697	Uncharacterized protein OS=Citrus sinensis GN=CISIN_1g029866mg PE=4 SV=1
1069	97209	tr|A0A067GXI7|A0A067GXI7_CITSI	48.53	2	1	1	N	69034	Uncharacterized protein OS=Citrus sinensis GN=CISIN_1g004756mg PE=4 SV=1
833	94113	tr|A0A067GZ84|A0A067GZ84_CITSI	67.79	4	2	1	Y	64548	Uncharacterized protein OS=Citrus sinensis GN=CISIN_1g008033mg PE=4 SV=1
1069	97208	tr|A0A067H069|A0A067H069_CITSI	48.53	2	1	1	N	60970	Uncharacterized protein OS=Citrus sinensis GN=CISIN_1g004756mg PE=4 SV=1
953	97325	tr|A0A067H1Y3|A0A067H1Y3_CITSI	61.93	5	2	2	Y	42855	Uncharacterized protein OS=Citrus sinensis GN=CISIN_1g035767mg PE=4 SV=1
958	98576	tr|A0A067H3Y4|A0A067H3Y4_CITSI	28.58	5	1	1	N	41863	Uncharacterized protein OS=Citrus sinensis GN=CISIN_1g016265mg PE=4 SV=1
1069	97213	tr|A0A067H9M2|A0A067H9M2_CITSI	48.53	2	1	1	N	81716	Uncharacterized protein OS=Citrus sinensis GN=CISIN_1g004756mg PE=4 SV=1
736	93789	tr|A0A067JC87|A0A067JC87_JATCU	73.40	9	3	2	Y	43814	Uncharacterized protein OS=Jatropha curcas GN=JCGZ_21932 PE=4 SV=1
1092	98428	tr|A0A067JFE3|A0A067JFE3_JATCU	31.75	4	1	1	N	27368	Proteasome subunit alpha type OS=Jatropha curcas GN=JCGZ_26393 PE=3 SV=1
837	94180	tr|A0A067JRL9|A0A067JRL9_JATCU	63.16	7	2	2	N	38528	Hexosyltransferase OS=Jatropha curcas GN=JCGZ_17759 PE=3 SV=1
936	95978	tr|A0A067JUK1|A0A067JUK1_JATCU	43.30	2	1	1	N	45461	Succinate--CoA ligase [ADP-forming] subunit beta, mitochondrial OS=Jatropha curcas GN=JCGZ_17656 PE=3 SV=1
792	95009	tr|A0A067JY71|A0A067JY71_JATCU	79.01	14	2	1	N	31112	Uncharacterized protein OS=Jatropha curcas GN=JCGZ_19831 PE=4 SV=1
993	98247	tr|A0A067JZH0|A0A067JZH0_JATCU	34.51	6	1	1	N	20928	Uncharacterized protein OS=Jatropha curcas GN=JCGZ_13954 PE=4 SV=1
702	92397	tr|A0A067K049|A0A067K049_JATCU	89.78	6	4	1	Y	86054	Elongation factor G, chloroplastic OS=Jatropha curcas GN=JCGZ_20776 PE=3 SV=1
257	89625	tr|A0A067KAE2|A0A067KAE2_JATCU	156.49	14	7	1	Y	81365	Uncharacterized protein OS=Jatropha curcas GN=JCGZ_14540 PE=4 SV=1
1007	96754	tr|A0A067KCN9|A0A067KCN9_JATCU	41.38	3	1	1	N	44215	Uncharacterized protein OS=Jatropha curcas GN=JCGZ_07478 PE=4 SV=1
991	96397	tr|A0A067KD26|A0A067KD26_JATCU	47.29	9	1	1	N	18528	Cyanate hydratase OS=Jatropha curcas GN=CYN PE=3 SV=1
581	91625	tr|A0A067KZE2|A0A067KZE2_JATCU	102.89	23	5	1	Y	35731	Malate dehydrogenase OS=Jatropha curcas GN=JCGZ_02331 PE=3 SV=1
879	94673	tr|A0A067L4D0|A0A067L4D0_JATCU	65.93	6	2	2	N	43102	Uncharacterized protein OS=Jatropha curcas GN=JCGZ_24237 PE=4 SV=1
1003	96908	tr|A0A067L6U6|A0A067L6U6_JATCU	57.60	3	1	1	N	58927	Glutamyl-tRNA(Gln) amidotransferase subunit A, chloroplastic/mitochondrial OS=Jatropha curcas GN=GATA PE=3 SV=1
975	97064	tr|A0A067LGS1|A0A067LGS1_JATCU	51.06	6	1	1	N	27217	Uncharacterized protein OS=Jatropha curcas GN=JCGZ_22362 PE=4 SV=1
974	96516	tr|A0A067LHI5|A0A067LHI5_JATCU	48.83	2	1	1	N	82010	Uncharacterized protein OS=Jatropha curcas GN=JCGZ_05527 PE=3 SV=1
1070	97407	tr|A0A067LN37|A0A067LN37_JATCU	45.85	6	1	1	N	20252	Uncharacterized protein OS=Jatropha curcas GN=JCGZ_15308 PE=3 SV=1
483	91053	tr|A0A068ESH6|A0A068ESH6_CARTI	102.62	18	6	6	Y	49980	Tubulin beta chain OS=Carthamus tinctorius GN=TUB PE=2 SV=1
888	94828	tr|A0A068JCD7|A0A068JCD7_TOBAC	64.20	7	2	1	N	34831	Fructokinase OS=Nicotiana tabacum GN=FRK2 PE=2 SV=1
975	97065	tr|A0A068L534|A0A068L534_9ERIC	51.06	6	1	1	N	27843	Pathogenesis-related protein 3 (Fragment) OS=Vaccinium virgatum GN=PR3 PE=2 SV=1
859	96921	tr|A0A068TPM8|A0A068TPM8_COFCA	56.98	7	1	1	N	26596	Uncharacterized protein OS=Coffea canephora GN=GSCOC_T00022286001 PE=4 SV=1
950	96825	tr|A0A068TPR3|A0A068TPR3_COFCA	63.58	5	1	1	N	34358	Uncharacterized protein OS=Coffea canephora GN=GSCOC_T00021997001 PE=3 SV=1
1089	98360	tr|A0A068TSH0|A0A068TSH0_COFCA	32.69	4	1	1	N	25482	Uncharacterized protein OS=Coffea canephora GN=GSCOC_T00026002001 PE=4 SV=1
865	94526	tr|A0A068TV90|A0A068TV90_COFCA	70.15	7	2	2	N	41471	Uncharacterized protein OS=Coffea canephora GN=GSCOC_T00032018001 PE=4 SV=1
1068	97145	tr|A0A068TYN5|A0A068TYN5_COFCA	50.11	4	1	1	N	39946	Uncharacterized protein OS=Coffea canephora GN=GSCOC_T00034680001 PE=4 SV=1
639	92265	tr|A0A068TZC2|A0A068TZC2_COFCA	91.19	21	4	2	Y	39195	Glutamine synthetase OS=Coffea canephora GN=GSCOC_T00036762001 PE=3 SV=1
774	93608	tr|A0A068U1Q3|A0A068U1Q3_COFCA	89.48	18	3	1	N	20294	Uncharacterized protein OS=Coffea canephora GN=GSCOC_T00039384001 PE=3 SV=1
675	92006	tr|A0A068U3Y2|A0A068U3Y2_COFCA	105.85	28	6	1	N	23441	Uncharacterized protein OS=Coffea canephora GN=GSCOC_T00041515001 PE=4 SV=1
616	92650	tr|A0A068U455|A0A068U455_COFCA	88.95	7	4	1	Y	65283	Malic enzyme OS=Coffea canephora GN=GSCOC_T00041788001 PE=3 SV=1
938	96016	tr|A0A068U4P0|A0A068U4P0_COFCA	38.93	5	2	2	N	38972	Uncharacterized protein OS=Coffea canephora GN=GSCOC_T00015930001 PE=3 SV=1
929	95765	tr|A0A068U638|A0A068U638_COFCA	65.62	6	2	1	N	44176	Uncharacterized protein OS=Coffea canephora GN=GSCOC_T00016053001 PE=4 SV=1
741	95084	tr|A0A068U645|A0A068U645_COFCA	89.40	11	3	1	Y	35114	Uncharacterized protein OS=Coffea canephora GN=GSCOC_T00016060001 PE=3 SV=1
988	97010	tr|A0A068UBC2|A0A068UBC2_COFCA	53.09	8	1	1	N	19738	Uncharacterized protein OS=Coffea canephora GN=GSCOC_T00021030001 PE=4 SV=1
557	90934	tr|A0A068UD11|A0A068UD11_COFCA	109.17	14	6	2	N	56793	Glucose-1-phosphate adenylyltransferase OS=Coffea canephora GN=GSCOC_T00021535001 PE=3 SV=1
677	92162	tr|A0A068UDN5|A0A068UDN5_COFCA	94.00	18	3	1	N	24549	Uncharacterized protein OS=Coffea canephora GN=GSCOC_T00023509001 PE=4 SV=1
621	94159	tr|A0A068UE65|A0A068UE65_COFCA	105.40	4	2	2	N	97645	Uncharacterized protein OS=Coffea canephora GN=GSCOC_T00023698001 PE=4 SV=1
883	94708	tr|A0A068UGH2|A0A068UGH2_COFCA	88.63	16	2	2	N	22111	Uncharacterized protein OS=Coffea canephora GN=GSCOC_T00024877001 PE=3 SV=1
1082	98147	tr|A0A068UGT9|A0A068UGT9_COFCA	36.64	4	1	1	N	25870	Uncharacterized protein OS=Coffea canephora GN=GSCOC_T00025128001 PE=4 SV=1
1069	97211	tr|A0A068UHE0|A0A068UHE0_COFCA	48.53	2	1	1	N	75499	Uncharacterized protein OS=Coffea canephora GN=GSCOC_T00024930001 PE=4 SV=1
984	97165	tr|A0A068UHE1|A0A068UHE1_COFCA	48.92	10	1	1	N	15523	Uncharacterized protein OS=Coffea canephora GN=GSCOC_T00024994001 PE=4 SV=1
871	94459	tr|A0A068UHS1|A0A068UHS1_COFCA	91.59	11	2	2	N	36690	Uncharacterized protein OS=Coffea canephora GN=GSCOC_T00026821001 PE=4 SV=1
812	94286	tr|A0A068UI59|A0A068UI59_COFCA	57.50	3	2	1	N	69049	Malic enzyme OS=Coffea canephora GN=GSCOC_T00026940001 PE=3 SV=1
871	94458	tr|A0A068UKF5|A0A068UKF5_COFCA	91.59	12	2	2	N	32148	Uncharacterized protein OS=Coffea canephora GN=GSCOC_T00026819001 PE=4 SV=1
286	89627	tr|A0A068UKY7|A0A068UKY7_COFCA	134.74	12	10	2	Y	112782	Glycine cleavage system P protein OS=Coffea canephora GN=GSCOC_T00027030001 PE=3 SV=1
821	93221	tr|A0A068UNB6|A0A068UNB6_COFCA	77.59	21	3	2	N	26370	Uncharacterized protein OS=Coffea canephora GN=GSCOC_T00030461001 PE=3 SV=1
1091	98364	tr|A0A068UQ76|A0A068UQ76_COFCA	32.06	5	1	1	N	20618	Uncharacterized protein OS=Coffea canephora GN=GSCOC_T00031350001 PE=4 SV=1
1079	98052	tr|A0A068UYG4|A0A068UYG4_COFCA	37.35	3	1	1	N	41564	Sulfurtransferase OS=Coffea canephora GN=GSCOC_T00038577001 PE=4 SV=1
466	90284	tr|A0A068V1N1|A0A068V1N1_COFCA	116.22	20	7	1	Y	44073	Uncharacterized protein OS=Coffea canephora GN=GSCOC_T00041081001 PE=3 SV=1
852	95531	tr|A0A068V3F1|A0A068V3F1_COFCA	80.58	11	3	2	N	26166	Nucleoside diphosphate kinase OS=Coffea canephora GN=GSCOC_T00042570001 PE=3 SV=1
933	95835	tr|A0A068V462|A0A068V462_COFCA	42.49	12	2	1	Y	24628	Uncharacterized protein OS=Coffea canephora GN=GSCOC_T00043047001 PE=4 SV=1
914	95370	tr|A0A068V5A9|A0A068V5A9_COFCA	57.66	7	2	2	N	43111	V-type proton ATPase subunit C OS=Coffea canephora GN=GSCOC_T00015742001 PE=3 SV=1
562	91205	tr|A0A068V6R1|A0A068V6R1_COFCA	93.08	11	5	1	N	60342	Uncharacterized protein OS=Coffea canephora GN=GSCOC_T00018441001 PE=3 SV=1
881	95421	tr|A0A068V9P5|A0A068V9P5_COFCA	58.91	15	2	1	N	18857	Uncharacterized protein OS=Coffea canephora GN=GSCOC_T00000655001 PE=3 SV=1
806	92918	tr|A0A068VAU3|A0A068VAU3_COFCA	80.62	6	3	1	N	61119	Uncharacterized protein OS=Coffea canephora GN=GSCOC_T00013180001 PE=4 SV=1
975	97063	tr|A0A068VJY7|A0A068VJY7_COFCA	51.06	8	1	1	N	21282	Uncharacterized protein (Fragment) OS=Coffea canephora GN=GSCOC_T00010613001 PE=4 SV=1
975	97062	tr|A0A068VQI9|A0A068VQI9_COFCA	51.06	10	1	1	N	18429	Uncharacterized protein (Fragment) OS=Coffea canephora GN=GSCOC_T00003246001 PE=4 SV=1
781	93818	tr|A0A072VPJ2|A0A072VPJ2_MEDTR	68.12	4	1	1	N	47925	NADP-dependent malate dehydrogenase OS=Medicago truncatula GN=MTR_1g090730 PE=4 SV=1
851	95461	tr|A0A075QQM7|A0A075QQM7_BRAOA	63.50	16	3	3	N	15816	40S ribosomal protein S19 OS=Brassica oleracea var. alboglabra GN=BoB064L23.4 PE=4 SV=1
932	95830	tr|A0A076KWG3|A0A076KWG3_TOBAC	71.18	6	2	1	N	48507	Transaldolase OS=Nicotiana tabacum GN=LOC107792012 PE=2 SV=1
994	97523	tr|A0A077RWB9|A0A077RWB9_WHEAT	44.56	7	1	1	N	18093	Uncharacterized protein OS=Triticum aestivum GN=TRAES_3BF041800030CFD_c1 PE=3 SV=1
991	97286	tr|A0A078CLA5|A0A078CLA5_BRANA	47.29	8	1	1	N	18681	Cyanate hydratase OS=Brassica napus GN=BnaA07g06450D PE=3 SV=1
988	97002	tr|A0A078CZH2|A0A078CZH2_BRANA	53.09	8	1	1	N	19135	BnaA03g35760D protein OS=Brassica napus GN=BnaA03g35760D PE=4 SV=1
991	97283	tr|A0A078D7L2|A0A078D7L2_BRANA	47.29	8	1	1	N	18695	Cyanate hydratase OS=Brassica napus GN=BnaC07g07990D PE=3 SV=1
888	95238	tr|A0A078DBE6|A0A078DBE6_BRANA	64.20	7	2	1	N	37702	BnaC08g01630D protein OS=Brassica napus GN=BnaC08g01630D PE=3 SV=1
479	91304	tr|A0A078F0L5|A0A078F0L5_BRANA	123.30	3	4	1	N	176220	BnaA04g23740D protein OS=Brassica napus GN=BnaA04g23740D PE=4 SV=1
869	94697	tr|A0A078F1W5|A0A078F1W5_BRANA	62.44	15	2	1	N	15046	BnaC01g09730D protein OS=Brassica napus GN=BnaC01g09730D PE=4 SV=1
888	95240	tr|A0A078FAU9|A0A078FAU9_BRANA	64.20	7	2	1	N	40334	BnaC05g04100D protein OS=Brassica napus GN=BnaC05g04100D PE=3 SV=1
408	90283	tr|A0A078G3H9|A0A078G3H9_BRANA	126.14	24	9	1	N	44475	Aminomethyltransferase OS=Brassica napus GN=BnaA08g25100D PE=3 SV=1
408	90285	tr|A0A078H7X7|A0A078H7X7_BRANA	126.14	22	9	1	N	50041	Aminomethyltransferase OS=Brassica napus GN=BnaC08g41790D PE=3 SV=1
988	97003	tr|A0A078HGR1|A0A078HGR1_BRANA	53.09	8	1	1	N	19288	BnaC03g41600D protein OS=Brassica napus GN=BnaC03g41600D PE=4 SV=1
837	94175	tr|A0A078IAN5|A0A078IAN5_BRANA	63.16	7	2	2	N	38369	Hexosyltransferase OS=Brassica napus GN=BnaC09g14710D PE=3 SV=1
888	95237	tr|A0A078IEB7|A0A078IEB7_BRANA	64.20	7	2	1	N	36886	BnaA10g03980D protein OS=Brassica napus GN=BnaA10g03980D PE=3 SV=1
1015	98830	tr|A0A087G6Y0|A0A087G6Y0_ARAAL	23.26	1	1	1	N	115131	Alpha-mannosidase OS=Arabis alpina GN=AALP_AA8G139900 PE=3 SV=1
869	95626	tr|A0A087GHR4|A0A087GHR4_ARAAL	62.44	15	2	1	N	15067	Uncharacterized protein OS=Arabis alpina GN=AALP_AA7G131600 PE=4 SV=1
402	91903	tr|A0A087GL38|A0A087GL38_ARAAL	105.28	6	4	1	N	78150	Uncharacterized protein OS=Arabis alpina GN=AALP_AA6G001400 PE=4 SV=1
479	91290	tr|A0A087H4B7|A0A087H4B7_ARAAL	123.30	3	4	1	N	177573	Uncharacterized protein OS=Arabis alpina GN=AALP_AA4G195900 PE=4 SV=1
988	97004	tr|A0A087HB68|A0A087HB68_ARAAL	53.09	8	1	1	N	19535	Uncharacterized protein OS=Arabis alpina GN=AALP_AA3G236000 PE=4 SV=1
1085	98260	tr|A0A087SHJ4|A0A087SHJ4_AUXPR	34.44	8	1	1	N	23892	Peptidyl-prolyl cis-trans isomerase OS=Auxenochlorella protothecoides GN=F751_6153 PE=3 SV=1
161	90366	tr|A0A088C2H2|A0A088C2H2_9CHLO	119.03	20	9	1	Y	42282	Ribulose bisphosphate carboxylase large chain (Fragment) OS=Neocystis sp. BCP-NB1VF23 GN=rbcL PE=3 SV=1
812	94336	tr|A0A089YMJ0|A0A089YMJ0_KALFE	57.50	3	2	1	N	72127	Malic enzyme OS=Kalanchoe fedtschenkoi PE=2 SV=1
1006	98411	tr|A0A090MAV8|A0A090MAV8_OSTTA	32.76	1	1	1	N	67229	Aminoacyl-tRNA synthetase, class 1a,anticodon-binding OS=Ostreococcus tauri GN=OT_ostta10g00100 PE=3 SV=1
995	96487	tr|A0A0A0K9V0|A0A0A0K9V0_CUCSA	47.25	5	1	1	N	25681	60S ribosomal protein L6 OS=Cucumis sativus GN=Csa_7G428940 PE=3 SV=1
999	98126	tr|A0A0A0KWR4|A0A0A0KWR4_CUCSA	36.94	2	1	1	N	55001	Uncharacterized protein OS=Cucumis sativus GN=Csa_4G047360 PE=4 SV=1
932	95822	tr|A0A0A0KX30|A0A0A0KX30_CUCSA	71.18	6	2	1	N	48035	Uncharacterized protein OS=Cucumis sativus GN=Csa_4G007670 PE=3 SV=1
995	97317	tr|A0A0A0KYA4|A0A0A0KYA4_CUCSA	47.25	4	1	1	N	31890	60S ribosomal protein L6 OS=Cucumis sativus GN=Csa_4G153800 PE=3 SV=1
1092	98441	tr|A0A0A0KZD9|A0A0A0KZD9_CUCSA	31.75	4	1	1	N	27187	Proteasome subunit alpha type OS=Cucumis sativus GN=Csa_4G620630 PE=3 SV=1
1092	98423	tr|A0A0A0L2D7|A0A0A0L2D7_CUCSA	31.75	4	1	1	N	27196	Proteasome subunit alpha type OS=Cucumis sativus GN=Csa_4G297510 PE=3 SV=1
881	95420	tr|A0A0A0L917|A0A0A0L917_CUCSA	58.91	15	2	1	N	18658	Uncharacterized protein OS=Cucumis sativus GN=Csa_3G154390 PE=3 SV=1
995	97298	tr|A0A0A0L9J7|A0A0A0L9J7_CUCSA	47.25	5	1	1	N	25765	60S ribosomal protein L6 OS=Cucumis sativus GN=Csa_3G698560 PE=3 SV=1
428	90716	tr|A0A0A0LRJ5|A0A0A0LRJ5_CUCSA	111.19	22	7	1	N	44346	Aminomethyltransferase OS=Cucumis sativus GN=Csa_1G062310 PE=3 SV=1
1001	96954	tr|A0A0A0LX21|A0A0A0LX21_CUCSA	53.92	2	1	1	N	68049	Uncharacterized protein OS=Cucumis sativus GN=Csa_1G604600 PE=3 SV=1
974	96525	tr|A0A0A0LXJ8|A0A0A0LXJ8_CUCSA	48.83	2	1	1	N	82095	Uncharacterized protein OS=Cucumis sativus GN=Csa_1G084300 PE=3 SV=1
1004	97525	tr|A0A0A0M1I7|A0A0A0M1I7_CUCSA	44.31	13	1	1	N	10104	Uncharacterized protein OS=Cucumis sativus GN=Csa_1G569380 PE=4 SV=1
136	89853	tr|A0A0A0QCC3|A0A0A0QCC3_9MARC	150.51	31	12	1	Y	49829	Ribulose bisphosphate carboxylase large chain (Fragment) OS=Arnellia fennica GN=rbcL PE=3 SV=1
950	96827	tr|A0A0A7RFJ3|A0A0A7RFJ3_SALMI	63.58	5	1	1	N	34228	4-hydroxyphenylpyruvate reductase OS=Salvia miltiorrhiza GN=HPPR PE=2 SV=1
974	96528	tr|A0A0A7RQL1|A0A0A7RQL1_SALMI	48.83	2	1	1	N	82378	(E)-4-hydroxy-3-methylbut-2-enyl diphosphate synthase OS=Salvia miltiorrhiza f. alba PE=2 SV=1
903	97731	tr|A0A0A9DDU6|A0A0A9DDU6_ARUDO	41.41	5	1	1	N	25680	Uncharacterized protein OS=Arundo donax PE=4 SV=1
995	97315	tr|A0A0B0MK01|A0A0B0MK01_GOSAR	47.25	5	1	1	N	26724	60S ribosomal protein L6 OS=Gossypium arboreum GN=F383_24651 PE=3 SV=1
310	89112	tr|A0A0B0MPM0|A0A0B0MPM0_GOSAR	161.08	18	10	1	Y	84674	5-methyltetrahydropteroyltriglutamate--homocysteine methyltransferase OS=Gossypium arboreum GN=F383_22882 PE=3 SV=1
968	98501	tr|A0A0B0MRV2|A0A0B0MRV2_GOSAR	30.35	1	1	1	N	107369	Protein translocase subunit SecA OS=Gossypium arboreum GN=F383_27066 PE=3 SV=1
995	97316	tr|A0A0B0MSJ8|A0A0B0MSJ8_GOSAR	47.25	5	1	1	N	27014	60S ribosomal protein L6 OS=Gossypium arboreum GN=F383_24651 PE=3 SV=1
1087	98343	tr|A0A0B0MTQ3|A0A0B0MTQ3_GOSAR	32.31	4	1	1	N	34834	Isoflavone reductase OS=Gossypium arboreum GN=F383_26830 PE=4 SV=1
968	98504	tr|A0A0B0MVZ0|A0A0B0MVZ0_GOSAR	30.35	1	1	1	N	110465	Protein translocase subunit SecA OS=Gossypium arboreum GN=F383_27066 PE=3 SV=1
999	98123	tr|A0A0B0N123|A0A0B0N123_GOSAR	36.94	2	1	1	N	54975	Putative serine protease EDA2-like protein OS=Gossypium arboreum GN=F383_35146 PE=4 SV=1
862	94417	tr|A0A0B0NAQ1|A0A0B0NAQ1_GOSAR	82.15	4	2	1	N	90017	Heat shock 83 OS=Gossypium arboreum GN=F383_14547 PE=3 SV=1
711	92458	tr|A0A0B0NCH5|A0A0B0NCH5_GOSAR	81.10	14	4	4	N	42396	GDP-mannose 3,5-epimerase 1 OS=Gossypium arboreum GN=F383_16499 PE=4 SV=1
989	97883	tr|A0A0B0NEB4|A0A0B0NEB4_GOSAR	38.50	2	1	1	N	62787	D-3-phosphoglycerate dehydrogenase OS=Gossypium arboreum GN=F383_13365 PE=3 SV=1
827	93643	tr|A0A0B0NJ42|A0A0B0NJ42_GOSAR	72.84	7	3	3	Y	54556	Uncharacterized protein OS=Gossypium arboreum GN=F383_10344 PE=3 SV=1
819	95309	tr|A0A0B0NJL9|A0A0B0NJL9_GOSAR	56.45	5	2	2	Y	44614	4-hydroxy-3-methylbut-2-enyl diphosphate reductase OS=Gossypium arboreum GN=F383_18433 PE=4 SV=1
991	97287	tr|A0A0B0NKB6|A0A0B0NKB6_GOSAR	47.29	8	1	1	N	19391	Cyanate hydratase OS=Gossypium arboreum GN=CYN PE=3 SV=1
996	96494	tr|A0A0B0NX19|A0A0B0NX19_GOSAR	30.02	3	1	1	N	39146	Thylakoid lumenal 29 kDa, chloroplastic OS=Gossypium arboreum GN=F383_06472 PE=3 SV=1
995	97300	tr|A0A0B0NYJ0|A0A0B0NYJ0_GOSAR	47.25	5	1	1	N	25925	60S ribosomal protein L6 OS=Gossypium arboreum GN=F383_21731 PE=3 SV=1
986	96337	tr|A0A0B0NZ23|A0A0B0NZ23_GOSAR	39.95	5	1	1	Y	36064	Guanine nucleotide-binding protein subunit beta-like protein OS=Gossypium arboreum GN=F383_04301 PE=4 SV=1
989	97900	tr|A0A0B0P0X2|A0A0B0P0X2_GOSAR	38.50	2	1	1	N	63863	D-3-phosphoglycerate dehydrogenase OS=Gossypium arboreum GN=F383_09209 PE=3 SV=1
802	93334	tr|A0A0B0P1Y2|A0A0B0P1Y2_GOSAR	79.08	5	3	3	N	82137	Glycine--tRNA ligase 1, mitochondrial-like protein OS=Gossypium arboreum GN=F383_28152 PE=4 SV=1
995	97313	tr|A0A0B0P4E5|A0A0B0P4E5_GOSAR	47.25	5	1	1	N	26295	60S ribosomal protein L6 OS=Gossypium arboreum GN=F383_07627 PE=3 SV=1
989	97894	tr|A0A0B0P6T4|A0A0B0P6T4_GOSAR	38.50	2	1	1	N	63687	D-3-phosphoglycerate dehydrogenase OS=Gossypium arboreum GN=F383_05804 PE=3 SV=1
931	95786	tr|A0A0B0P7K2|A0A0B0P7K2_GOSAR	42.78	11	2	1	N	19025	Translationally-controlled tumor OS=Gossypium arboreum GN=F383_02604 PE=3 SV=1
818	95225	tr|A0A0B0Q2D9|A0A0B0Q2D9_GOSAR	60.30	7	2	2	Y	36941	Uncharacterized protein OS=Gossypium arboreum GN=F383_16535 PE=4 SV=1
1003	96888	tr|A0A0B2NR86|A0A0B2NR86_GLYSO	57.60	4	1	1	N	43827	Glutamyl-tRNA(Gln) amidotransferase subunit A, chloroplastic/mitochondrial OS=Glycine soja GN=GATA PE=3 SV=1
983	97826	tr|A0A0B2P4P6|A0A0B2P4P6_GLYSO	40.27	7	1	1	N	14903	40S ribosomal protein S26 OS=Glycine soja GN=glysoja_040456 PE=3 SV=1
1078	97979	tr|A0A0B2P8M0|A0A0B2P8M0_GLYSO	37.84	6	1	1	N	21067	UPF0133 protein OS=Glycine soja GN=glysoja_044486 PE=4 SV=1
714	92621	tr|A0A0B2PAX7|A0A0B2PAX7_GLYSO	68.58	13	4	1	N	29179	14-3-3-like protein C OS=Glycine soja GN=glysoja_010740 PE=3 SV=1
711	92463	tr|A0A0B2PB56|A0A0B2PB56_GLYSO	81.10	14	4	4	N	42481	GDP-mannose 3,5-epimerase OS=Glycine soja GN=glysoja_013840 PE=4 SV=1
989	97885	tr|A0A0B2PBZ1|A0A0B2PBZ1_GLYSO	38.50	2	1	1	N	62613	D-3-phosphoglycerate dehydrogenase OS=Glycine soja GN=glysoja_021317 PE=3 SV=1
1006	98398	tr|A0A0B2PD34|A0A0B2PD34_GLYSO	32.76	2	1	1	N	62251	Cysteine--tRNA ligase OS=Glycine soja GN=glysoja_035752 PE=3 SV=1
994	97506	tr|A0A0B2PDI8|A0A0B2PDI8_GLYSO	44.56	8	1	1	N	15575	40S ribosomal protein S23 OS=Glycine soja GN=glysoja_024679 PE=3 SV=1
780	93745	tr|A0A0B2PDR8|A0A0B2PDR8_GLYSO	64.08	11	3	1	N	29044	Glutathione S-transferase DHAR3, chloroplastic OS=Glycine soja GN=glysoja_019653 PE=4 SV=1
1096	98546	tr|A0A0B2PDW0|A0A0B2PDW0_GLYSO	28.95	5	1	1	N	23311	Thylakoid lumenal 15 kDa protein 1, chloroplastic OS=Glycine soja GN=glysoja_019698 PE=4 SV=1
1007	97750	tr|A0A0B2PES4|A0A0B2PES4_GLYSO	41.38	3	1	1	N	41368	12-oxophytodienoate reductase 3 OS=Glycine soja GN=glysoja_032450 PE=4 SV=1
1007	97758	tr|A0A0B2PK07|A0A0B2PK07_GLYSO	41.38	3	1	1	N	44096	12-oxophytodienoate reductase 3 OS=Glycine soja GN=glysoja_032451 PE=4 SV=1
1006	98401	tr|A0A0B2PKL7|A0A0B2PKL7_GLYSO	32.76	2	1	1	N	63263	Cysteine--tRNA ligase OS=Glycine soja GN=glysoja_032337 PE=3 SV=1
997	98494	tr|A0A0B2PLJ6|A0A0B2PLJ6_GLYSO	30.43	3	1	1	N	37809	Vesicle-associated protein 4-2 OS=Glycine soja GN=glysoja_014354 PE=4 SV=1
994	97505	tr|A0A0B2PP34|A0A0B2PP34_GLYSO	44.56	8	1	1	N	15118	40S ribosomal protein S23 OS=Glycine soja GN=glysoja_016573 PE=3 SV=1
1092	98436	tr|A0A0B2PTT0|A0A0B2PTT0_GLYSO	31.75	4	1	1	N	27333	Proteasome subunit alpha type OS=Glycine soja GN=glysoja_031296 PE=3 SV=1
968	98495	tr|A0A0B2Q2K3|A0A0B2Q2K3_GLYSO	30.35	2	1	1	N	71202	Protein translocase subunit SecA, chloroplastic OS=Glycine soja GN=glysoja_040883 PE=4 SV=1
753	93585	tr|A0A0B2Q5A6|A0A0B2Q5A6_GLYSO	81.35	5	4	1	N	79908	Luminal-binding protein 5 OS=Glycine soja GN=glysoja_002813 PE=3 SV=1
1007	97764	tr|A0A0B2Q7U3|A0A0B2Q7U3_GLYSO	41.38	3	1	1	N	45980	12-oxophytodienoate reductase 3 OS=Glycine soja GN=glysoja_005913 PE=4 SV=1
711	92465	tr|A0A0B2Q828|A0A0B2Q828_GLYSO	81.10	14	4	4	N	42580	GDP-mannose 3,5-epimerase OS=Glycine soja GN=glysoja_012174 PE=4 SV=1
931	95792	tr|A0A0B2Q8F6|A0A0B2Q8F6_GLYSO	42.78	11	2	1	N	19068	Translationally-controlled tumor protein like OS=Glycine soja GN=glysoja_012078 PE=3 SV=1
947	96279	tr|A0A0B2QBS1|A0A0B2QBS1_GLYSO	51.86	4	1	1	N	51986	Carboxypeptidase OS=Glycine soja GN=glysoja_005695 PE=3 SV=1
1007	97763	tr|A0A0B2QD73|A0A0B2QD73_GLYSO	41.38	3	1	1	N	44735	12-oxophytodienoate reductase 3 OS=Glycine soja GN=glysoja_005914 PE=4 SV=1
780	93743	tr|A0A0B2QDS3|A0A0B2QDS3_GLYSO	64.08	12	3	1	N	28891	Glutathione S-transferase DHAR3, chloroplastic OS=Glycine soja GN=glysoja_017998 PE=4 SV=1
1003	96887	tr|A0A0B2QEB6|A0A0B2QEB6_GLYSO	57.60	4	1	1	N	40035	Glutamyl-tRNA(Gln) amidotransferase subunit A, chloroplastic/mitochondrial OS=Glycine soja GN=GATA PE=3 SV=1
1002	97547	tr|A0A0B2QFR9|A0A0B2QFR9_GLYSO	44.25	6	1	1	Y	24065	50S ribosomal protein L17, chloroplastic OS=Glycine soja GN=glysoja_033739 PE=3 SV=1
713	92642	tr|A0A0B2QQH4|A0A0B2QQH4_GLYSO	89.57	9	3	1	Y	40879	Phosphoglycolate phosphatase OS=Glycine soja GN=glysoja_042890 PE=4 SV=1
1002	96641	tr|A0A0B2QTB6|A0A0B2QTB6_GLYSO	44.25	6	1	1	Y	23776	50S ribosomal protein L17, chloroplastic OS=Glycine soja GN=glysoja_029769 PE=3 SV=1
1001	96958	tr|A0A0B2QZH4|A0A0B2QZH4_GLYSO	53.92	2	1	1	N	67491	Formate--tetrahydrofolate ligase OS=Glycine soja GN=glysoja_032859 PE=3 SV=1
983	97827	tr|A0A0B2R1A3|A0A0B2R1A3_GLYSO	40.27	7	1	1	N	14842	40S ribosomal protein S26 OS=Glycine soja GN=glysoja_038319 PE=3 SV=1
652	91596	tr|A0A0B2R3J8|A0A0B2R3J8_GLYSO	99.52	9	4	1	N	58051	RuBisCO large subunit-binding protein subunit beta, chloroplastic OS=Glycine soja GN=glysoja_011366 PE=3 SV=1
1078	97983	tr|A0A0B2RBJ9|A0A0B2RBJ9_GLYSO	37.84	6	1	1	N	21333	UPF0133 protein OS=Glycine soja GN=glysoja_049416 PE=4 SV=1
902	97235	tr|A0A0B2RLS5|A0A0B2RLS5_GLYSO	48.16	8	1	1	N	16493	Superoxide dismutase [Cu-Zn] OS=Glycine soja GN=glysoja_024126 PE=3 SV=1
609	93567	tr|A0A0B2RMZ6|A0A0B2RMZ6_GLYSO	91.00	14	4	2	N	24639	Oxygen-evolving enhancer protein 3-2, chloroplastic OS=Glycine soja GN=glysoja_026131 PE=4 SV=1
693	93911	tr|A0A0B2RSA6|A0A0B2RSA6_GLYSO	59.09	3	2	2	N	99348	Aconitate hydratase OS=Glycine soja GN=glysoja_003123 PE=3 SV=1
1092	98424	tr|A0A0B2S647|A0A0B2S647_GLYSO	31.75	4	1	1	N	27379	Proteasome subunit alpha type OS=Glycine soja GN=glysoja_001203 PE=3 SV=1
825	93577	tr|A0A0B2S741|A0A0B2S741_GLYSO	67.59	8	3	1	N	46022	Isocitrate dehydrogenase [NADP] OS=Glycine soja GN=glysoja_013377 PE=3 SV=1
693	93909	tr|A0A0B2SAW3|A0A0B2SAW3_GLYSO	59.09	3	2	2	N	98396	Aconitate hydratase OS=Glycine soja GN=glysoja_003608 PE=3 SV=1
999	98133	tr|A0A0B2SBP9|A0A0B2SBP9_GLYSO	36.94	2	1	1	N	57781	Putative serine protease EDA2 OS=Glycine soja GN=glysoja_040832 PE=4 SV=1
1000	97716	tr|A0A0B2SJE1|A0A0B2SJE1_GLYSO	41.44	2	1	1	N	83985	Acetate--CoA ligase ACS, chloroplastic/glyoxysomal OS=Glycine soja GN=glysoja_015067 PE=3 SV=1
1000	97704	tr|A0A0B2SPA1|A0A0B2SPA1_GLYSO	41.44	2	1	1	N	77892	Acetate--CoA ligase ACS, chloroplastic/glyoxysomal OS=Glycine soja GN=glysoja_038956 PE=3 SV=1
994	97520	tr|A0A0B2STZ5|A0A0B2STZ5_GLYSO	44.56	8	1	1	N	15745	40S ribosomal protein S23 OS=Glycine soja GN=glysoja_007994 PE=3 SV=1
637	95147	tr|A0A0C9QLY9|A0A0C9QLY9_9SPER	73.43	11	3	1	Y	34949	Carbonic anhydrase OS=Wollemia nobilis PE=3 SV=1
1070	97413	tr|A0A0C9S4P8|A0A0C9S4P8_9SPER	45.85	6	1	1	N	20741	TSA: Wollemia nobilis Ref_Wollemi_Transcript_22815_753 transcribed RNA sequence OS=Wollemia nobilis PE=3 SV=1
994	97514	tr|A0A0D2MFS8|A0A0D2MFS8_GOSRA	44.56	8	1	1	N	15753	Uncharacterized protein OS=Gossypium raimondii GN=B456_002G250200 PE=3 SV=1
713	92645	tr|A0A0D2ML98|A0A0D2ML98_GOSRA	89.57	9	3	1	Y	41399	Uncharacterized protein OS=Gossypium raimondii GN=B456_003G088000 PE=4 SV=1
1087	98348	tr|A0A0D2N007|A0A0D2N007_GOSRA	32.31	4	1	1	N	34853	Uncharacterized protein OS=Gossypium raimondii GN=B456_004G179900 PE=4 SV=1
931	95787	tr|A0A0D2N8F1|A0A0D2N8F1_GOSRA	42.78	11	2	1	N	19121	Uncharacterized protein OS=Gossypium raimondii GN=B456_005G060700 PE=3 SV=1
818	95227	tr|A0A0D2N9C4|A0A0D2N9C4_GOSRA	60.30	7	2	2	Y	36905	Uncharacterized protein OS=Gossypium raimondii GN=B456_005G083900 PE=4 SV=1
995	97292	tr|A0A0D2NRP6|A0A0D2NRP6_GOSRA	47.25	7	1	1	N	20672	60S ribosomal protein L6 OS=Gossypium raimondii GN=B456_002G228400 PE=3 SV=1
991	97276	tr|A0A0D2NXW4|A0A0D2NXW4_GOSRA	47.29	14	1	1	N	11373	Uncharacterized protein OS=Gossypium raimondii GN=B456_006G252000 PE=4 SV=1
713	92646	tr|A0A0D2NYH1|A0A0D2NYH1_GOSRA	89.57	9	3	1	Y	41716	Uncharacterized protein OS=Gossypium raimondii GN=B456_003G088000 PE=4 SV=1
993	98248	tr|A0A0D2P7X0|A0A0D2P7X0_GOSRA	34.51	6	1	1	N	20884	Uncharacterized protein OS=Gossypium raimondii GN=B456_007G127300 PE=4 SV=1
999	98122	tr|A0A0D2PC54|A0A0D2PC54_GOSRA	36.94	2	1	1	N	55006	Uncharacterized protein OS=Gossypium raimondii GN=B456_007G197100 PE=4 SV=1
1087	98332	tr|A0A0D2PDU8|A0A0D2PDU8_GOSRA	32.31	6	1	1	N	22636	Uncharacterized protein OS=Gossypium raimondii GN=B456_004G179900 PE=4 SV=1
818	95216	tr|A0A0D2PPQ5|A0A0D2PPQ5_GOSRA	60.30	11	2	2	Y	23831	Uncharacterized protein OS=Gossypium raimondii GN=B456_005G083900 PE=4 SV=1
987	96619	tr|A0A0D2PWP9|A0A0D2PWP9_GOSRA	37.60	2	1	1	N	51237	UDP-glucose 6-dehydrogenase OS=Gossypium raimondii GN=B456_008G177900 PE=3 SV=1
995	97314	tr|A0A0D2Q779|A0A0D2Q779_GOSRA	47.25	5	1	1	N	26197	60S ribosomal protein L6 OS=Gossypium raimondii GN=B456_002G156900 PE=3 SV=1
995	97293	tr|A0A0D2QAL9|A0A0D2QAL9_GOSRA	47.25	6	1	1	N	20945	60S ribosomal protein L6 OS=Gossypium raimondii GN=B456_002G228400 PE=3 SV=1
952	97027	tr|A0A0D2QB48|A0A0D2QB48_GOSRA	52.16	4	1	1	N	37215	Uncharacterized protein OS=Gossypium raimondii GN=B456_009G074100 PE=3 SV=1
991	97277	tr|A0A0D2QG21|A0A0D2QG21_GOSRA	47.29	12	1	1	N	13069	Uncharacterized protein OS=Gossypium raimondii GN=B456_006G252000 PE=4 SV=1
995	97311	tr|A0A0D2QHG0|A0A0D2QHG0_GOSRA	47.25	5	1	1	N	26141	60S ribosomal protein L6 OS=Gossypium raimondii GN=B456_002G228400 PE=3 SV=1
713	92644	tr|A0A0D2QHQ0|A0A0D2QHQ0_GOSRA	89.57	9	3	1	Y	40737	Uncharacterized protein OS=Gossypium raimondii GN=B456_003G088000 PE=4 SV=1
999	98113	tr|A0A0D2QW19|A0A0D2QW19_GOSRA	36.94	2	1	1	N	52006	Uncharacterized protein OS=Gossypium raimondii GN=B456_007G197100 PE=4 SV=1
1087	98337	tr|A0A0D2QZQ7|A0A0D2QZQ7_GOSRA	32.31	5	1	1	N	27185	Uncharacterized protein OS=Gossypium raimondii GN=B456_004G179900 PE=4 SV=1
996	96497	tr|A0A0D2R1N1|A0A0D2R1N1_GOSRA	30.02	3	1	1	N	42633	Uncharacterized protein OS=Gossypium raimondii GN=B456_010G038200 PE=3 SV=1
997	98492	tr|A0A0D2R889|A0A0D2R889_GOSRA	30.43	5	1	1	N	21583	Uncharacterized protein OS=Gossypium raimondii GN=B456_010G149500 PE=4 SV=1
983	97820	tr|A0A0D2RBS1|A0A0D2RBS1_GOSRA	40.27	7	1	1	N	14648	40S ribosomal protein S26 OS=Gossypium raimondii GN=B456_010G218800 PE=3 SV=1
968	98505	tr|A0A0D2REP3|A0A0D2REP3_GOSRA	30.35	1	1	1	N	110719	Protein translocase subunit SecA OS=Gossypium raimondii GN=B456_008G134600 PE=3 SV=1
987	96620	tr|A0A0D2RLH4|A0A0D2RLH4_GOSRA	37.60	2	1	1	N	52832	UDP-glucose 6-dehydrogenase OS=Gossypium raimondii GN=B456_005G144700 PE=3 SV=1
1006	98406	tr|A0A0D2RM46|A0A0D2RM46_GOSRA	32.76	2	1	1	N	65345	Uncharacterized protein OS=Gossypium raimondii GN=B456_011G139400 PE=3 SV=1
993	98234	tr|A0A0D2RW09|A0A0D2RW09_GOSRA	34.51	8	1	1	N	14877	Uncharacterized protein OS=Gossypium raimondii GN=B456_004G091200 PE=4 SV=1
1015	98832	tr|A0A0D2RZQ5|A0A0D2RZQ5_GOSRA	23.26	1	1	1	N	115572	Alpha-mannosidase OS=Gossypium raimondii GN=B456_012G082700 PE=3 SV=1
1015	98824	tr|A0A0D2RZR0|A0A0D2RZR0_GOSRA	23.26	1	1	1	N	102020	Alpha-mannosidase OS=Gossypium raimondii GN=B456_012G082700 PE=3 SV=1
991	97280	tr|A0A0D2S1N4|A0A0D2S1N4_GOSRA	47.29	11	1	1	N	13926	Uncharacterized protein OS=Gossypium raimondii GN=B456_006G252000 PE=4 SV=1
696	91391	tr|A0A0D2S3Y7|A0A0D2S3Y7_GOSRA	97.06	16	5	1	N	56961	Catalase OS=Gossypium raimondii GN=B456_009G187600 PE=3 SV=1
987	98022	tr|A0A0D2S9A2|A0A0D2S9A2_GOSRA	37.60	2	1	1	N	53042	UDP-glucose 6-dehydrogenase OS=Gossypium raimondii GN=B456_007G081800 PE=3 SV=1
1070	97424	tr|A0A0D2SEX7|A0A0D2SEX7_GOSRA	45.85	6	1	1	N	20767	Uncharacterized protein OS=Gossypium raimondii GN=B456_009G375600 PE=3 SV=1
984	97166	tr|A0A0D2SFH6|A0A0D2SFH6_GOSRA	48.92	10	1	1	N	15986	Uncharacterized protein OS=Gossypium raimondii GN=B456_009G393300 PE=4 SV=1
999	98128	tr|A0A0D2SGL4|A0A0D2SGL4_GOSRA	36.94	2	1	1	N	55304	Uncharacterized protein OS=Gossypium raimondii GN=B456_007G197000 PE=4 SV=1
993	98257	tr|A0A0D2SIQ8|A0A0D2SIQ8_GOSRA	34.51	5	1	1	N	25206	Uncharacterized protein (Fragment) OS=Gossypium raimondii GN=B456_007G127300 PE=4 SV=1
726	94525	tr|A0A0D2SJ99|A0A0D2SJ99_GOSRA	80.02	9	2	2	N	40962	Uncharacterized protein OS=Gossypium raimondii GN=B456_005G182400 PE=4 SV=1
996	96493	tr|A0A0D2SM71|A0A0D2SM71_GOSRA	30.02	3	1	1	N	38817	Uncharacterized protein OS=Gossypium raimondii GN=B456_010G038200 PE=3 SV=1
999	98114	tr|A0A0D2SN26|A0A0D2SN26_GOSRA	36.94	2	1	1	N	51910	Uncharacterized protein OS=Gossypium raimondii GN=B456_007G197000 PE=4 SV=1
1006	98396	tr|A0A0D2SRY7|A0A0D2SRY7_GOSRA	32.76	2	1	1	N	62198	Uncharacterized protein OS=Gossypium raimondii GN=B456_010G130000 PE=3 SV=1
1006	98387	tr|A0A0D2T7T5|A0A0D2T7T5_GOSRA	32.76	2	1	1	N	51579	Uncharacterized protein OS=Gossypium raimondii GN=B456_011G139400 PE=3 SV=1
1092	98432	tr|A0A0D2TA93|A0A0D2TA93_GOSRA	31.75	4	1	1	N	27404	Proteasome subunit alpha type OS=Gossypium raimondii GN=B456_007G068200 PE=3 SV=1
1007	97760	tr|A0A0D2TCY5|A0A0D2TCY5_GOSRA	41.38	3	1	1	N	44761	Uncharacterized protein OS=Gossypium raimondii GN=B456_009G035400 PE=4 SV=1
907	95018	tr|A0A0D2TFW6|A0A0D2TFW6_GOSRA	68.59	26	2	2	N	9899	Uncharacterized protein OS=Gossypium raimondii GN=B456_009G400400 PE=3 SV=1
999	96602	tr|A0A0D2TI67|A0A0D2TI67_GOSRA	36.94	2	1	1	N	52243	Uncharacterized protein OS=Gossypium raimondii GN=B456_007G197000 PE=4 SV=1
995	97307	tr|A0A0D2TSB6|A0A0D2TSB6_GOSRA	47.25	5	1	1	N	26288	60S ribosomal protein L6 OS=Gossypium raimondii GN=B456_007G361900 PE=3 SV=1
987	98029	tr|A0A0D2U085|A0A0D2U085_GOSRA	37.60	2	1	1	N	53110	UDP-glucose 6-dehydrogenase OS=Gossypium raimondii GN=B456_008G095900 PE=3 SV=1
807	93249	tr|A0A0D2U1V1|A0A0D2U1V1_GOSRA	96.87	19	3	3	N	24746	40S ribosomal protein S8 OS=Gossypium raimondii GN=B456_009G445800 PE=3 SV=1
1091	98368	tr|A0A0D2U218|A0A0D2U218_GOSRA	32.06	3	1	1	N	32075	Uncharacterized protein OS=Gossypium raimondii GN=B456_009G394200 PE=4 SV=1
968	98498	tr|A0A0D2U2I6|A0A0D2U2I6_GOSRA	30.35	1	1	1	N	98037	Protein translocase subunit SecA OS=Gossypium raimondii GN=B456_008G134600 PE=3 SV=1
993	98233	tr|A0A0D2U4I5|A0A0D2U4I5_GOSRA	34.51	8	1	1	N	14919	Uncharacterized protein OS=Gossypium raimondii GN=B456_013G206100 PE=4 SV=1
996	96496	tr|A0A0D2U8I7|A0A0D2U8I7_GOSRA	30.02	3	1	1	N	40718	Uncharacterized protein OS=Gossypium raimondii GN=B456_010G038200 PE=3 SV=1
1007	97746	tr|A0A0D2UFQ9|A0A0D2UFQ9_GOSRA	41.38	4	1	1	N	34182	Uncharacterized protein OS=Gossypium raimondii GN=B456_009G035400 PE=4 SV=1
981	97388	tr|A0A0D2UGS3|A0A0D2UGS3_GOSRA	46.14	3	1	1	N	39838	Uncharacterized protein OS=Gossypium raimondii GN=B456_010G182400 PE=3 SV=1
483	91056	tr|A0A0D2UK92|A0A0D2UK92_GOSRA	102.62	18	6	6	Y	50141	Tubulin beta chain OS=Gossypium raimondii GN=B456_009G115600 PE=3 SV=1
652	91601	tr|A0A0D2UWL4|A0A0D2UWL4_GOSRA	99.52	8	4	1	N	64020	Uncharacterized protein OS=Gossypium raimondii GN=B456_011G224500 PE=3 SV=1
996	96492	tr|A0A0D2V599|A0A0D2V599_GOSRA	30.02	3	1	1	N	37729	Uncharacterized protein OS=Gossypium raimondii GN=B456_010G038200 PE=3 SV=1
981	97391	tr|A0A0D2VBX7|A0A0D2VBX7_GOSRA	46.14	2	1	1	N	50368	Uncharacterized protein OS=Gossypium raimondii GN=B456_010G182400 PE=3 SV=1
981	97397	tr|A0A0D2VGS8|A0A0D2VGS8_GOSRA	46.14	2	1	1	N	56602	Uncharacterized protein OS=Gossypium raimondii GN=B456_011G012800 PE=3 SV=1
807	93247	tr|A0A0D2W6G0|A0A0D2W6G0_GOSRA	96.87	27	3	3	N	17850	40S ribosomal protein S8 OS=Gossypium raimondii GN=B456_013G156600 PE=3 SV=1
989	97889	tr|A0A0D3A229|A0A0D3A229_BRAOL	38.50	2	1	1	N	62551	D-3-phosphoglycerate dehydrogenase OS=Brassica oleracea var. oleracea PE=3 SV=1
991	97279	tr|A0A0D3A3K4|A0A0D3A3K4_BRAOL	47.29	12	1	1	N	13514	Uncharacterized protein OS=Brassica oleracea var. oleracea PE=4 SV=1
869	94695	tr|A0A0D3A3P3|A0A0D3A3P3_BRAOL	62.44	15	2	1	N	15105	Uncharacterized protein OS=Brassica oleracea var. oleracea PE=4 SV=1
997	98481	tr|A0A0D3A4U9|A0A0D3A4U9_BRAOL	30.43	7	1	1	N	17184	Uncharacterized protein OS=Brassica oleracea var. oleracea PE=4 SV=1
563	91218	tr|A0A0D3AB15|A0A0D3AB15_BRAOL	98.91	14	5	1	Y	53118	Adenosylhomocysteinase OS=Brassica oleracea var. oleracea PE=3 SV=1
993	98243	tr|A0A0D3AFG9|A0A0D3AFG9_BRAOL	34.51	6	1	1	N	20952	Uncharacterized protein OS=Brassica oleracea var. oleracea PE=4 SV=1
994	97501	tr|A0A0D3AHJ2|A0A0D3AHJ2_BRAOL	44.56	12	1	1	N	10309	Uncharacterized protein OS=Brassica oleracea var. oleracea PE=3 SV=1
711	92469	tr|A0A0D3AX45|A0A0D3AX45_BRAOL	81.10	14	4	4	N	42773	Uncharacterized protein OS=Brassica oleracea var. oleracea PE=4 SV=1
851	95471	tr|A0A0D3AY53|A0A0D3AY53_BRAOL	63.50	16	3	3	N	16548	Uncharacterized protein OS=Brassica oleracea var. oleracea PE=4 SV=1
981	97392	tr|A0A0D3B8I9|A0A0D3B8I9_BRAOL	46.14	2	1	1	N	55047	Uncharacterized protein OS=Brassica oleracea var. oleracea PE=3 SV=1
968	98503	tr|A0A0D3B8Z0|A0A0D3B8Z0_BRAOL	30.35	1	1	1	N	110421	Protein translocase subunit SecA OS=Brassica oleracea var. oleracea PE=3 SV=1
851	95484	tr|A0A0D3B9C1|A0A0D3B9C1_BRAOL	63.50	4	3	3	N	66175	Uncharacterized protein OS=Brassica oleracea var. oleracea PE=4 SV=1
907	95027	tr|A0A0D3BAR1|A0A0D3BAR1_BRAOL	68.59	11	2	2	N	23372	Uncharacterized protein OS=Brassica oleracea var. oleracea PE=3 SV=1
563	91216	tr|A0A0D3BCY9|A0A0D3BCY9_BRAOL	98.91	14	5	1	Y	53130	Adenosylhomocysteinase OS=Brassica oleracea var. oleracea PE=3 SV=1
989	97899	tr|A0A0D3BLF4|A0A0D3BLF4_BRAOL	38.50	2	1	1	N	63252	D-3-phosphoglycerate dehydrogenase OS=Brassica oleracea var. oleracea PE=3 SV=1
472	91439	tr|A0A0D3BMV8|A0A0D3BMV8_BRAOL	89.63	7	6	2	N	110061	Uncharacterized protein OS=Brassica oleracea var. oleracea PE=3 SV=1
483	91063	tr|A0A0D3BS15|A0A0D3BS15_BRAOL	102.62	16	6	6	Y	54847	Tubulin beta chain (Fragment) OS=Brassica oleracea var. oleracea PE=3 SV=1
1006	98400	tr|A0A0D3BT80|A0A0D3BT80_BRAOL	32.76	2	1	1	N	63126	Uncharacterized protein OS=Brassica oleracea var. oleracea PE=3 SV=1
563	91219	tr|A0A0D3BYU9|A0A0D3BYU9_BRAOL	98.91	14	5	1	Y	53274	Adenosylhomocysteinase OS=Brassica oleracea var. oleracea PE=3 SV=1
1000	97715	tr|A0A0D3C110|A0A0D3C110_BRAOL	41.44	2	1	1	N	82139	Acetyl-coenzyme A synthetase OS=Brassica oleracea var. oleracea PE=3 SV=1
479	91307	tr|A0A0D3C5K9|A0A0D3C5K9_BRAOL	123.30	3	4	1	N	177447	Uncharacterized protein OS=Brassica oleracea var. oleracea PE=4 SV=1
888	95241	tr|A0A0D3C7Z7|A0A0D3C7Z7_BRAOL	64.20	7	2	1	N	40274	Uncharacterized protein OS=Brassica oleracea var. oleracea PE=3 SV=1
625	91125	tr|A0A0D3CDW7|A0A0D3CDW7_BRAOL	113.08	18	6	6	Y	54091	Uncharacterized protein OS=Brassica oleracea var. oleracea PE=3 SV=1
993	96450	tr|A0A0D3CMJ2|A0A0D3CMJ2_BRAOL	34.51	2	1	1	N	53801	Uncharacterized protein OS=Brassica oleracea var. oleracea PE=4 SV=1
575	93276	tr|A0A0D3CQE1|A0A0D3CQE1_BRAOL	83.23	11	5	1	Y	35747	Malate dehydrogenase OS=Brassica oleracea var. oleracea PE=3 SV=1
753	93762	tr|A0A0D3CTE5|A0A0D3CTE5_BRAOL	81.35	6	4	1	N	73616	Uncharacterized protein OS=Brassica oleracea var. oleracea PE=3 SV=1
578	91232	tr|A0A0D3CXY1|A0A0D3CXY1_BRAOL	99.21	15	5	1	N	42214	Uncharacterized protein OS=Brassica oleracea var. oleracea PE=3 SV=1
578	91243	tr|A0A0D3CYU7|A0A0D3CYU7_BRAOL	99.21	8	5	1	N	82324	Uncharacterized protein OS=Brassica oleracea var. oleracea PE=4 SV=1
753	93764	tr|A0A0D3D518|A0A0D3D518_BRAOL	81.35	6	4	1	N	73673	Uncharacterized protein OS=Brassica oleracea var. oleracea PE=3 SV=1
563	91224	tr|A0A0D3D5B9|A0A0D3D5B9_BRAOL	98.91	13	5	1	Y	56903	Adenosylhomocysteinase (Fragment) OS=Brassica oleracea var. oleracea PE=3 SV=1
991	97285	tr|A0A0D3D5F5|A0A0D3D5F5_BRAOL	47.29	8	1	1	N	18641	Cyanate hydratase OS=Brassica oleracea var. oleracea GN=CYN PE=3 SV=1
735	92863	tr|A0A0D3D906|A0A0D3D906_BRAOL	86.11	7	3	1	N	51540	Elongation factor Tu OS=Brassica oleracea var. oleracea PE=3 SV=1
711	92357	tr|A0A0D3DCA0|A0A0D3DCA0_BRAOL	81.10	12	4	4	N	48661	Uncharacterized protein (Fragment) OS=Brassica oleracea var. oleracea PE=4 SV=1
851	95452	tr|A0A0D3DDI5|A0A0D3DDI5_BRAOL	63.50	16	3	3	N	15696	Uncharacterized protein OS=Brassica oleracea var. oleracea PE=4 SV=1
947	96461	tr|A0A0D3DH15|A0A0D3DH15_BRAOL	51.86	3	1	1	N	77634	Carboxypeptidase OS=Brassica oleracea var. oleracea PE=3 SV=1
989	97890	tr|A0A0D3DHM5|A0A0D3DHM5_BRAOL	38.50	2	1	1	N	62783	D-3-phosphoglycerate dehydrogenase OS=Brassica oleracea var. oleracea PE=3 SV=1
563	91214	tr|A0A0D3DKC2|A0A0D3DKC2_BRAOL	98.91	14	5	1	Y	53245	Adenosylhomocysteinase OS=Brassica oleracea var. oleracea PE=3 SV=1
1095	98538	tr|A0A0D3DNR6|A0A0D3DNR6_BRAOL	29.21	2	1	1	N	47421	Uncharacterized protein OS=Brassica oleracea var. oleracea PE=3 SV=1
769	92791	tr|A0A0D3DR09|A0A0D3DR09_BRAOL	82.48	7	4	2	N	63437	Uncharacterized protein OS=Brassica oleracea var. oleracea PE=3 SV=1
408	90280	tr|A0A0D3DXW2|A0A0D3DXW2_BRAOL	126.14	25	9	1	N	44439	Aminomethyltransferase OS=Brassica oleracea var. oleracea PE=3 SV=1
851	95451	tr|A0A0D3E1P7|A0A0D3E1P7_BRAOL	63.50	16	3	3	N	15728	Uncharacterized protein OS=Brassica oleracea var. oleracea PE=4 SV=1
837	94177	tr|A0A0D3E5C3|A0A0D3E5C3_BRAOL	63.16	7	2	2	N	38401	Hexosyltransferase OS=Brassica oleracea var. oleracea PE=3 SV=1
853	95723	tr|A0A0D3E746|A0A0D3E746_BRAOL	47.25	22	2	1	Y	16380	Nucleoside diphosphate kinase OS=Brassica oleracea var. oleracea PE=3 SV=1
981	97395	tr|A0A0D3E8A0|A0A0D3E8A0_BRAOL	46.14	2	1	1	N	55225	Uncharacterized protein OS=Brassica oleracea var. oleracea PE=3 SV=1
974	96533	tr|A0A0D3ED64|A0A0D3ED64_BRAOL	48.83	2	1	1	N	86623	Uncharacterized protein OS=Brassica oleracea var. oleracea PE=3 SV=1
974	97198	tr|A0A0D3ED65|A0A0D3ED65_BRAOL	48.83	7	1	1	N	19668	Uncharacterized protein OS=Brassica oleracea var. oleracea PE=4 SV=1
818	95232	tr|A0A0D6QSR4|A0A0D6QSR4_ARACU	60.30	7	2	2	Y	37980	Uncharacterized protein OS=Araucaria cunninghamii PE=4 SV=1
818	95233	tr|A0A0D6QSW8|A0A0D6QSW8_ARACU	60.30	7	2	2	Y	38361	Uncharacterized protein OS=Araucaria cunninghamii PE=4 SV=1
1070	97408	tr|A0A0D6QUP6|A0A0D6QUP6_ARACU	45.85	6	1	1	N	20422	Uncharacterized protein OS=Araucaria cunninghamii PE=3 SV=1
818	95221	tr|A0A0D6QV08|A0A0D6QV08_ARACU	60.30	7	2	2	Y	36021	Uncharacterized protein OS=Araucaria cunninghamii PE=4 SV=1
711	92471	tr|A0A0D6R1Z0|A0A0D6R1Z0_ARACU	81.10	14	4	4	N	42708	Uncharacterized protein OS=Araucaria cunninghamii PE=4 SV=1
994	97517	tr|A0A0D6R6W3|A0A0D6R6W3_ARACU	44.56	8	1	1	N	15701	Uncharacterized protein OS=Araucaria cunninghamii PE=3 SV=1
902	96405	tr|A0A0D6R8L6|A0A0D6R8L6_ARACU	48.16	8	1	1	N	16099	Superoxide dismutase [Cu-Zn] OS=Araucaria cunninghamii PE=3 SV=1
906	94973	tr|A0A0D6R9P2|A0A0D6R9P2_ARACU	76.00	10	2	1	N	37558	Uncharacterized protein OS=Araucaria cunninghamii PE=4 SV=1
902	96407	tr|A0A0D6R9V5|A0A0D6R9V5_ARACU	48.16	8	1	1	N	17339	Superoxide dismutase [Cu-Zn] OS=Araucaria cunninghamii PE=3 SV=1
968	98508	tr|A0A0D9V0A4|A0A0D9V0A4_9ORYZ	30.35	1	1	1	N	111893	Protein translocase subunit SecA OS=Leersia perrieri PE=3 SV=1
981	96290	tr|A0A0D9V3T5|A0A0D9V3T5_9ORYZ	46.14	2	1	1	N	55619	Uncharacterized protein OS=Leersia perrieri PE=3 SV=1
1071	97446	tr|A0A0D9VLT2|A0A0D9VLT2_9ORYZ	45.66	2	1	1	N	78368	Uncharacterized protein OS=Leersia perrieri PE=4 SV=1
987	98038	tr|A0A0D9VW84|A0A0D9VW84_9ORYZ	37.60	2	1	1	N	52895	UDP-glucose 6-dehydrogenase OS=Leersia perrieri PE=3 SV=1
903	96698	tr|A0A0D9WG88|A0A0D9WG88_9ORYZ	41.41	2	1	1	N	58612	Uncharacterized protein OS=Leersia perrieri PE=4 SV=1
903	96697	tr|A0A0D9WG90|A0A0D9WG90_9ORYZ	41.41	2	1	1	N	50630	Uncharacterized protein OS=Leersia perrieri PE=4 SV=1
800	96930	tr|A0A0D9XMI7|A0A0D9XMI7_9ORYZ	80.84	10	2	2	N	16717	Nucleoside diphosphate kinase OS=Leersia perrieri PE=3 SV=1
1073	97677	tr|A0A0D9XT85|A0A0D9XT85_9ORYZ	44.03	1	1	1	N	104006	Uncharacterized protein OS=Leersia perrieri PE=4 SV=1
346	92926	tr|A0A0D9XYP8|A0A0D9XYP8_9ORYZ	81.69	15	4	1	Y	19570	Ribulose bisphosphate carboxylase small chain OS=Leersia perrieri PE=3 SV=1
1073	97688	tr|A0A0E0BKA9|A0A0E0BKA9_9ORYZ	44.03	1	1	1	N	125053	Uncharacterized protein OS=Oryza glumipatula PE=4 SV=1
987	96339	tr|A0A0E0D2B8|A0A0E0D2B8_9ORYZ	37.60	3	1	1	N	34688	Uncharacterized protein OS=Oryza meridionalis PE=4 SV=1
852	95513	tr|A0A0E0I3R1|A0A0E0I3R1_ORYNI	80.58	13	3	2	N	21112	Nucleoside diphosphate kinase OS=Oryza nivara PE=3 SV=1
852	95526	tr|A0A0E0I3R2|A0A0E0I3R2_ORYNI	80.58	12	3	2	N	23650	Nucleoside diphosphate kinase OS=Oryza nivara PE=3 SV=1
968	98506	tr|A0A0E0JHT9|A0A0E0JHT9_ORYPU	30.35	1	1	1	N	110893	Protein translocase subunit SecA OS=Oryza punctata PE=3 SV=1
753	93759	tr|A0A0E0JUM7|A0A0E0JUM7_ORYPU	81.35	6	4	1	N	73416	Uncharacterized protein OS=Oryza punctata PE=3 SV=1
483	91059	tr|A0A0E0JW01|A0A0E0JW01_ORYPU	102.62	18	6	6	Y	50135	Tubulin beta chain OS=Oryza punctata PE=3 SV=1
807	93255	tr|A0A0E0JZW2|A0A0E0JZW2_ORYPU	96.87	19	3	3	N	24843	40S ribosomal protein S8 OS=Oryza punctata PE=3 SV=1
993	98237	tr|A0A0E0KDJ2|A0A0E0KDJ2_ORYPU	34.51	6	1	1	N	21044	Uncharacterized protein OS=Oryza punctata PE=4 SV=1
483	90991	tr|A0A0E0KJQ7|A0A0E0KJQ7_ORYPU	102.62	18	6	6	Y	49979	Tubulin beta chain OS=Oryza punctata PE=3 SV=1
807	93264	tr|A0A0E0KPA7|A0A0E0KPA7_ORYPU	96.87	19	3	3	N	24899	40S ribosomal protein S8 OS=Oryza punctata PE=3 SV=1
995	97294	tr|A0A0E0KRT1|A0A0E0KRT1_ORYPU	47.25	5	1	1	N	24622	60S ribosomal protein L6 OS=Oryza punctata PE=3 SV=1
980	96266	tr|A0A0E0LCG5|A0A0E0LCG5_ORYPU	57.68	5	1	1	N	31623	Uncharacterized protein OS=Oryza punctata PE=4 SV=1
993	98255	tr|A0A0E0LPQ5|A0A0E0LPQ5_ORYPU	34.51	5	1	1	N	23437	Uncharacterized protein OS=Oryza punctata PE=4 SV=1
1067	97094	tr|A0A0E0LPS1|A0A0E0LPS1_ORYPU	50.86	2	1	1	N	67868	Peroxidase OS=Oryza punctata PE=3 SV=1
999	98138	tr|A0A0E0M9M1|A0A0E0M9M1_ORYPU	36.94	1	1	1	N	119620	Uncharacterized protein OS=Oryza punctata PE=4 SV=1
999	98137	tr|A0A0E0M9M2|A0A0E0M9M2_ORYPU	36.94	1	1	1	N	118491	Uncharacterized protein OS=Oryza punctata PE=4 SV=1
711	92455	tr|A0A0E0MGR4|A0A0E0MGR4_ORYPU	81.10	14	4	4	N	42104	Uncharacterized protein OS=Oryza punctata PE=4 SV=1
931	95779	tr|A0A0E0MHW8|A0A0E0MHW8_ORYPU	42.78	11	2	1	N	18889	Uncharacterized protein OS=Oryza punctata PE=3 SV=1
346	93006	tr|A0A0E0MLA3|A0A0E0MLA3_ORYPU	81.69	15	4	1	Y	19681	Ribulose bisphosphate carboxylase small chain OS=Oryza punctata PE=3 SV=1
346	93438	tr|A0A0E0MLI9|A0A0E0MLI9_ORYPU	81.69	1	4	1	Y	246891	Ribulose bisphosphate carboxylase small chain OS=Oryza punctata PE=3 SV=1
346	93007	tr|A0A0E0MLJ2|A0A0E0MLJ2_ORYPU	81.69	15	4	1	Y	19602	Ribulose bisphosphate carboxylase small chain OS=Oryza punctata PE=3 SV=1
346	93008	tr|A0A0E0MLJ3|A0A0E0MLJ3_ORYPU	81.69	12	4	1	Y	25673	Ribulose bisphosphate carboxylase small chain OS=Oryza punctata PE=3 SV=1
852	95528	tr|A0A0E0MNC1|A0A0E0MNC1_ORYPU	80.58	11	3	2	N	24624	Nucleoside diphosphate kinase OS=Oryza punctata PE=3 SV=1
968	98521	tr|A0A0E0MVI8|A0A0E0MVI8_ORYRU	30.35	1	1	1	N	115551	Protein translocase subunit SecA OS=Oryza rufipogon PE=3 SV=1
753	93761	tr|A0A0E0N8U8|A0A0E0N8U8_ORYRU	81.35	6	4	1	N	73390	Uncharacterized protein OS=Oryza rufipogon PE=3 SV=1
1078	97990	tr|A0A0E0NAR8|A0A0E0NAR8_ORYRU	37.84	5	1	1	N	25636	Uncharacterized protein OS=Oryza rufipogon PE=4 SV=1
807	93258	tr|A0A0E0NF20|A0A0E0NF20_ORYRU	96.87	19	3	3	N	24829	40S ribosomal protein S8 OS=Oryza rufipogon PE=3 SV=1
994	97507	tr|A0A0E0P345|A0A0E0P345_ORYRU	44.56	8	1	1	N	15660	Uncharacterized protein OS=Oryza rufipogon PE=3 SV=1
807	93261	tr|A0A0E0P7P2|A0A0E0P7P2_ORYRU	96.87	19	3	3	N	24929	40S ribosomal protein S8 OS=Oryza rufipogon PE=3 SV=1
1067	97098	tr|A0A0E0QCR5|A0A0E0QCR5_ORYRU	50.86	1	1	1	N	124333	Peroxidase OS=Oryza rufipogon PE=3 SV=1
1067	97097	tr|A0A0E0QCR6|A0A0E0QCR6_ORYRU	50.86	1	1	1	N	111715	Peroxidase OS=Oryza rufipogon PE=3 SV=1
1067	97096	tr|A0A0E0QCR7|A0A0E0QCR7_ORYRU	50.86	2	1	1	N	99208	Peroxidase OS=Oryza rufipogon PE=3 SV=1
1067	97095	tr|A0A0E0QCR8|A0A0E0QCR8_ORYRU	50.86	2	1	1	N	99122	Peroxidase OS=Oryza rufipogon PE=3 SV=1
999	98131	tr|A0A0E0R1B1|A0A0E0R1B1_ORYRU	36.94	2	1	1	N	54858	Uncharacterized protein OS=Oryza rufipogon PE=4 SV=1
931	95793	tr|A0A0E0RBS3|A0A0E0RBS3_ORYRU	42.78	11	2	1	N	18946	Uncharacterized protein OS=Oryza rufipogon PE=3 SV=1
852	95519	tr|A0A0E0RIH2|A0A0E0RIH2_ORYRU	80.58	12	3	2	N	23500	Nucleoside diphosphate kinase OS=Oryza rufipogon PE=3 SV=1
858	96820	tr|A0A0F6PL02|A0A0F6PL02_9ASPA	63.69	9	1	1	N	25423	PSBQ-2 OS=Erycina pusilla GN=PSBQ-2 PE=2 SV=1
1086	98293	tr|A0A0F7GXP8|A0A0F7GXP8_9ROSI	34.41	4	1	1	N	28938	PsbP-domain protein 1 OS=Erodium foetidum GN=PPD1 PE=2 SV=1
1086	98292	tr|A0A0F7GYP7|A0A0F7GYP7_9ROSI	34.41	4	1	1	N	28512	PsbP-domain protein 1 OS=Erodium trifolium GN=PPD1 PE=2 SV=1
858	96821	tr|A0A0F7GZX6|A0A0F7GZX6_9ASPA	63.69	9	1	1	N	25180	Photosystem II subunit Q-2 OS=Apostasia odorata GN=PSBQ2 PE=2 SV=1
514	91577	tr|A0A0G2SJN7|A0A0G2SJN7_SALMI	93.10	13	6	1	Y	53554	Dihydrolipoyl dehydrogenase OS=Salvia miltiorrhiza GN=LPD2 PE=2 SV=1
648	92205	tr|A0A0G3BDM7|A0A0G3BDM7_9ROSI	96.88	10	3	1	N	56012	ATP synthase subunit alpha OS=Hypseocharis bilobata GN=atp1 PE=3 SV=1
648	92203	tr|A0A0G3BFS4|A0A0G3BFS4_9ROSI	96.88	10	3	1	N	55505	ATP synthase subunit alpha OS=Geranium nodosum GN=atp1 PE=3 SV=1
903	97732	tr|A0A0J8B9V6|A0A0J8B9V6_BETVU	41.41	5	1	1	N	25992	Uncharacterized protein OS=Beta vulgaris subsp. vulgaris GN=BVRB_5g124140 PE=4 SV=1
830	93987	tr|A0A0J8BG42|A0A0J8BG42_BETVU	57.58	3	2	1	N	68783	Uncharacterized protein OS=Beta vulgaris subsp. vulgaris GN=BVRB_3g066000 PE=4 SV=1
704	94592	tr|A0A0J8BQL4|A0A0J8BQL4_BETVU	88.00	17	4	2	Y	23141	Superoxide dismutase [Cu-Zn] OS=Beta vulgaris subsp. vulgaris GN=BVRB_9g206190 PE=3 SV=1
997	98490	tr|A0A0J8BTM9|A0A0J8BTM9_BETVU	30.43	6	1	1	N	18570	Uncharacterized protein OS=Beta vulgaris subsp. vulgaris GN=BVRB_8g181460 PE=4 SV=1
987	98037	tr|A0A0J8BXR0|A0A0J8BXR0_BETVU	37.60	2	1	1	N	52919	UDP-glucose 6-dehydrogenase OS=Beta vulgaris subsp. vulgaris GN=BVRB_7g169190 PE=3 SV=1
841	94318	tr|A0A0J8C335|A0A0J8C335_BETVU	48.85	16	2	1	Y	29746	Uncharacterized protein OS=Beta vulgaris subsp. vulgaris GN=BVRB_7g158280 PE=4 SV=1
951	96942	tr|A0A0J8C6H1|A0A0J8C6H1_BETVU	54.06	10	1	1	N	20253	Uncharacterized protein OS=Beta vulgaris subsp. vulgaris GN=BVRB_6g146220 PE=4 SV=1
656	92047	tr|A0A0J8CAL7|A0A0J8CAL7_BETVU	96.05	16	5	2	N	44060	Uncharacterized protein OS=Beta vulgaris subsp. vulgaris GN=BVRB_5g114690 PE=4 SV=1
1092	98434	tr|A0A0J8CAW4|A0A0J8CAW4_BETVU	31.75	4	1	1	N	27447	Proteasome subunit alpha type OS=Beta vulgaris subsp. vulgaris GN=BVRB_5g113140 PE=3 SV=1
625	91126	tr|A0A0J8CC51|A0A0J8CC51_BETVU	113.08	18	6	6	Y	54057	Uncharacterized protein OS=Beta vulgaris subsp. vulgaris GN=BVRB_5g107520 PE=3 SV=1
902	96402	tr|A0A0J8CIN2|A0A0J8CIN2_BETVU	48.16	9	1	1	N	15253	Superoxide dismutase [Cu-Zn] OS=Beta vulgaris subsp. vulgaris GN=BVRB_4g082950 PE=3 SV=1
1079	98047	tr|A0A0J8CUT3|A0A0J8CUT3_BETVU	37.35	3	1	1	N	41517	Sulfurtransferase OS=Beta vulgaris subsp. vulgaris GN=BVRB_2g038180 PE=4 SV=1
170	89977	tr|A0A0J8CXP9|A0A0J8CXP9_BETVU	143.41	23	8	1	Y	47695	Uncharacterized protein OS=Beta vulgaris subsp. vulgaris GN=BVRB_2g025300 PE=4 SV=1
1078	97987	tr|A0A0J8CXU2|A0A0J8CXU2_BETVU	37.84	6	1	1	N	21467	Uncharacterized protein OS=Beta vulgaris subsp. vulgaris GN=BVRB_2g044040 PE=4 SV=1
1078	97959	tr|A0A0J8CYC8|A0A0J8CYC8_BETVU	37.84	18	1	1	N	6579	Uncharacterized protein OS=Beta vulgaris subsp. vulgaris GN=BVRB_2g044030 PE=4 SV=1
902	97231	tr|A0A0J8E6E3|A0A0J8E6E3_BETVU	48.16	8	1	1	N	15821	Superoxide dismutase [Cu-Zn] OS=Beta vulgaris subsp. vulgaris GN=BVRB_3g068430 PE=3 SV=1
455	89927	tr|A0A0J8E869|A0A0J8E869_BETVU	133.41	17	7	1	Y	68633	Uncharacterized protein OS=Beta vulgaris subsp. vulgaris GN=BVRB_2g045980 PE=3 SV=1
168	88966	tr|A0A0K1Z6F1|A0A0K1Z6F1_9LAMI	182.99	45	16	1	Y	53762	ATP synthase subunit beta OS=Penstemon gracilis GN=atpB PE=3 SV=1
954	97399	tr|A0A0K8WMK4|A0A0K8WMK4_9FABA	46.13	2	1	1	N	59527	p-coumarate:CoA ligase 2 OS=Acacia koa GN=4cl2 PE=4 SV=1
980	96244	tr|A0A0K9NLH5|A0A0K9NLH5_ZOSMR	57.68	8	1	1	N	20584	60S ribosomal protein L11a OS=Zostera marina GN=ZOSMA_84G00390 PE=3 SV=1
997	98471	tr|A0A0K9NN32|A0A0K9NN32_ZOSMR	30.43	7	1	1	N	15827	Uncharacterized protein OS=Zostera marina GN=ZOSMA_7G00520 PE=4 SV=1
1002	97554	tr|A0A0K9P9J3|A0A0K9P9J3_ZOSMR	44.25	5	1	1	Y	29757	50S ribosomal protein L17, chloroplastic OS=Zostera marina GN=ZOSMA_342G00110 PE=3 SV=1
625	91130	tr|A0A0K9PCA8|A0A0K9PCA8_ZOSMR	113.08	18	6	6	Y	54372	H(+)-transporting two-sector ATPase OS=Zostera marina GN=ZOSMA_309G00040 PE=3 SV=1
983	97836	tr|A0A0K9PE58|A0A0K9PE58_ZOSMR	40.27	7	1	1	N	14800	40S ribosomal protein S26 OS=Zostera marina GN=ZOSMA_270G00090 PE=3 SV=1
486	90242	tr|A0A0K9PFG8|A0A0K9PFG8_ZOSMR	110.91	14	9	1	N	93911	Elongation factor OS=Zostera marina GN=ZOSMA_258G00150 PE=4 SV=1
1003	96726	tr|A0A0K9PN62|A0A0K9PN62_ZOSMR	57.60	3	1	1	N	58419	Glutamyl-tRNA(Gln) amidotransferase subunit A, chloroplastic/mitochondrial OS=Zostera marina GN=GATA PE=3 SV=1
968	96768	tr|A0A0K9PQJ7|A0A0K9PQJ7_ZOSMR	30.35	1	1	1	N	113169	Protein translocase subunit SecA OS=Zostera marina GN=ZOSMA_182G00330 PE=3 SV=1
902	97240	tr|A0A0K9PVB2|A0A0K9PVB2_ZOSMR	48.16	8	1	1	N	16362	Superoxide dismutase [Cu-Zn] OS=Zostera marina GN=ZOSMA_16G01180 PE=3 SV=1
980	96245	tr|A0A0K9Q188|A0A0K9Q188_ZOSMR	57.68	8	1	1	N	20656	60S ribosomal protein L11-1 OS=Zostera marina GN=ZOSMA_11G00970 PE=3 SV=1
997	98489	tr|A0A0K9QIT8|A0A0K9QIT8_SPIOL	30.43	6	1	1	N	18392	Uncharacterized protein OS=Spinacia oleracea GN=SOVF_174450 PE=4 SV=1
1078	97975	tr|A0A0K9QXT3|A0A0K9QXT3_SPIOL	37.84	6	1	1	N	21029	Uncharacterized protein OS=Spinacia oleracea GN=SOVF_129180 PE=4 SV=1
1062	96840	tr|A0A0K9QY31|A0A0K9QY31_SPIOL	61.13	9	1	1	N	23715	Uncharacterized protein OS=Spinacia oleracea GN=SOVF_133720 PE=4 SV=1
974	94939	tr|A0A0K9R1N3|A0A0K9R1N3_SPIOL	48.83	2	1	1	N	82198	Uncharacterized protein OS=Spinacia oleracea GN=SOVF_121960 PE=3 SV=1
1064	96848	tr|A0A0K9R279|A0A0K9R279_SPIOL	60.03	2	1	1	N	99530	Uncharacterized protein OS=Spinacia oleracea GN=SOVF_115130 PE=4 SV=1
902	97232	tr|A0A0K9R5I0|A0A0K9R5I0_SPIOL	48.16	8	1	1	N	16043	Superoxide dismutase [Cu-Zn] OS=Spinacia oleracea GN=SOVF_104760 PE=3 SV=1
218	90517	tr|A0A0K9RE47|A0A0K9RE47_SPIOL	147.40	10	8	2	Y	80279	Uncharacterized protein OS=Spinacia oleracea GN=SOVF_077450 PE=4 SV=1
1097	98550	tr|A0A0K9RE56|A0A0K9RE56_SPIOL	28.84	8	1	1	N	20706	Uncharacterized protein OS=Spinacia oleracea GN=SOVF_076880 PE=4 SV=1
1092	98426	tr|A0A0K9RH20|A0A0K9RH20_SPIOL	31.75	4	1	1	N	27476	Proteasome subunit alpha type OS=Spinacia oleracea GN=SOVF_067770 PE=3 SV=1
1094	98532	tr|A0A0K9RNI5|A0A0K9RNI5_SPIOL	29.81	2	1	1	N	46939	Uncharacterized protein OS=Spinacia oleracea GN=SOVF_046600 PE=4 SV=1
656	92048	tr|A0A0K9RQF2|A0A0K9RQF2_SPIOL	96.05	16	5	2	N	44190	Uncharacterized protein OS=Spinacia oleracea GN=SOVF_046260 PE=4 SV=1
955	97560	tr|A0A0K9S1C1|A0A0K9S1C1_SPIOL	44.02	4	1	1	N	31049	Uncharacterized protein OS=Spinacia oleracea GN=SOVF_005820 PE=4 SV=1
1091	98369	tr|A0A0K9S1L1|A0A0K9S1L1_SPIOL	32.06	3	1	1	N	34398	Uncharacterized protein OS=Spinacia oleracea GN=SOVF_010030 PE=4 SV=1
1079	98048	tr|A0A0K9S2C7|A0A0K9S2C7_SPIOL	37.35	3	1	1	N	41624	Sulfurtransferase OS=Spinacia oleracea GN=SOVF_007380 PE=4 SV=1
1092	98444	tr|A0A0L9T8F6|A0A0L9T8F6_PHAAN	31.75	4	1	1	N	27369	Proteasome subunit alpha type OS=Phaseolus angularis GN=LR48_Vigan327s000800 PE=3 SV=1
997	98475	tr|A0A0L9TBB0|A0A0L9TBB0_PHAAN	30.43	7	1	1	N	15712	Uncharacterized protein OS=Phaseolus angularis GN=LR48_Vigan406s021900 PE=4 SV=1
681	93025	tr|A0A0L9TFQ2|A0A0L9TFQ2_PHAAN	75.02	10	3	1	N	33034	Uncharacterized protein OS=Phaseolus angularis GN=LR48_Vigan641s006500 PE=3 SV=1
968	98499	tr|A0A0L9TXV0|A0A0L9TXV0_PHAAN	30.35	1	1	1	N	100994	Uncharacterized protein OS=Phaseolus angularis GN=LR48_Vigan02g152500 PE=3 SV=1
697	92769	tr|A0A0L9TZ34|A0A0L9TZ34_PHAAN	86.72	22	3	3	Y	17553	Uncharacterized protein OS=Phaseolus angularis GN=LR48_Vigan02g199800 PE=3 SV=1
1001	96956	tr|A0A0L9U1B9|A0A0L9U1B9_PHAAN	53.92	2	1	1	N	67450	Uncharacterized protein OS=Phaseolus angularis GN=LR48_Vigan02g271100 PE=3 SV=1
848	95209	tr|A0A0L9U2X4|A0A0L9U2X4_PHAAN	60.90	12	2	2	N	17812	4-hydroxy-4-methyl-2-oxoglutarate aldolase OS=Phaseolus angularis GN=LR48_Vigan03g039800 PE=3 SV=1
1000	97703	tr|A0A0L9U6S3|A0A0L9U6S3_PHAAN	41.44	2	1	1	N	77961	Uncharacterized protein OS=Phaseolus angularis GN=LR48_Vigan03g187500 PE=3 SV=1
340	90982	tr|A0A0L9U7S9|A0A0L9U7S9_PHAAN	113.16	16	8	1	N	47533	Glyceraldehyde-3-phosphate dehydrogenase OS=Phaseolus angularis GN=LR48_Vigan03g187100 PE=3 SV=1
1006	98403	tr|A0A0L9UH66|A0A0L9UH66_PHAAN	32.76	2	1	1	N	64058	Uncharacterized protein OS=Phaseolus angularis GN=LR48_Vigan04g220900 PE=3 SV=1
652	91606	tr|A0A0L9UJG2|A0A0L9UJG2_PHAAN	99.52	8	4	1	N	67061	Uncharacterized protein OS=Phaseolus angularis GN=LR48_Vigan05g030800 PE=3 SV=1
1078	97960	tr|A0A0L9UJW7|A0A0L9UJW7_PHAAN	37.84	12	1	1	N	9741	Uncharacterized protein OS=Phaseolus angularis GN=LR48_Vigan05g057000 PE=4 SV=1
974	96511	tr|A0A0L9UN56|A0A0L9UN56_PHAAN	48.83	2	1	1	N	82295	Uncharacterized protein OS=Phaseolus angularis GN=LR48_Vigan05g179800 PE=3 SV=1
971	96787	tr|A0A0L9UWG2|A0A0L9UWG2_PHAAN	23.25	3	1	1	N	39322	Glutamine synthetase OS=Phaseolus angularis GN=LR48_Vigan07g076500 PE=3 SV=1
1007	97753	tr|A0A0L9UY26|A0A0L9UY26_PHAAN	41.38	3	1	1	N	43320	Uncharacterized protein OS=Phaseolus angularis GN=LR48_Vigan07g139200 PE=4 SV=1
1003	96899	tr|A0A0L9VB18|A0A0L9VB18_PHAAN	57.60	3	1	1	N	57763	Glutamyl-tRNA(Gln) amidotransferase subunit A, chloroplastic/mitochondrial OS=Phaseolus angularis GN=GATA PE=3 SV=1
1002	97549	tr|A0A0L9VCL8|A0A0L9VCL8_PHAAN	44.25	6	1	1	Y	24513	Uncharacterized protein OS=Phaseolus angularis GN=LR48_Vigan09g141200 PE=3 SV=1
1067	97081	tr|A0A0P0XAM5|A0A0P0XAM5_ORYSJ	50.86	10	1	1	N	16103	Os07g0677200 protein (Fragment) OS=Oryza sativa subsp. japonica GN=Os07g0677200 PE=3 SV=1
852	95508	tr|A0A0P0YB67|A0A0P0YB67_ORYSJ	80.58	18	3	2	N	16314	Nucleoside diphosphate kinase (Fragment) OS=Oryza sativa subsp. japonica GN=Os12g0548300 PE=3 SV=1
1006	98389	tr|A0A0R0EAU1|A0A0R0EAU1_SOYBN	32.76	2	1	1	N	56402	Uncharacterized protein OS=Glycine max GN=GLYMA_20G117600 PE=4 SV=1
945	96206	tr|A0A0R0EWH1|A0A0R0EWH1_SOYBN	37.32	2	1	1	N	70729	Uncharacterized protein OS=Glycine max GN=GLYMA_19G113600 PE=4 SV=1
993	98256	tr|A0A0R0F137|A0A0R0F137_SOYBN	34.51	5	1	1	N	25498	Uncharacterized protein OS=Glycine max GN=GLYMA_19G232100 PE=4 SV=1
1003	96889	tr|A0A0R0F9I6|A0A0R0F9I6_SOYBN	57.60	3	1	1	N	50262	Glutamyl-tRNA(Gln) amidotransferase subunit A, chloroplastic/mitochondrial OS=Glycine max GN=GATA PE=3 SV=1
968	98516	tr|A0A0R0HSV6|A0A0R0HSV6_SOYBN	30.35	1	1	1	N	114501	Protein translocase subunit SecA OS=Glycine max GN=GLYMA_10G137800 PE=3 SV=1
609	93569	tr|A0A0R0J8D5|A0A0R0J8D5_SOYBN	91.00	14	4	2	N	24873	Uncharacterized protein OS=Glycine max GN=GLYMA_07G112000 PE=4 SV=1
846	95106	tr|A0A0S1MME0|A0A0S1MME0_RHIMA	69.22	13	2	1	N	17797	Fructose-bisphosphate aldolase (Fragment) OS=Rhizophora mangle PE=4 SV=1
995	97308	tr|A0A0S3QYD0|A0A0S3QYD0_PHAAN	47.25	5	1	1	N	26204	60S ribosomal protein L6 OS=Vigna angularis var. angularis GN=Vigan.01G080500 PE=3 SV=1
995	97303	tr|A0A0S3QYF9|A0A0S3QYF9_PHAAN	47.25	5	1	1	N	26216	60S ribosomal protein L6 OS=Vigna angularis var. angularis GN=Vigan.01G080400 PE=3 SV=1
987	98040	tr|A0A0S3R278|A0A0S3R278_PHAAN	37.60	2	1	1	N	52949	UDP-glucose 6-dehydrogenase OS=Vigna angularis var. angularis GN=Vigan.01G254500 PE=3 SV=1
983	97829	tr|A0A0S3REA4|A0A0S3REA4_PHAAN	40.27	7	1	1	N	14798	40S ribosomal protein S26 OS=Vigna angularis var. angularis GN=Vigan.02G182300 PE=3 SV=1
877	95994	tr|A0A0S3RJY8|A0A0S3RJY8_PHAAN	57.25	8	1	1	N	21238	Uncharacterized protein OS=Vigna angularis var. angularis GN=Vigan.03G054300 PE=4 SV=1
825	93572	tr|A0A0S3RL33|A0A0S3RL33_PHAAN	67.59	8	3	1	N	45970	Isocitrate dehydrogenase [NADP] OS=Vigna angularis var. angularis GN=Vigan.03G098800 PE=3 SV=1
1092	98431	tr|A0A0S3RTV7|A0A0S3RTV7_PHAAN	31.75	4	1	1	N	27329	Proteasome subunit alpha type OS=Vigna angularis var. angularis GN=Vigan.04G128700 PE=3 SV=1
191	89051	tr|A0A0S3RX11|A0A0S3RX11_PHAAN	172.84	11	13	1	N	175750	Uncharacterized protein OS=Vigna angularis var. angularis GN=Vigan.04G263600 PE=4 SV=1
1005	98452	tr|A0A0S3S090|A0A0S3S090_PHAAN	31.27	7	1	1	Y	14325	Uncharacterized protein OS=Vigna angularis var. angularis GN=Vigan.04G388800 PE=4 SV=1
993	98238	tr|A0A0S3S0H8|A0A0S3S0H8_PHAAN	34.51	6	1	1	N	20953	Uncharacterized protein OS=Vigna angularis var. angularis GN=Vigan.04G393200 PE=4 SV=1
1003	96903	tr|A0A0S3S821|A0A0S3S821_PHAAN	57.60	3	1	1	N	58156	Glutamyl-tRNA(Gln) amidotransferase subunit A, chloroplastic/mitochondrial OS=Vigna angularis var. angularis GN=Vigan.05G264100 PE=3 SV=1
1078	97981	tr|A0A0S3SJE6|A0A0S3SJE6_PHAAN	37.84	6	1	1	N	21170	Uncharacterized protein OS=Vigna angularis var. angularis GN=Vigan.07G178900 PE=4 SV=1
1006	98395	tr|A0A0S3SLV3|A0A0S3SLV3_PHAAN	32.76	2	1	1	N	60158	Uncharacterized protein OS=Vigna angularis var. angularis GN=Vigan.08G031500 PE=3 SV=1
697	92768	tr|A0A0S3SNB1|A0A0S3SNB1_PHAAN	86.72	22	3	3	Y	17525	Uncharacterized protein OS=Vigna angularis var. angularis GN=Vigan.08G090400 PE=3 SV=1
697	92770	tr|A0A0S3SNE4|A0A0S3SNE4_PHAAN	86.72	22	3	3	Y	17553	Uncharacterized protein OS=Vigna angularis var. angularis GN=Vigan.08G094200 PE=3 SV=1
1090	98362	tr|A0A0S3SSP9|A0A0S3SSP9_PHAAN	31.95	5	1	1	Y	44688	Uncharacterized protein OS=Vigna angularis var. angularis GN=Vigan.08G264300 PE=4 SV=1
1007	97761	tr|A0A0U2KSJ3|A0A0U2KSJ3_GOSHI	41.38	3	1	1	N	44747	OPR3 OS=Gossypium hirsutum GN=OPR3 PE=2 SV=1
796	95367	tr|A0A0V0GMD4|A0A0V0GMD4_SOLCH	72.34	18	3	1	N	11893	Putative ovule protein (Fragment) OS=Solanum chacoense PE=4 SV=1
777	93655	tr|A0A0V0H547|A0A0V0H547_SOLCH	77.72	24	4	4	N	16736	Putative ovule protein OS=Solanum chacoense PE=3 SV=1
777	93668	tr|A0A0V0H6Y4|A0A0V0H6Y4_SOLCH	77.72	23	4	4	N	17115	Putative 40S ribosomal protein S16-like OS=Solanum chacoense PE=3 SV=1
1002	97528	tr|A0A0V0H7B2|A0A0V0H7B2_SOLCH	44.25	7	1	1	Y	20873	Putative 50S ribosomal protein L17, chloroplastic-like (Fragment) OS=Solanum chacoense PE=3 SV=1
1002	97535	tr|A0A0V0H848|A0A0V0H848_SOLCH	44.25	6	1	1	Y	22681	Putative ovule protein OS=Solanum chacoense PE=3 SV=1
851	95472	tr|A0A0V0H9L2|A0A0V0H9L2_SOLCH	63.50	15	3	3	N	17190	Putative 40S ribosomal protein S19-like OS=Solanum chacoense PE=4 SV=1
980	96240	tr|A0A0V0HBC6|A0A0V0HBC6_SOLCH	57.68	8	1	1	N	19704	Putative ovule protein OS=Solanum chacoense PE=3 SV=1
980	96241	tr|A0A0V0HEL8|A0A0V0HEL8_SOLCH	57.68	8	1	1	N	19667	Putative 60S ribosomal protein L11-2-like OS=Solanum chacoense PE=3 SV=1
1092	98445	tr|A0A0V0HJM5|A0A0V0HJM5_SOLCH	31.75	4	1	1	N	30239	Proteasome subunit alpha type OS=Solanum chacoense PE=3 SV=1
975	96474	tr|A0A0V0HMH1|A0A0V0HMH1_SOLCH	51.06	6	1	1	N	28738	Putative basic endochitinase-like OS=Solanum chacoense PE=4 SV=1
653	91695	tr|A0A0V0HPB6|A0A0V0HPB6_SOLCH	88.81	22	5	1	Y	29163	Putative triose phosphate isomerase cytosolic isoform-like OS=Solanum chacoense PE=3 SV=1
804	94432	tr|A0A0V0HS94|A0A0V0HS94_SOLCH	64.47	11	3	2	N	32568	Putative nuclear snf4-like OS=Solanum chacoense PE=4 SV=1
819	94734	tr|A0A0V0HV17|A0A0V0HV17_SOLCH	56.45	6	2	2	Y	37086	Putative ovule protein OS=Solanum chacoense PE=4 SV=1
1091	98382	tr|A0A0V0HVJ2|A0A0V0HVJ2_SOLCH	32.06	3	1	1	N	36087	Putative 33 kDa ribonucleoprotein, chloroplastic-like OS=Solanum chacoense PE=4 SV=1
888	94839	tr|A0A0V0HWB3|A0A0V0HWB3_SOLCH	64.20	7	2	1	N	35756	Putative fructokinase-2-like OS=Solanum chacoense PE=3 SV=1
528	92242	tr|A0A0V0HWC0|A0A0V0HWC0_SOLCH	103.04	24	5	1	Y	29438	Putative 2-Cys peroxiredoxin BAS1-like, chloroplastic-like OS=Solanum chacoense PE=4 SV=1
985	96327	tr|A0A0V0HWJ4|A0A0V0HWJ4_SOLCH	35.42	3	1	1	N	31367	Putative carboxymethylenebutenolidase-like OS=Solanum chacoense PE=4 SV=1
1075	97769	tr|A0A0V0HXL7|A0A0V0HXL7_SOLCH	40.90	4	1	1	N	35662	Putative nmrA-like family protein-like OS=Solanum chacoense PE=4 SV=1
1082	98152	tr|A0A0V0I307|A0A0V0I307_SOLCH	36.64	4	1	1	N	26771	Putative thylakoid lumenal 19 kDa protein, chloroplastic-like OS=Solanum chacoense PE=4 SV=1
603	91512	tr|A0A0V0I3W9|A0A0V0I3W9_SOLCH	97.48	18	5	1	N	44273	Aminomethyltransferase OS=Solanum chacoense PE=3 SV=1
819	94735	tr|A0A0V0I429|A0A0V0I429_SOLCH	56.45	6	2	2	Y	37029	Putative 30S ribosomal protein S1, chloroplastic-like OS=Solanum chacoense PE=4 SV=1
349	90458	tr|A0A0V0I4P8|A0A0V0I4P8_SOLCH	114.60	21	9	1	Y	42544	Putative sedoheptulose-1,7-bisphosphatase, chloroplastic-like OS=Solanum chacoense PE=3 SV=1
825	93579	tr|A0A0V0I6R3|A0A0V0I6R3_SOLCH	67.59	8	3	1	N	46706	Isocitrate dehydrogenase [NADP] OS=Solanum chacoense PE=3 SV=1
825	93580	tr|A0A0V0I8I6|A0A0V0I8I6_SOLCH	67.59	8	3	1	N	46760	Isocitrate dehydrogenase [NADP] OS=Solanum chacoense PE=3 SV=1
989	97880	tr|A0A0V0ID51|A0A0V0ID51_SOLCH	38.50	5	1	1	N	27401	Putative ovule protein OS=Solanum chacoense PE=4 SV=1
742	93056	tr|A0A0V0IG49|A0A0V0IG49_SOLCH	69.57	9	4	1	Y	53440	Dihydrolipoyl dehydrogenase OS=Solanum chacoense PE=3 SV=1
657	92181	tr|A0A0V0IGT9|A0A0V0IGT9_SOLCH	104.51	14	4	1	Y	53452	Putative glutamate--glyoxylate aminotransferase 2-like OS=Solanum chacoense PE=4 SV=1
1003	96895	tr|A0A0V0IHE3|A0A0V0IHE3_SOLCH	57.60	3	1	1	N	57663	Glutamyl-tRNA(Gln) amidotransferase subunit A, chloroplastic/mitochondrial OS=Solanum chacoense GN=GATA PE=3 SV=1
1099	98621	tr|A0A0V0IJ24|A0A0V0IJ24_SOLCH	28.13	2	1	1	N	55720	Protein disulfide-isomerase OS=Solanum chacoense PE=3 SV=1
989	96350	tr|A0A0V0IM37|A0A0V0IM37_SOLCH	38.50	3	1	1	N	42041	Putative d-3-phosphoglycerate dehydrogenase, chloroplastic-like OS=Solanum chacoense PE=4 SV=1
1099	98622	tr|A0A0V0IRM2|A0A0V0IRM2_SOLCH	28.13	2	1	1	N	58428	Protein disulfide-isomerase OS=Solanum chacoense PE=3 SV=1
931	95772	tr|A0A0Y0BIJ8|A0A0Y0BIJ8_TARKO	42.78	17	2	1	N	12903	Putative translationally controlled tumor protein 1 OS=Taraxacum kok-saghyz GN=TCTP1 PE=2 SV=1
994	96486	tr|A0A103MZZ2|A0A103MZZ2_CYNCS	44.56	14	1	1	N	8365	Nucleic acid-binding, OB-fold (Fragment) OS=Cynara cardunculus var. scolymus GN=Ccrd_026584 PE=4 SV=1
931	95801	tr|A0A103XDT1|A0A103XDT1_CYNCS	42.78	9	2	1	N	24594	Mss4-like protein OS=Cynara cardunculus var. scolymus GN=Ccrd_024892 PE=3 SV=1
987	98032	tr|A0A103XKV2|A0A103XKV2_CYNCS	37.60	2	1	1	N	52761	UDP-glucose 6-dehydrogenase OS=Cynara cardunculus var. scolymus GN=Ccrd_005294 PE=3 SV=1
646	91962	tr|A0A103XLE7|A0A103XLE7_CYNCS	90.23	9	4	1	N	56702	Chaperonin Cpn60 OS=Cynara cardunculus var. scolymus GN=Ccrd_004988 PE=3 SV=1
989	97902	tr|A0A103XM67|A0A103XM67_CYNCS	38.50	2	1	1	N	65365	ACT domain-containing protein OS=Cynara cardunculus var. scolymus GN=Ccrd_004642 PE=4 SV=1
1002	97555	tr|A0A103XP69|A0A103XP69_CYNCS	44.25	3	1	1	Y	42785	Ribosomal protein L17 OS=Cynara cardunculus var. scolymus GN=Ccrd_003785 PE=3 SV=1
993	98258	tr|A0A103XPD9|A0A103XPD9_CYNCS	34.51	5	1	1	N	25564	Uncharacterized protein OS=Cynara cardunculus var. scolymus GN=Ccrd_003444 PE=4 SV=1
968	96718	tr|A0A103XPJ2|A0A103XPJ2_CYNCS	30.35	1	1	1	N	100569	Protein translocase subunit SecA OS=Cynara cardunculus var. scolymus GN=Ccrd_003378 PE=3 SV=1
934	95836	tr|A0A103XRU6|A0A103XRU6_CYNCS	61.04	6	2	1	N	43692	Aldolase-type TIM barrel OS=Cynara cardunculus var. scolymus GN=Ccrd_002194 PE=3 SV=1
629	91993	tr|A0A103XSD2|A0A103XSD2_CYNCS	95.53	12	3	3	N	32690	K homology domain, prokaryotic type OS=Cynara cardunculus var. scolymus GN=Ccrd_001938 PE=3 SV=1
981	97398	tr|A0A103XTT1|A0A103XTT1_CYNCS	46.14	2	1	1	N	57469	Aspartic peptidase OS=Cynara cardunculus var. scolymus GN=Ccrd_001140 PE=3 SV=1
980	96265	tr|A0A103XTY7|A0A103XTY7_CYNCS	57.68	6	1	1	N	27263	Ribosomal protein L5 (Fragment) OS=Cynara cardunculus var. scolymus GN=Ccrd_001111 PE=4 SV=1
987	98023	tr|A0A103XX29|A0A103XX29_CYNCS	37.60	2	1	1	N	52831	UDP-glucose 6-dehydrogenase OS=Cynara cardunculus var. scolymus GN=Ccrd_023289 PE=3 SV=1
983	97821	tr|A0A103XZ16|A0A103XZ16_CYNCS	40.27	7	1	1	N	14492	40S ribosomal protein S26 OS=Cynara cardunculus var. scolymus GN=Ccrd_022316 PE=3 SV=1
987	98028	tr|A0A103Y4W7|A0A103Y4W7_CYNCS	37.60	2	1	1	N	53137	UDP-glucose 6-dehydrogenase OS=Cynara cardunculus var. scolymus GN=Ccrd_019131 PE=3 SV=1
877	94627	tr|A0A103YFF4|A0A103YFF4_CYNCS	57.25	11	1	1	N	16862	Calcium-binding EF-hand OS=Cynara cardunculus var. scolymus GN=Ccrd_013528 PE=4 SV=1
1081	98141	tr|A0A103YIZ3|A0A103YIZ3_CYNCS	36.70	7	1	1	N	25438	Superoxide dismutase OS=Cynara cardunculus var. scolymus GN=Ccrd_011597 PE=3 SV=1
901	96651	tr|A0A103YK44|A0A103YK44_CYNCS	42.11	6	1	1	Y	20201	Thioredoxin OS=Cynara cardunculus var. scolymus GN=Ccrd_011079 PE=4 SV=1
981	97393	tr|A0A103YLI3|A0A103YLI3_CYNCS	46.14	2	1	1	N	54994	Aspartic peptidase OS=Cynara cardunculus var. scolymus GN=Ccrd_010362 PE=3 SV=1
826	93588	tr|A0A103YM68|A0A103YM68_CYNCS	61.38	7	3	1	N	55416	Alkaline phosphatase-like, alpha/beta/alpha OS=Cynara cardunculus var. scolymus GN=Ccrd_009933 PE=4 SV=1
931	95791	tr|A0A109QJI1|A0A109QJI1_TARKO	42.78	11	2	1	N	18940	Putative translationally controlled tumor protein 2 OS=Taraxacum kok-saghyz GN=TCTP2 PE=2 SV=1
1087	98331	tr|A0A118JU96|A0A118JU96_CYNCS	32.31	9	1	1	N	14788	NAD(P)-binding domain-containing protein OS=Cynara cardunculus var. scolymus GN=Ccrd_006322 PE=4 SV=1
1070	97426	tr|A0A118JVN6|A0A118JVN6_CYNCS	45.85	6	1	1	N	20877	Ribosomal protein S20 OS=Cynara cardunculus var. scolymus GN=Ccrd_004916 PE=3 SV=1
629	91986	tr|A0A118JWM5|A0A118JWM5_CYNCS	95.53	13	3	3	N	30104	K Homology domain-containing protein OS=Cynara cardunculus var. scolymus GN=Ccrd_001937 PE=3 SV=1
807	93265	tr|A0A118JZ91|A0A118JZ91_CYNCS	96.87	19	3	3	N	25070	40S ribosomal protein S8 OS=Cynara cardunculus var. scolymus GN=Ccrd_022704 PE=3 SV=1
907	95019	tr|A0A118K3B3|A0A118K3B3_CYNCS	68.59	22	2	2	N	11855	Ribosomal protein S11 OS=Cynara cardunculus var. scolymus GN=Ccrd_015917 PE=3 SV=1
1001	96947	tr|A0A124SEJ0|A0A124SEJ0_CYNCS	53.92	2	1	1	N	66623	Uncharacterized protein OS=Cynara cardunculus var. scolymus GN=Ccrd_021507 PE=3 SV=1
914	95369	tr|A0A124SGE6|A0A124SGE6_CYNCS	57.66	7	2	2	N	42607	V-type proton ATPase subunit C OS=Cynara cardunculus var. scolymus GN=Ccrd_015520 PE=3 SV=1
671	91522	tr|A0A139Z892|A0A139Z892_9POAL	94.46	13	5	2	N	51839	UDP-glucose pyrophosphorylase OS=Dendrocalamus farinosus GN=UGP PE=2 SV=1
951	96939	tr|A0A140B485|A0A140B485_PRUPE	54.06	10	1	1	N	20199	2Fe-2S transfer protein 12 OS=Prunus persica var. persica GN=GRXS14 PE=2 SV=1
974	96510	tr|A0A140CWP1|A0A140CWP1_BIXOR	48.83	2	1	1	N	82275	4-hydroxy-3-methylbut-2-en-1-yl diphosphate synthase OS=Bixa orellana GN=HDS PE=2 SV=1
995	97295	tr|A0A151QWP3|A0A151QWP3_CAJCA	47.25	5	1	1	N	25488	60S ribosomal protein L6 OS=Cajanus cajan GN=KK1_044302 PE=3 SV=1
995	97304	tr|A0A151QWU6|A0A151QWU6_CAJCA	47.25	5	1	1	N	26164	60S ribosomal protein L6 OS=Cajanus cajan GN=KK1_044301 PE=3 SV=1
999	98115	tr|A0A151R2X8|A0A151R2X8_CAJCA	36.94	2	1	1	N	53545	Thymus-specific serine protease OS=Cajanus cajan GN=KK1_041923 PE=4 SV=1
1092	98427	tr|A0A151R7K8|A0A151R7K8_CAJCA	31.75	4	1	1	N	27369	Proteasome subunit alpha type OS=Cajanus cajan GN=KK1_040258 PE=3 SV=1
1079	98043	tr|A0A151RH20|A0A151RH20_CAJCA	37.35	3	1	1	N	34932	Sulfurtransferase OS=Cajanus cajan GN=KK1_036744 PE=4 SV=1
591	92608	tr|A0A151RKE1|A0A151RKE1_CAJCA	106.75	22	5	1	N	24455	Uncharacterized protein OS=Cajanus cajan GN=KK1_035549 PE=4 SV=1
714	92616	tr|A0A151RT49|A0A151RT49_CAJCA	68.58	13	4	1	N	28403	14-3-3-like protein C OS=Cajanus cajan GN=KK1_032731 PE=3 SV=1
643	91698	tr|A0A151RW30|A0A151RW30_CAJCA	98.99	12	5	5	N	46466	Aspartate aminotransferase (Fragment) OS=Cajanus cajan GN=KK1_031599 PE=4 SV=1
1001	96945	tr|A0A151RWZ9|A0A151RWZ9_CAJCA	53.92	3	1	1	N	57989	Formate--tetrahydrofolate ligase OS=Cajanus cajan GN=KK1_031311 PE=4 SV=1
1003	96725	tr|A0A151RYK6|A0A151RYK6_CAJCA	57.60	3	1	1	N	56204	Glutamyl-tRNA(Gln) amidotransferase subunit A, chloroplastic/mitochondrial OS=Cajanus cajan GN=GATA PE=3 SV=1
995	97291	tr|A0A151S448|A0A151S448_CAJCA	47.25	10	1	1	N	13410	60S ribosomal protein L6 OS=Cajanus cajan GN=KK1_028723 PE=3 SV=1
697	92767	tr|A0A151S6X6|A0A151S6X6_CAJCA	86.72	22	3	3	Y	17422	40S ribosomal protein S18 (Fragment) OS=Cajanus cajan GN=KK1_027619 PE=3 SV=1
947	96276	tr|A0A151SFN9|A0A151SFN9_CAJCA	51.86	4	1	1	N	52172	Carboxypeptidase OS=Cajanus cajan GN=KK1_024511 PE=3 SV=1
1078	97962	tr|A0A151SI20|A0A151SI20_CAJCA	37.84	10	1	1	N	12369	UPF0133 protein Synpcc7942-0464 (Fragment) OS=Cajanus cajan GN=KK1_000593 PE=4 SV=1
1007	97748	tr|A0A151SSM3|A0A151SSM3_CAJCA	41.38	3	1	1	N	36718	12-oxophytodienoate reductase 3 OS=Cajanus cajan GN=KK1_004125 PE=4 SV=1
1007	97757	tr|A0A151SSS6|A0A151SSS6_CAJCA	41.38	3	1	1	N	43925	12-oxophytodienoate reductase 3 OS=Cajanus cajan GN=KK1_004126 PE=4 SV=1
889	94842	tr|A0A151SUH9|A0A151SUH9_CAJCA	63.48	7	2	1	N	33458	Fructokinase-2 OS=Cajanus cajan GN=KK1_013845 PE=3 SV=1
652	91600	tr|A0A151SW31|A0A151SW31_CAJCA	99.52	8	4	1	N	63267	Uncharacterized protein OS=Cajanus cajan GN=KK1_014420 PE=3 SV=1
499	93191	tr|A0A151SWU6|A0A151SWU6_CAJCA	108.55	13	6	1	Y	35573	Malate dehydrogenase OS=Cajanus cajan GN=KK1_014685 PE=3 SV=1
902	97245	tr|A0A151T4Z7|A0A151T4Z7_CAJCA	48.16	8	1	1	N	18500	Superoxide dismutase [Cu-Zn] 2 OS=Cajanus cajan GN=KK1_016625 PE=4 SV=1
997	96537	tr|A0A151T7G1|A0A151T7G1_CAJCA	30.43	9	1	1	N	11977	Uncharacterized protein OS=Cajanus cajan GN=KK1_017551 PE=4 SV=1
1092	98429	tr|A0A151T9A3|A0A151T9A3_CAJCA	31.75	4	1	1	N	27349	Proteasome subunit alpha type OS=Cajanus cajan GN=KK1_018206 PE=3 SV=1
693	93931	tr|A0A151THX2|A0A151THX2_CAJCA	59.09	3	2	2	N	98316	Aconitate hydratase (Fragment) OS=Cajanus cajan GN=KK1_012930 PE=3 SV=1
730	92434	tr|A0A151TVE0|A0A151TVE0_CAJCA	87.78	19	5	3	N	32955	Uncharacterized protein OS=Cajanus cajan GN=KK1_010253 PE=3 SV=1
644	91704	tr|A0A151TZY1|A0A151TZY1_CAJCA	84.07	18	5	1	N	29294	14-3-3-like protein A OS=Cajanus cajan GN=KK1_005196 PE=3 SV=1
1075	97767	tr|A0A151U0Y8|A0A151U0Y8_CAJCA	40.90	4	1	1	N	35361	Dihydroflavonol-4-reductase (Fragment) OS=Cajanus cajan GN=KK1_005512 PE=4 SV=1
931	95782	tr|A0A151U4Q6|A0A151U4Q6_CAJCA	42.78	11	2	1	N	19139	Translationally-controlled tumor protein isogeny OS=Cajanus cajan GN=KK1_006983 PE=3 SV=1
989	97882	tr|A0A151U7Q0|A0A151U7Q0_CAJCA	38.50	2	1	1	N	62446	D-3-phosphoglycerate dehydrogenase OS=Cajanus cajan GN=KK1_008047 PE=3 SV=1
780	93749	tr|A0A151U9E4|A0A151U9E4_CAJCA	64.08	11	3	1	N	29529	Uncharacterized protein OS=Cajanus cajan GN=KK1_020158 PE=4 SV=1
987	98017	tr|A0A151UAV8|A0A151UAV8_CAJCA	37.60	2	1	1	N	44105	UDP-glucose 6-dehydrogenase OS=Cajanus cajan GN=KK1_020654 PE=3 SV=1
808	93992	tr|A0A151UD23|A0A151UD23_CAJCA	66.76	3	2	2	N	65222	Uncharacterized protein OS=Cajanus cajan GN=KK1_046628 PE=4 SV=1
931	95798	tr|A0A161X1J0|A0A161X1J0_DAUCA	42.78	11	2	1	N	18934	Uncharacterized protein OS=Daucus carota subsp. sativus GN=DCAR_023287 PE=3 SV=1
1065	96919	tr|A0A161XWE1|A0A161XWE1_DAUCA	57.47	3	1	1	N	39927	Uncharacterized protein OS=Daucus carota subsp. sativus GN=DCAR_009601 PE=4 SV=1
540	91174	tr|A0A161Y8Y8|A0A161Y8Y8_DAUCA	130.22	18	6	1	Y	43989	Ferredoxin--NADP reductase OS=Daucus carota subsp. sativus GN=DCAR_026004 PE=3 SV=1
1071	97445	tr|A0A161YBL2|A0A161YBL2_DAUCA	45.66	2	1	1	N	79187	Uncharacterized protein OS=Daucus carota subsp. sativus GN=DCAR_022688 PE=4 SV=1
1065	96918	tr|A0A161YHM6|A0A161YHM6_DAUCA	57.47	3	1	1	N	39725	Uncharacterized protein OS=Daucus carota subsp. sativus GN=DCAR_019986 PE=4 SV=1
1002	97537	tr|A0A162A4R3|A0A162A4R3_DAUCA	44.25	6	1	1	Y	22881	Uncharacterized protein OS=Daucus carota subsp. sativus GN=DCAR_018592 PE=3 SV=1
962	98818	tr|A0A164V1L1|A0A164V1L1_DAUCA	23.26	5	1	1	Y	17850	Peptidyl-prolyl cis-trans isomerase OS=Daucus carota subsp. sativus GN=DCAR_022952 PE=3 SV=1
1079	98044	tr|A0A164X529|A0A164X529_DAUCA	37.35	3	1	1	N	39083	Sulfurtransferase OS=Daucus carota subsp. sativus GN=DCAR_019919 PE=4 SV=1
1070	97414	tr|A0A164ZS85|A0A164ZS85_DAUCA	45.85	6	1	1	N	20652	Uncharacterized protein OS=Daucus carota subsp. sativus GN=DCAR_019570 PE=3 SV=1
950	96829	tr|A0A166ELI7|A0A166ELI7_DAUCA	63.58	5	1	1	N	34068	Uncharacterized protein OS=Daucus carota subsp. sativus GN=DCAR_007568 PE=3 SV=1
1069	97210	tr|A0A166IBN0|A0A166IBN0_DAUCA	48.53	2	1	1	N	74762	Uncharacterized protein OS=Daucus carota subsp. sativus GN=DCAR_003620 PE=4 SV=1
160	93017	tr|A0A166IX52|A0A166IX52_ZINOF	71.76	39	4	1	Y	17515	Ribulose-1,5-bisphosphate carboxylase/oxygenase large subunit (Fragment) OS=Zingiber officinale GN=rbcL PE=4 SV=1
931	95789	tr|A0A169WRF6|A0A169WRF6_DAUCA	42.78	11	2	1	N	18933	Uncharacterized protein OS=Daucus carota subsp. sativus GN=DCAR_002466 PE=3 SV=1
287	89265	tr|A0A172Q2B1|A0A172Q2B1_CALPC	151.95	40	11	11	Y	41840	Actin OS=Calotropis procera PE=2 SV=1
974	96519	tr|A0A173DPS2|A0A173DPS2_LEPAP	48.83	2	1	1	N	82217	4-hydroxy-3-methylbut-2-en-1-yl diphosphate synthase OS=Lepidium apetalum PE=2 SV=1
862	94460	tr|A0A175YFY0|A0A175YFY0_DAUCA	82.15	4	2	1	N	103811	Uncharacterized protein OS=Daucus carota subsp. sativus GN=DCAR_030145 PE=3 SV=1
931	95796	tr|A0A175YH02|A0A175YH02_DAUCA	42.78	11	2	1	N	18861	Uncharacterized protein OS=Daucus carota subsp. sativus GN=DCAR_030523 PE=3 SV=1
998	96560	tr|A0A175YQH8|A0A175YQH8_DAUCA	25.34	7	1	1	N	38201	Uncharacterized protein OS=Daucus carota subsp. sativus GN=DCAR_027506 PE=4 SV=1
1064	96844	tr|A0A178U949|A0A178U949_ARATH	60.03	3	1	1	N	65743	Uncharacterized protein OS=Arabidopsis thaliana GN=AXX17_At5g02970 PE=4 SV=1
711	92468	tr|A0A178ULP4|A0A178ULP4_ARATH	81.10	14	4	4	N	42759	GME OS=Arabidopsis thaliana GN=AXX17_At5g29330 PE=4 SV=1
974	96518	tr|A0A178UN53|A0A178UN53_ARATH	48.83	2	1	1	N	82257	ISPG OS=Arabidopsis thaliana GN=AXX17_At5g60050 PE=3 SV=1
997	98483	tr|A0A178V0F0|A0A178V0F0_ARATH	30.43	6	1	1	N	17618	Uncharacterized protein OS=Arabidopsis thaliana GN=At4g21445 PE=4 SV=1
869	95628	tr|A0A178VVU2|A0A178VVU2_ARATH	62.44	14	2	1	N	15161	PSAE-2 OS=Arabidopsis thaliana GN=AXX17_At2g15560 PE=4 SV=1
605	92544	tr|A0A178W162|A0A178W162_ARATH	73.60	9	4	1	Y	53988	Dihydrolipoyl dehydrogenase OS=Arabidopsis thaliana GN=AXX17_At1g42080 PE=3 SV=1
769	92790	tr|A0A178W664|A0A178W664_ARATH	82.48	7	4	2	N	63161	PGM3 OS=Arabidopsis thaliana GN=AXX17_At1g24380 PE=3 SV=1
702	92398	tr|A0A178WCD2|A0A178WCD2_ARATH	89.78	6	4	1	Y	86058	Elongation factor G, chloroplastic OS=Arabidopsis thaliana GN=AXX17_At1g56040 PE=3 SV=1
753	93756	tr|A0A194YM42|A0A194YM42_SORBI	81.35	6	4	1	N	71486	Uncharacterized protein OS=Sorghum bicolor GN=SORBI_004G011700 PE=3 SV=1
753	93760	tr|A0A194YM64|A0A194YM64_SORBI	81.35	6	4	1	N	73313	Uncharacterized protein OS=Sorghum bicolor GN=SORBI_004G011700 PE=3 SV=1
753	93765	tr|A0A194YM75|A0A194YM75_SORBI	81.35	6	4	1	N	75470	Uncharacterized protein OS=Sorghum bicolor GN=SORBI_004G011700 PE=3 SV=1
947	96284	tr|A0A199UA63|A0A199UA63_MANES	51.86	4	1	1	N	53289	Carboxypeptidase OS=Manihot esculenta GN=MANES_S080900 PE=3 SV=1
928	95740	tr|A0A199UEB4|A0A199UEB4_ANACO	44.25	8	2	2	N	26589	50S ribosomal protein L13, chloroplastic OS=Ananas comosus GN=ACMD2_06496 PE=3 SV=1
512	90780	tr|A0A199UIA0|A0A199UIA0_ANACO	118.38	13	7	1	N	55371	Phosphoglycerate kinase OS=Ananas comosus GN=ACMD2_04360 PE=3 SV=1
969	98660	tr|A0A199UPF0|A0A199UPF0_ANACO	25.45	4	1	1	N	41297	Glutamine synthetase nodule isozyme OS=Ananas comosus GN=ACMD2_23163 PE=3 SV=1
320	91441	tr|A0A199V493|A0A199V493_ANACO	124.39	31	7	3	Y	23738	Oxygen-evolving enhancer protein 2, chloroplastic OS=Ananas comosus GN=ACMD2_00710 PE=4 SV=1
1084	98207	tr|A0A199V5G2|A0A199V5G2_ANACO	35.22	5	1	1	N	42707	Importin subunit alpha-1a OS=Ananas comosus GN=ACMD2_24699 PE=4 SV=1
928	95739	tr|A0A199VHK3|A0A199VHK3_ANACO	44.25	8	2	2	N	26650	50S ribosomal protein L13, chloroplastic OS=Ananas comosus GN=ACMD2_19350 PE=3 SV=1
1084	98208	tr|A0A199VJV5|A0A199VJV5_ANACO	35.22	3	1	1	N	58062	Importin subunit alpha OS=Ananas comosus GN=ACMD2_01748 PE=3 SV=1
1070	97427	tr|A0A199VQP5|A0A199VQP5_ANACO	45.85	6	1	1	N	21223	30S ribosomal protein S20, chloroplastic OS=Ananas comosus GN=ACMD2_13127 PE=3 SV=1
1084	98212	tr|A0A199VVW2|A0A199VVW2_ANACO	35.22	3	1	1	N	70715	Importin subunit alpha-1b OS=Ananas comosus GN=ACMD2_21208 PE=4 SV=1
271	90323	tr|A0A199W096|A0A199W096_ANACO	136.49	24	9	2	Y	42418	Sedoheptulose-1,7-bisphosphatase, chloroplastic OS=Ananas comosus GN=ACMD2_14547 PE=3 SV=1
340	90979	tr|A0A1B2LUN5|A0A1B2LUN5_9CARY	113.16	18	8	1	N	42914	Glyceraldehyde-3-phosphate dehydrogenase OS=Haloxylon ammodendron GN=GAPDH PE=2 SV=1
648	92202	tr|A0A1B4ZAZ5|A0A1B4ZAZ5_IPONI	96.88	10	3	1	N	55298	ATP synthase subunit alpha OS=Ipomoea nil GN=atp1 PE=3 SV=1
997	98493	tr|A0A1B6PNH0|A0A1B6PNH0_SORBI	30.43	3	1	1	N	32151	Uncharacterized protein OS=Sorghum bicolor GN=SORBI_006G231300 PE=4 SV=1
980	96257	tr|A0A1B6Q0Z3|A0A1B6Q0Z3_SORBI	57.68	8	1	1	N	20820	Uncharacterized protein OS=Sorghum bicolor GN=SORBI_3003G025200 PE=3 SV=2
705	91633	tr|A0A1B6QF50|A0A1B6QF50_SORBI	110.58	17	5	5	Y	49599	Tubulin alpha chain OS=Sorghum bicolor GN=SORBI_3002G350400 PE=3 SV=1
999	98116	tr|A0A1B6QJV2|A0A1B6QJV2_SORBI	36.94	2	1	1	N	54265	Uncharacterized protein OS=Sorghum bicolor GN=SORBI_001G196600 PE=4 SV=1
993	98259	tr|A0A1B6QNB5|A0A1B6QNB5_SORBI	34.51	4	1	1	N	29339	Uncharacterized protein OS=Sorghum bicolor GN=SORBI_001G377800 PE=4 SV=1
946	96237	tr|A0A1B6QNF2|A0A1B6QNF2_SORBI	45.70	3	1	1	N	36391	Uncharacterized protein OS=Sorghum bicolor GN=SORBI_001G383000 PE=4 SV=1
279	92086	tr|A0A1C8ZWU2|A0A1C8ZWU2_POPTO	92.07	23	5	2	Y	20390	Ribulose bisphosphate carboxylase small chain OS=Populus tomentosa PE=3 SV=1
308	89074	tr|A0A1C9CYH0|A0A1C9CYH0_9ERIC	160.01	34	12	1	Y	53538	ATP synthase subunit beta, chloroplastic OS=Actinidia polygama GN=atpB PE=3 SV=1
308	89069	tr|A0A1C9CYZ7|A0A1C9CYZ7_9ERIC	160.01	34	12	1	Y	53506	ATP synthase subunit beta, chloroplastic OS=Clematoclethra scandens subsp. hemsleyi GN=atpB PE=3 SV=1
903	97737	tr|A0A1D1XCN6|A0A1D1XCN6_9ARAE	41.41	4	1	1	N	32470	Endo-1,31,4-beta-D-glucanase (Fragment) OS=Anthurium amnicola GN=E134_7 PE=4 SV=1
877	95996	tr|A0A1D1XI51|A0A1D1XI51_9ARAE	57.25	7	1	1	N	25059	Calmodulin-related protein (Fragment) OS=Anthurium amnicola GN=CAM53 PE=4 SV=1
834	94125	tr|A0A1D1XLQ8|A0A1D1XLQ8_9ARAE	56.36	5	2	1	Y	51238	Patellin-3 (Fragment) OS=Anthurium amnicola GN=PATL3_2 PE=4 SV=1
903	97736	tr|A0A1D1XLW9|A0A1D1XLW9_9ARAE	41.41	4	1	1	N	31691	Endo-1,31,4-beta-D-glucanase (Fragment) OS=Anthurium amnicola GN=E134_9 PE=4 SV=1
464	91727	tr|A0A1D1Y1E2|A0A1D1Y1E2_9ARAE	108.21	20	5	1	N	28424	Putative fructose-bisphosphate aldolase 2, chloroplastic (Fragment) OS=Anthurium amnicola GN=FBA2_0 PE=4 SV=1
993	98254	tr|A0A1D1Y4U6|A0A1D1Y4U6_9ARAE	34.51	5	1	1	N	22400	60S ribosomal protein L18-2 (Fragment) OS=Anthurium amnicola GN=RPL18B_1 PE=4 SV=1
699	93102	tr|A0A1D1Y6T6|A0A1D1Y6T6_9ARAE	63.72	17	3	3	N	20584	Ubiquitin-NEDD8-like protein RUB1 (Fragment) OS=Anthurium amnicola GN=RUB1_1 PE=4 SV=1
918	95445	tr|A0A1D1YF16|A0A1D1YF16_9ARAE	52.13	15	2	1	Y	17182	Heat shock protein 83 (Fragment) OS=Anthurium amnicola GN=Hsp83_0 PE=4 SV=1
699	93107	tr|A0A1D1YGP5|A0A1D1YGP5_9ARAE	63.72	11	3	3	N	33975	Putative ATP synthase subunit, mitochondrial (Fragment) OS=Anthurium amnicola GN=At2g21870_5 PE=4 SV=1
907	95024	tr|A0A1D1YHD6|A0A1D1YHD6_9ARAE	68.59	16	2	2	N	16319	40S ribosomal protein S14-3 OS=Anthurium amnicola GN=RPS14C_5 PE=3 SV=1
877	94624	tr|A0A1D1YN25|A0A1D1YN25_9ARAE	57.25	11	1	1	N	16834	Calmodulin OS=Anthurium amnicola GN=CCM1_2 PE=4 SV=1
699	93089	tr|A0A1D1YNW4|A0A1D1YNW4_9ARAE	63.72	23	3	3	N	14884	Ubiquitin-NEDD8-like protein RUB2 (Fragment) OS=Anthurium amnicola GN=RUB2_1 PE=4 SV=1
929	95767	tr|A0A1D1YQE7|A0A1D1YQE7_9ARAE	65.62	6	2	1	N	45003	Uncharacterized protein At3g63140, chloroplastic (Fragment) OS=Anthurium amnicola GN=At3g63140_0 PE=4 SV=1
999	98134	tr|A0A1D1YSB9|A0A1D1YSB9_9ARAE	36.94	2	1	1	N	62011	Putative serine protease EDA2 (Fragment) OS=Anthurium amnicola GN=EDA2_5 PE=4 SV=1
957	98537	tr|A0A1D1YTM7|A0A1D1YTM7_9ARAE	40.69	4	2	2	N	30733	Uncharacterized protein OS=Anthurium amnicola GN=Os08g0242700_0 PE=4 SV=1
907	95026	tr|A0A1D1Z3U1|A0A1D1Z3U1_9ARAE	68.59	13	2	2	N	19495	40S ribosomal protein S14-3 (Fragment) OS=Anthurium amnicola GN=RPS14C_3 PE=3 SV=1
1075	97772	tr|A0A1D1Z6W9|A0A1D1Z6W9_9ARAE	40.90	3	1	1	N	40605	Dihydroflavonol-4-reductase (Fragment) OS=Anthurium amnicola GN=DFR_2 PE=4 SV=1
728	92215	tr|A0A1D1Z6Z5|A0A1D1Z6Z5_9ARAE	91.38	12	3	3	N	37617	Soluble inorganic pyrophosphatase 1, chloroplastic (Fragment) OS=Anthurium amnicola GN=PPA1_2 PE=4 SV=1
1003	96727	tr|A0A1D1ZKP4|A0A1D1ZKP4_9ARAE	57.60	3	1	1	N	59669	Glutamyl-tRNA(Gln) amidotransferase subunit A, chloroplastic/mitochondrial (Fragment) OS=Anthurium amnicola GN=GATA_2 PE=3 SV=1
1085	98261	tr|A0A1D2A6F3|A0A1D2A6F3_AUXPR	34.44	7	1	1	N	26981	Peptidyl-prolyl cis-trans isomerase (Fragment) OS=Auxenochlorella protothecoides GN=g.22319 PE=3 SV=1
733	92758	tr|A0A1D2AEL8|A0A1D2AEL8_AUXPR	96.79	8	3	2	N	58298	ATP synthase subunit beta (Fragment) OS=Auxenochlorella protothecoides GN=g.4468 PE=3 SV=1
999	98118	tr|A0A1D5RTD2|A0A1D5RTD2_WHEAT	36.94	2	1	1	N	54034	Uncharacterized protein OS=Triticum aestivum PE=4 SV=1
980	96263	tr|A0A1D5S1R3|A0A1D5S1R3_WHEAT	57.68	7	1	1	N	21607	Uncharacterized protein OS=Triticum aestivum PE=3 SV=1
994	97524	tr|A0A1D5SD46|A0A1D5SD46_WHEAT	44.56	5	1	1	N	22552	Uncharacterized protein OS=Triticum aestivum PE=4 SV=1
840	94261	tr|A0A1D5SNW7|A0A1D5SNW7_WHEAT	54.53	5	2	1	N	47889	Uncharacterized protein OS=Triticum aestivum PE=4 SV=1
999	98110	tr|A0A1D5SSY1|A0A1D5SSY1_WHEAT	36.94	2	1	1	N	46714	Uncharacterized protein OS=Triticum aestivum PE=4 SV=1
433	90539	tr|A0A1D5TQC7|A0A1D5TQC7_WHEAT	121.49	5	6	1	N	167278	Uncharacterized protein OS=Triticum aestivum PE=4 SV=1
1087	98334	tr|A0A1D5TR08|A0A1D5TR08_WHEAT	32.31	5	1	1	N	24993	Uncharacterized protein OS=Triticum aestivum PE=4 SV=1
841	94309	tr|A0A1D5U2B3|A0A1D5U2B3_WHEAT	48.85	17	2	1	Y	27463	Uncharacterized protein OS=Triticum aestivum PE=4 SV=1
1087	98351	tr|A0A1D5U8R2|A0A1D5U8R2_WHEAT	32.31	4	1	1	N	35322	Uncharacterized protein OS=Triticum aestivum PE=4 SV=1
1087	98338	tr|A0A1D5U8R3|A0A1D5U8R3_WHEAT	32.31	4	1	1	N	31579	Uncharacterized protein OS=Triticum aestivum PE=4 SV=1
1087	98349	tr|A0A1D5U8R4|A0A1D5U8R4_WHEAT	32.31	4	1	1	N	35295	Uncharacterized protein OS=Triticum aestivum PE=4 SV=1
1087	98333	tr|A0A1D5UB60|A0A1D5UB60_WHEAT	32.31	6	1	1	N	23683	Uncharacterized protein OS=Triticum aestivum PE=4 SV=1
1087	98335	tr|A0A1D5UBC4|A0A1D5UBC4_WHEAT	32.31	5	1	1	N	26168	Uncharacterized protein OS=Triticum aestivum PE=4 SV=1
1087	98352	tr|A0A1D5UD47|A0A1D5UD47_WHEAT	32.31	4	1	1	N	35476	Uncharacterized protein OS=Triticum aestivum PE=4 SV=1
1087	98353	tr|A0A1D5UD48|A0A1D5UD48_WHEAT	32.31	4	1	1	N	35457	Uncharacterized protein OS=Triticum aestivum PE=4 SV=1
1087	98350	tr|A0A1D5UD49|A0A1D5UD49_WHEAT	32.31	4	1	1	N	35319	Uncharacterized protein OS=Triticum aestivum PE=4 SV=1
841	94308	tr|A0A1D5UK89|A0A1D5UK89_WHEAT	48.85	18	2	1	Y	26054	Uncharacterized protein OS=Triticum aestivum PE=4 SV=1
841	94319	tr|A0A1D5UK91|A0A1D5UK91_WHEAT	48.85	15	2	1	Y	31452	Uncharacterized protein OS=Triticum aestivum PE=4 SV=1
433	90540	tr|A0A1D5UWH3|A0A1D5UWH3_WHEAT	121.49	5	6	1	N	174596	Uncharacterized protein OS=Triticum aestivum PE=4 SV=1
1087	98356	tr|A0A1D5UYM1|A0A1D5UYM1_WHEAT	32.31	3	1	1	N	43716	Uncharacterized protein OS=Triticum aestivum PE=4 SV=1
705	91630	tr|A0A1D5UYW7|A0A1D5UYW7_WHEAT	110.58	22	5	5	Y	38169	Tubulin alpha chain OS=Triticum aestivum PE=3 SV=1
1096	98543	tr|A0A1D5VJF0|A0A1D5VJF0_WHEAT	28.95	6	1	1	N	20772	Uncharacterized protein OS=Triticum aestivum PE=4 SV=1
1096	98542	tr|A0A1D5WSR2|A0A1D5WSR2_WHEAT	28.95	6	1	1	N	20673	Uncharacterized protein OS=Triticum aestivum PE=4 SV=1
840	94263	tr|A0A1D5XDV1|A0A1D5XDV1_WHEAT	54.53	4	2	1	N	50292	Uncharacterized protein OS=Triticum aestivum PE=3 SV=1
840	94262	tr|A0A1D5XHC6|A0A1D5XHC6_WHEAT	54.53	4	2	1	N	49989	Uncharacterized protein OS=Triticum aestivum PE=3 SV=1
926	95724	tr|A0A1D5XR71|A0A1D5XR71_WHEAT	44.11	13	2	2	N	22290	Uncharacterized protein OS=Triticum aestivum PE=4 SV=1
758	93798	tr|A0A1D5Y3B8|A0A1D5Y3B8_WHEAT	64.94	3	2	1	N	93561	Uncharacterized protein OS=Triticum aestivum PE=3 SV=1
926	95725	tr|A0A1D5Y3L2|A0A1D5Y3L2_WHEAT	44.11	13	2	2	N	22547	Uncharacterized protein OS=Triticum aestivum PE=4 SV=1
975	97077	tr|A0A1D5YCZ8|A0A1D5YCZ8_WHEAT	51.06	5	1	1	N	34833	Uncharacterized protein OS=Triticum aestivum PE=4 SV=1
975	97068	tr|A0A1D5YCZ9|A0A1D5YCZ9_WHEAT	51.06	5	1	1	N	32914	Uncharacterized protein OS=Triticum aestivum PE=4 SV=1
983	96706	tr|A0A1D5YGL3|A0A1D5YGL3_WHEAT	40.27	6	1	1	N	15283	40S ribosomal protein S26 OS=Triticum aestivum PE=3 SV=1
852	95522	tr|A0A1D5YVM4|A0A1D5YVM4_WHEAT	80.58	12	3	2	N	23970	Nucleoside diphosphate kinase OS=Triticum aestivum PE=3 SV=1
975	97079	tr|A0A1D5Z1F1|A0A1D5Z1F1_WHEAT	51.06	4	1	1	N	40190	Uncharacterized protein OS=Triticum aestivum PE=4 SV=1
975	97080	tr|A0A1D5ZPA8|A0A1D5ZPA8_WHEAT	51.06	4	1	1	N	45722	Uncharacterized protein OS=Triticum aestivum PE=4 SV=1
983	97816	tr|A0A1D5ZUN4|A0A1D5ZUN4_WHEAT	40.27	7	1	1	N	14055	40S ribosomal protein S26 OS=Triticum aestivum PE=3 SV=1
983	97837	tr|A0A1D5ZUN6|A0A1D5ZUN6_WHEAT	40.27	7	1	1	N	14661	40S ribosomal protein S26 OS=Triticum aestivum PE=3 SV=1
852	95514	tr|A0A1D6A4G6|A0A1D6A4G6_WHEAT	80.58	13	3	2	N	22284	Nucleoside diphosphate kinase OS=Triticum aestivum PE=3 SV=1
1000	97707	tr|A0A1D6A8G0|A0A1D6A8G0_WHEAT	41.44	2	1	1	N	77615	Uncharacterized protein OS=Triticum aestivum PE=3 SV=1
981	97394	tr|A0A1D6ABF1|A0A1D6ABF1_WHEAT	46.14	2	1	1	N	54815	Uncharacterized protein OS=Triticum aestivum PE=3 SV=1
483	91049	tr|A0A1D6AUS2|A0A1D6AUS2_WHEAT	102.62	18	6	6	Y	49079	Tubulin beta chain OS=Triticum aestivum PE=3 SV=1
848	95214	tr|A0A1D6BKF9|A0A1D6BKF9_WHEAT	60.90	11	2	2	N	19999	4-hydroxy-4-methyl-2-oxoglutarate aldolase OS=Triticum aestivum PE=3 SV=1
483	91048	tr|A0A1D6BQZ0|A0A1D6BQZ0_WHEAT	102.62	20	6	6	Y	43631	Tubulin beta chain OS=Triticum aestivum PE=3 SV=1
699	93108	tr|A0A1D6C9W1|A0A1D6C9W1_WHEAT	63.72	10	3	3	N	34641	Uncharacterized protein OS=Triticum aestivum PE=4 SV=1
852	95530	tr|A0A1D6IW63|A0A1D6IW63_MAIZE	80.58	11	3	2	N	25575	Nucleoside diphosphate kinase OS=Zea mays GN=ZEAMMB73_Zm00001d023833 PE=3 SV=1
852	95515	tr|A0A1D6S742|A0A1D6S742_WHEAT	80.58	12	3	2	N	23262	Nucleoside diphosphate kinase OS=Triticum aestivum PE=3 SV=1
974	96526	tr|A0A1D8H2T4|A0A1D8H2T4_9LAMI	48.83	2	1	1	N	82476	4-hydroxy-3-methylbut-2-enyl diphosphate synthase OS=Osmanthus fragrans GN=HDS PE=2 SV=1
877	95979	tr|A0A1D8I0U6|A0A1D8I0U6_9LILI	57.25	18	1	1	N	9826	Calmodulin (Fragment) OS=Chamaecostus subsessilis GN=CaM PE=4 SV=1
974	95728	tr|A0A1D8X965|A0A1D8X965_9AQUA	48.83	2	1	1	N	82161	4-hydroxy-3-methylbut-2-en-1-yl diphosphate synthase OS=Ilex paraguariensis PE=2 SV=1
980	96267	tr|A0A1E5URT5|A0A1E5URT5_9POAL	57.68	4	1	1	N	40054	60S ribosomal protein L11 (Fragment) OS=Dichanthelium oligosanthes GN=BAE44_0023443 PE=4 SV=1
896	95726	tr|A0A1E5US99|A0A1E5US99_9POAL	47.70	10	2	1	N	22666	Oxygen-evolving enhancer protein 3-1, chloroplastic OS=Dichanthelium oligosanthes GN=BAE44_0023230 PE=4 SV=1
999	98108	tr|A0A1E5V029|A0A1E5V029_9POAL	36.94	3	1	1	N	36276	Putative serine protease EDA2 OS=Dichanthelium oligosanthes GN=BAE44_0020482 PE=4 SV=1
758	93844	tr|A0A1E5V184|A0A1E5V184_9POAL	64.94	2	2	1	N	121363	Chaperone protein ClpB2, chloroplastic OS=Dichanthelium oligosanthes GN=BAE44_0020098 PE=3 SV=1
980	96247	tr|A0A1E5V1D6|A0A1E5V1D6_9POAL	57.68	8	1	1	N	20689	60S ribosomal protein L11 (Fragment) OS=Dichanthelium oligosanthes GN=BAE44_0020049 PE=3 SV=1
852	95510	tr|A0A1E5V3E4|A0A1E5V3E4_9POAL	80.58	15	3	2	N	18061	Nucleoside diphosphate kinase OS=Dichanthelium oligosanthes GN=BAE44_0019340 PE=3 SV=1
711	92456	tr|A0A1E5V464|A0A1E5V464_9POAL	81.10	14	4	4	N	42015	GDP-mannose 3,5-epimerase 2 OS=Dichanthelium oligosanthes GN=BAE44_0019031 PE=4 SV=1
987	98033	tr|A0A1E5VE39|A0A1E5VE39_9POAL	37.60	2	1	1	N	52786	UDP-glucose 6-dehydrogenase OS=Dichanthelium oligosanthes GN=BAE44_0015600 PE=3 SV=1
877	95995	tr|A0A1E5VGF3|A0A1E5VGF3_9POAL	57.25	8	1	1	N	22467	Calmodulin OS=Dichanthelium oligosanthes GN=BAE44_0014769 PE=4 SV=1
994	97502	tr|A0A1E5VVX2|A0A1E5VVX2_9POAL	44.56	10	1	1	N	12039	40S ribosomal protein S23 (Fragment) OS=Dichanthelium oligosanthes GN=BAE44_0009757 PE=3 SV=1
997	98482	tr|A0A1E5VWN6|A0A1E5VWN6_9POAL	30.43	6	1	1	N	17637	Uncharacterized protein OS=Dichanthelium oligosanthes GN=BAE44_0009448 PE=4 SV=1
968	98500	tr|A0A1E5W1V0|A0A1E5W1V0_9POAL	30.35	1	1	1	N	104322	Protein translocase subunit SecA OS=Dichanthelium oligosanthes GN=BAE44_0007592 PE=3 SV=1
987	98034	tr|A0A1E5W3U9|A0A1E5W3U9_9POAL	37.60	2	1	1	N	52856	UDP-glucose 6-dehydrogenase OS=Dichanthelium oligosanthes GN=BAE44_0007013 PE=3 SV=1
987	96760	tr|A0A1E5W564|A0A1E5W564_9POAL	37.60	2	1	1	N	52762	UDP-glucose 6-dehydrogenase OS=Dichanthelium oligosanthes GN=BAE44_0006422 PE=3 SV=1
983	97811	tr|A0A1E5W6G0|A0A1E5W6G0_9POAL	40.27	9	1	1	N	10607	40S ribosomal protein S26 (Fragment) OS=Dichanthelium oligosanthes GN=BAE44_0006053 PE=3 SV=1
987	98036	tr|A0A1E5W906|A0A1E5W906_9POAL	37.60	2	1	1	N	52778	UDP-glucose 6-dehydrogenase OS=Dichanthelium oligosanthes GN=BAE44_0005238 PE=3 SV=1
841	94312	tr|A0A1E5WH54|A0A1E5WH54_9POAL	48.85	17	2	1	Y	27936	2-Cys peroxiredoxin BAS1, chloroplastic OS=Dichanthelium oligosanthes GN=BAE44_0002255 PE=4 SV=1
994	97495	tr|A0A1E5WJJ4|A0A1E5WJJ4_9POAL	44.56	16	1	1	N	7653	Uncharacterized protein OS=Dichanthelium oligosanthes GN=BAE44_0001375 PE=4 SV=1
994	97499	tr|A0A1E5WJM3|A0A1E5WJM3_9POAL	44.56	12	1	1	N	9812	40S ribosomal protein S23 (Fragment) OS=Dichanthelium oligosanthes GN=BAE44_0001376 PE=3 SV=1
931	95777	tr|A0A1E5WLZ8|A0A1E5WLZ8_9POAL	42.78	11	2	1	N	18801	Translationally-controlled tumor protein-like protein OS=Dichanthelium oligosanthes GN=BAE44_0000544 PE=3 SV=1
144	91342	tr|A0A1G5SCC7|A0A1G5SCC7_9CARY	108.78	23	8	1	Y	30453	RcbL protein (Fragment) OS=Atriplex pratovii GN=rcbL PE=4 SV=1
282	89639	tr|A0A1I9VVV3|A0A1I9VVV3_9MYRT	131.52	29	11	1	N	55044	ATP synthase subunit alpha, chloroplastic OS=Miconia dodecandra GN=atpA PE=3 SV=1
282	89638	tr|A0A1I9VW38|A0A1I9VW38_9MYRT	131.52	29	11	1	N	54940	ATP synthase subunit alpha, chloroplastic OS=Nepsera aquatica GN=atpA PE=3 SV=1
52	89092	tr|A0A1J0A2B3|A0A1J0A2B3_9FABA	170.59	48	18	1	Y	47744	Ribulose bisphosphate carboxylase large chain (Fragment) OS=Gueldenstaedtia verna GN=rbcL PE=3 SV=1
1110	98699	tr|A0A1J3CAH5|A0A1J3CAH5_NOCCA	24.38	4	1	1	N	99041	Puromycin-sensitive aminopeptidase OS=Noccaea caerulescens GN=GA_TR3739_c0_g1_i1_g.13351 PE=4 SV=1
974	96523	tr|A0A1J3CNI1|A0A1J3CNI1_NOCCA	48.83	2	1	1	N	82223	4-hydroxy-3-methylbut-2-en-1-yl diphosphate synthase, chloroplastic OS=Noccaea caerulescens GN=GA_TR6027_c0_g1_i1_g.19853 PE=3 SV=1
968	98523	tr|A0A1J3CPU3|A0A1J3CPU3_NOCCA	30.35	1	1	1	N	118738	Protein translocase subunit SecA (Fragment) OS=Noccaea caerulescens GN=GA_TR21060_c0_g1_i1_g.69929 PE=3 SV=1
989	97904	tr|A0A1J3CRM4|A0A1J3CRM4_NOCCA	38.50	2	1	1	N	65951	D-3-phosphoglycerate dehydrogenase (Fragment) OS=Noccaea caerulescens GN=GA_TR12586_c0_g1_i1_g.40210 PE=3 SV=1
869	95640	tr|A0A1J3DAQ7|A0A1J3DAQ7_NOCCA	62.44	12	2	1	N	19264	Photosystem I reaction center subunit IV B, chloroplastic (Fragment) OS=Noccaea caerulescens GN=GA_TR13079_c0_g1_i1_g.41662 PE=4 SV=1
1006	98410	tr|A0A1J3DGU7|A0A1J3DGU7_NOCCA	32.76	2	1	1	N	67685	Cysteine--tRNA ligase (Fragment) OS=Noccaea caerulescens GN=GA_TR3523_c0_g1_i1_g.12082 PE=3 SV=1
997	98486	tr|A0A1J3DU56|A0A1J3DU56_NOCCA	30.43	6	1	1	N	17749	Uncharacterized protein OS=Noccaea caerulescens GN=GA_TR17713_c0_g1_i1_g.56516 PE=4 SV=1
818	95234	tr|A0A1J3E4F6|A0A1J3E4F6_NOCCA	60.30	6	2	2	Y	41233	Carboxyvinyl-carboxyphosphonate phosphorylmutase, chloroplastic (Fragment) OS=Noccaea caerulescens GN=GA_TR9149_c0_g1_i1_g.29054 PE=4 SV=1
578	91231	tr|A0A1J3E9C5|A0A1J3E9C5_NOCCA	99.21	15	5	1	N	42208	Glycerate dehydrogenase HPR, peroxisomal OS=Noccaea caerulescens GN=LC_TR8320_c0_g1_i1_g.29088 PE=3 SV=1
699	93088	tr|A0A1J3EBY7|A0A1J3EBY7_NOCCA	63.72	30	3	3	N	11978	Ubiquitin-60S ribosomal protein L40 (Fragment) OS=Noccaea caerulescens GN=LC_TR2636_c17_g1_i1_g.9011 PE=4 SV=1
994	97511	tr|A0A1J3EEV8|A0A1J3EEV8_NOCCA	44.56	8	1	1	N	15708	40S ribosomal protein S23-2 OS=Noccaea caerulescens GN=LC_TR19224_c0_g1_i1_g.64228 PE=3 SV=1
869	95639	tr|A0A1J3EFV7|A0A1J3EFV7_NOCCA	62.44	12	2	1	N	19182	Photosystem I reaction center subunit IV B, chloroplastic (Fragment) OS=Noccaea caerulescens GN=LC_TR17508_c0_g1_i1_g.59847 PE=4 SV=1
989	97903	tr|A0A1J3ET47|A0A1J3ET47_NOCCA	38.50	2	1	1	N	65429	D-3-phosphoglycerate dehydrogenase (Fragment) OS=Noccaea caerulescens GN=LC_TR17487_c0_g1_i1_g.59785 PE=3 SV=1
1092	98416	tr|A0A1J3F478|A0A1J3F478_NOCCA	31.75	9	1	1	N	12960	Proteasome subunit alpha type (Fragment) OS=Noccaea caerulescens GN=LC_TR11243_c0_g1_i1_g.39537 PE=3 SV=1
818	95230	tr|A0A1J3FQT7|A0A1J3FQT7_NOCCA	60.30	7	2	2	Y	36652	Carboxyvinyl-carboxyphosphonate phosphorylmutase, chloroplastic OS=Noccaea caerulescens GN=LC_TR20100_c0_g1_i1_g.67158 PE=4 SV=1
968	98522	tr|A0A1J3G926|A0A1J3G926_NOCCA	30.35	1	1	1	N	118667	Protein translocase subunit SecA (Fragment) OS=Noccaea caerulescens GN=LC_TR7716_c0_g1_i1_g.27208 PE=3 SV=1
818	95231	tr|A0A1J3GLL8|A0A1J3GLL8_NOCCA	60.30	7	2	2	Y	36638	Carboxyvinyl-carboxyphosphonate phosphorylmutase, chloroplastic OS=Noccaea caerulescens GN=LE_TR4905_c0_g1_i1_g.16537 PE=4 SV=1
578	91230	tr|A0A1J3GLW0|A0A1J3GLW0_NOCCA	99.21	15	5	1	N	42120	Glycerate dehydrogenase HPR, peroxisomal OS=Noccaea caerulescens GN=LE_TR8558_c0_g1_i1_g.29057 PE=3 SV=1
1000	97713	tr|A0A1J3H147|A0A1J3H147_NOCCA	41.44	2	1	1	N	81816	Acetyl-coenzyme A synthetase OS=Noccaea caerulescens GN=LE_TR18150_c1_g1_i1_g.58368 PE=3 SV=1
625	91132	tr|A0A1J3H7V9|A0A1J3H7V9_NOCCA	113.08	18	6	6	Y	54272	V-type proton ATPase subunit B3 OS=Noccaea caerulescens GN=LE_TR2453_c0_g1_i1_g.6918 PE=3 SV=1
851	95468	tr|A0A1J3HIY9|A0A1J3HIY9_NOCCA	63.50	16	3	3	N	16011	40S ribosomal protein S19-3 OS=Noccaea caerulescens GN=LE_TR5352_c6_g1_i1_g.17709 PE=4 SV=1
869	95638	tr|A0A1J3I4F0|A0A1J3I4F0_NOCCA	62.44	12	2	1	N	19319	Photosystem I reaction center subunit IV B, chloroplastic (Fragment) OS=Noccaea caerulescens GN=LE_TR16155_c0_g1_i1_g.51614 PE=4 SV=1
408	90281	tr|A0A1J3J2J1|A0A1J3J2J1_NOCCA	126.14	25	9	1	N	44369	Aminomethyltransferase OS=Noccaea caerulescens GN=LC_TR19029_c0_g1_i1_g.63574 PE=3 SV=1
988	97009	tr|A0A1J3JHF0|A0A1J3JHF0_NOCCA	53.09	8	1	1	N	19859	Reactive Intermediate Deaminase A, chloroplastic OS=Noccaea caerulescens GN=MP_TR17968_c1_g1_i1_g.51396 PE=4 SV=1
997	98487	tr|A0A1J3JRB7|A0A1J3JRB7_NOCCA	30.43	6	1	1	N	17651	Uncharacterized protein OS=Noccaea caerulescens GN=MP_TR22106_c0_g1_i1_g.62467 PE=4 SV=1
869	95637	tr|A0A1J3JVD8|A0A1J3JVD8_NOCCA	62.44	12	2	1	N	18979	Photosystem I reaction center subunit IV B, chloroplastic (Fragment) OS=Noccaea caerulescens GN=MP_TR6798_c1_g1_i1_g.19900 PE=4 SV=1
974	96524	tr|A0A1J3K1H8|A0A1J3K1H8_NOCCA	48.83	2	1	1	N	82228	4-hydroxy-3-methylbut-2-en-1-yl diphosphate synthase, chloroplastic OS=Noccaea caerulescens GN=MP_TR5813_c0_g1_i1_g.16276 PE=3 SV=1
818	95218	tr|A0A1J3K9K4|A0A1J3K9K4_NOCCA	60.30	9	2	2	Y	28427	Carboxyvinyl-carboxyphosphonate phosphorylmutase, chloroplastic (Fragment) OS=Noccaea caerulescens GN=MP_TR21807_c1_g1_i1_g.61487 PE=4 SV=1
1070	97418	tr|A0A1J6HTZ5|A0A1J6HTZ5_NICAT	45.85	6	1	1	N	20525	30s ribosomal protein s20, chloroplastic OS=Nicotiana attenuata GN=RPS20_0 PE=3 SV=1
777	93665	tr|A0A1J6I0P5|A0A1J6I0P5_NICAT	77.72	24	4	4	N	16761	40s ribosomal protein s16 OS=Nicotiana attenuata GN=RPS16_2 PE=3 SV=1
888	94841	tr|A0A1J6I1G3|A0A1J6I1G3_NICAT	64.20	7	2	1	N	38936	Fructokinase-2 OS=Nicotiana attenuata GN=FRK2 PE=3 SV=1
774	93605	tr|A0A1J6IJB2|A0A1J6IJB2_NICAT	89.48	18	3	1	N	19903	50s ribosomal protein l12, chloroplastic OS=Nicotiana attenuata GN=RPL12_5 PE=3 SV=1
1074	97669	tr|A0A1J6IMY9|A0A1J6IMY9_NICAT	41.94	3	1	1	N	41014	Uncharacterized protein OS=Nicotiana attenuata GN=A4A49_41135 PE=4 SV=1
985	98262	tr|A0A1J6IXF2|A0A1J6IXF2_NICAT	35.42	3	1	1	N	31136	Uncharacterized protein OS=Nicotiana attenuata GN=A4A49_13305 PE=4 SV=1
1002	97541	tr|A0A1J6IZ02|A0A1J6IZ02_NICAT	44.25	6	1	1	Y	23016	50s ribosomal protein l17, chloroplastic OS=Nicotiana attenuata GN=RPL17_1 PE=3 SV=1
975	96467	tr|A0A1J6JHR8|A0A1J6JHR8_NICAT	51.06	7	1	1	N	24192	Basic endochitinase (Fragment) OS=Nicotiana attenuata GN=CHI14_0 PE=4 SV=1
1002	97531	tr|A0A1J6KGP8|A0A1J6KGP8_NICAT	44.25	6	1	1	Y	22524	50s ribosomal protein l17, chloroplastic OS=Nicotiana attenuata GN=RPL17_2 PE=3 SV=1
1003	96892	tr|A0A1J6KMR2|A0A1J6KMR2_NICAT	57.60	3	1	1	N	55172	Glutamyl-tRNA(Gln) amidotransferase subunit A, chloroplastic/mitochondrial OS=Nicotiana attenuata GN=GATA_5 PE=3 SV=1
349	90460	tr|A0A1J6KTQ5|A0A1J6KTQ5_NICAT	114.60	20	9	1	Y	44508	Sedoheptulose-1,7-bisphosphatase, chloroplastic OS=Nicotiana attenuata GN=S17P_0 PE=3 SV=1
1001	96953	tr|A0A1J7FTH4|A0A1J7FTH4_LUPAN	53.92	2	1	1	N	67690	Uncharacterized protein OS=Lupinus angustifolius GN=TanjilG_30469 PE=3 SV=1
1002	97529	tr|A0A1J7G5P6|A0A1J7G5P6_LUPAN	44.25	7	1	1	Y	21462	Uncharacterized protein OS=Lupinus angustifolius GN=TanjilG_01472 PE=3 SV=1
1076	97807	tr|A0A1J7G7W7|A0A1J7G7W7_LUPAN	39.83	2	1	1	N	82580	Uncharacterized protein OS=Lupinus angustifolius GN=TanjilG_01927 PE=4 SV=1
894	95568	tr|A0A1J7GD72|A0A1J7GD72_LUPAN	55.18	15	2	1	N	27134	Uncharacterized protein OS=Lupinus angustifolius GN=TanjilG_16677 PE=3 SV=1
1078	97961	tr|A0A1J7GHI6|A0A1J7GHI6_LUPAN	37.84	10	1	1	N	12199	Uncharacterized protein OS=Lupinus angustifolius GN=TanjilG_26183 PE=4 SV=1
931	95809	tr|A0A1J7GHT6|A0A1J7GHT6_LUPAN	42.78	3	2	1	N	66924	Uncharacterized protein OS=Lupinus angustifolius GN=TanjilG_26357 PE=3 SV=1
902	97246	tr|A0A1J7GK56|A0A1J7GK56_LUPAN	48.16	7	1	1	N	18549	Uncharacterized protein OS=Lupinus angustifolius GN=TanjilG_01522 PE=4 SV=1
862	94438	tr|A0A1J7GNW8|A0A1J7GNW8_LUPAN	82.15	4	2	1	N	96441	Uncharacterized protein OS=Lupinus angustifolius GN=TanjilG_31964 PE=3 SV=1
974	96531	tr|A0A1J7H8C0|A0A1J7H8C0_LUPAN	48.83	2	1	1	N	82704	Uncharacterized protein OS=Lupinus angustifolius GN=TanjilG_11281 PE=3 SV=1
931	95778	tr|A0A1J7HHV0|A0A1J7HHV0_LUPAN	42.78	11	2	1	N	18802	Uncharacterized protein OS=Lupinus angustifolius GN=TanjilG_26356 PE=3 SV=1
1003	96902	tr|A0A1J7HKU5|A0A1J7HKU5_LUPAN	57.60	3	1	1	N	57702	Glutamyl-tRNA(Gln) amidotransferase subunit A, chloroplastic/mitochondrial OS=Lupinus angustifolius GN=GATA PE=3 SV=1
1002	97553	tr|A0A1J7HML9|A0A1J7HML9_LUPAN	44.25	5	1	1	Y	28517	Uncharacterized protein OS=Lupinus angustifolius GN=TanjilG_21251 PE=3 SV=1
948	96283	tr|A0A1J7I0E5|A0A1J7I0E5_LUPAN	58.21	4	1	1	N	52755	Carboxypeptidase OS=Lupinus angustifolius GN=TanjilG_13390 PE=3 SV=1
888	94825	tr|A0A1J7I3N9|A0A1J7I3N9_LUPAN	64.20	7	2	1	N	34765	Uncharacterized protein OS=Lupinus angustifolius GN=TanjilG_03353 PE=3 SV=1
1001	96964	tr|A0A1J7IJ02|A0A1J7IJ02_LUPAN	53.92	2	1	1	N	71908	Uncharacterized protein OS=Lupinus angustifolius GN=TanjilG_24704 PE=3 SV=1
1078	97966	tr|A0A1J7ITV0|A0A1J7ITV0_LUPAN	37.84	7	1	1	N	18443	Uncharacterized protein OS=Lupinus angustifolius GN=TanjilG_13384 PE=4 SV=1
1072	97463	tr|A0A1J7J2X1|A0A1J7J2X1_LUPAN	45.31	2	1	1	Y	82766	Uncharacterized protein OS=Lupinus angustifolius GN=TanjilG_06997 PE=4 SV=1
902	97242	tr|A0A1L2ILV6|A0A1L2ILV6_9POAL	48.16	8	1	1	N	16673	Superoxide dismutase [Cu-Zn] OS=Saccharum arundinaceum GN=SOD PE=2 SV=1
725	93971	tr|A0A1L4BKH6|A0A1L4BKH6_IPOBA	67.43	11	3	1	N	38228	Fructose-bisphosphate aldolase OS=Ipomoea batatas GN=FBA5 PE=2 SV=1
968	98517	tr|A0A1P8B485|A0A1P8B485_ARATH	30.35	1	1	1	N	115315	Protein translocase subunit SecA OS=Arabidopsis thaliana GN=AGY1 PE=1 SV=1
1000	97695	tr|A0A1P8BCV2|A0A1P8BCV2_ARATH	41.44	2	1	1	N	67598	Acetyl-coenzyme A synthetase OS=Arabidopsis thaliana GN=ACS PE=1 SV=1
974	96513	tr|A0A1P8SJC8|A0A1P8SJC8_HEDHE	48.83	2	1	1	N	82095	(E)-4-hydroxy-3-methylbut-2-enyl-diphosphate synthase (Fragment) OS=Hedera helix GN=ispG PE=2 SV=1
404	90781	tr|A0A1Q3AM23|A0A1Q3AM23_CEPFO	109.70	20	9	2	Y	42265	FBPase domain-containing protein OS=Cephalotus follicularis GN=CFOL_v3_00341 PE=3 SV=1
1087	98346	tr|A0A1Q3ASB2|A0A1Q3ASB2_CEPFO	32.31	4	1	1	N	35174	NmrA domain-containing protein OS=Cephalotus follicularis GN=CFOL_v3_02160 PE=4 SV=1
1074	97670	tr|A0A1Q3B9B8|A0A1Q3B9B8_CEPFO	41.94	3	1	1	N	40952	GST_N_2 domain-containing protein/GST_C_2 domain-containing protein OS=Cephalotus follicularis GN=CFOL_v3_07891 PE=4 SV=1
974	96514	tr|A0A1Q3BEQ0|A0A1Q3BEQ0_CEPFO	48.83	2	1	1	N	82311	GcpE domain-containing protein OS=Cephalotus follicularis GN=CFOL_v3_09905 PE=3 SV=1
661	93169	tr|A0A1Q3BTG8|A0A1Q3BTG8_CEPFO	91.45	14	4	1	Y	36208	Malate dehydrogenase OS=Cephalotus follicularis GN=CFOL_v3_14567 PE=3 SV=1
761	93869	tr|A0A1Q3BTP8|A0A1Q3BTP8_CEPFO	82.68	11	2	1	Y	32510	Peptidyl-prolyl cis-trans isomerase (Fragment) OS=Cephalotus follicularis GN=CFOL_v3_14821 PE=3 SV=1
1007	97765	tr|A0A1Q3BXW0|A0A1Q3BXW0_CEPFO	41.38	3	1	1	N	47652	Oxidored_FMN domain-containing protein OS=Cephalotus follicularis GN=CFOL_v3_16275 PE=4 SV=1
931	95799	tr|A0A1Q3C3W0|A0A1Q3C3W0_CEPFO	42.78	11	2	1	N	19027	TCTP domain-containing protein OS=Cephalotus follicularis GN=CFOL_v3_18397 PE=3 SV=1
1092	98417	tr|A0A1Q3C477|A0A1Q3C477_CEPFO	31.75	6	1	1	N	17123	Proteasome subunit alpha type OS=Cephalotus follicularis GN=CFOL_v3_18519 PE=3 SV=1
1003	96906	tr|A0A1Q3C5N9|A0A1Q3C5N9_CEPFO	57.60	3	1	1	N	58966	Glutamyl-tRNA(Gln) amidotransferase subunit A, chloroplastic/mitochondrial OS=Cephalotus follicularis GN=GATA PE=3 SV=1
903	97727	tr|A0A1Q3CES8|A0A1Q3CES8_CEPFO	41.41	5	1	1	N	26069	DLH domain-containing protein OS=Cephalotus follicularis GN=CFOL_v3_22189 PE=4 SV=1
902	97239	tr|A0A1Q3CFE5|A0A1Q3CFE5_CEPFO	48.16	8	1	1	N	16585	Superoxide dismutase [Cu-Zn] OS=Cephalotus follicularis GN=CFOL_v3_22424 PE=3 SV=1
932	95829	tr|A0A1Q3CKL7|A0A1Q3CKL7_CEPFO	71.18	6	2	1	N	48172	Transaldolase domain-containing protein OS=Cephalotus follicularis GN=CFOL_v3_24250 PE=3 SV=1
652	91604	tr|A0A1Q3CSD9|A0A1Q3CSD9_CEPFO	99.52	8	4	1	N	64518	Cpn60_TCP1 domain-containing protein OS=Cephalotus follicularis GN=CFOL_v3_26617 PE=3 SV=1
955	97562	tr|A0A1Q3CTV6|A0A1Q3CTV6_CEPFO	44.02	4	1	1	N	31165	Uncharacterized protein OS=Cephalotus follicularis GN=CFOL_v3_27125 PE=4 SV=1
652	91603	tr|A0A1Q3CUX3|A0A1Q3CUX3_CEPFO	99.52	8	4	1	N	64647	Cpn60_TCP1 domain-containing protein OS=Cephalotus follicularis GN=CFOL_v3_27376 PE=3 SV=1
901	97632	tr|A0A1Q3D0Z2|A0A1Q3D0Z2_CEPFO	42.11	5	1	1	Y	26792	Thioredoxin domain-containing protein (Fragment) OS=Cephalotus follicularis GN=CFOL_v3_29535 PE=4 SV=1
968	96719	tr|A0A1Q3D5M0|A0A1Q3D5M0_CEPFO	30.35	1	1	1	N	114083	SecA_SW domain-containing protein/SecA_DEAD domain-containing protein (Fragment) OS=Cephalotus follicularis GN=CFOL_v3_31213 PE=3 SV=1
1072	97464	tr|A0A1Q3D6E7|A0A1Q3D6E7_CEPFO	45.31	2	1	1	Y	86497	Raffinose_syn domain-containing protein (Fragment) OS=Cephalotus follicularis GN=CFOL_v3_31459 PE=4 SV=1
903	97728	tr|A0A1R3GAE9|A0A1R3GAE9_9ROSI	41.41	5	1	1	N	25802	Dienelactone hydrolase OS=Corchorus capsularis GN=CCACVL1_27409 PE=4 SV=1
1002	97540	tr|A0A1R3GXT9|A0A1R3GXT9_9ROSI	44.25	6	1	1	Y	23229	Ribosomal protein L17 OS=Corchorus olitorius GN=COLO4_32824 PE=3 SV=1
1079	98056	tr|A0A1R3GZU8|A0A1R3GZU8_9ROSI	37.35	2	1	1	N	58825	Sulfurtransferase OS=Corchorus olitorius GN=COLO4_32264 PE=4 SV=1
1081	98144	tr|A0A1R3H062|A0A1R3H062_9ROSI	36.70	6	1	1	N	26295	Superoxide dismutase OS=Corchorus capsularis GN=CCACVL1_22361 PE=3 SV=1
713	92639	tr|A0A1R3H1R9|A0A1R3H1R9_9ROSI	89.57	11	3	1	Y	33773	Phosphoglycolate phosphatase OS=Corchorus olitorius GN=COLO4_32079 PE=3 SV=1
980	96268	tr|A0A1R3H527|A0A1R3H527_9ROSI	57.68	3	1	1	N	56961	Ribosomal protein L5 OS=Corchorus olitorius GN=COLO4_31259 PE=4 SV=1
503	91662	tr|A0A1R3HCX5|A0A1R3HCX5_9ROSI	102.66	17	6	1	N	35453	Fructose-bisphosphate aldolase OS=Corchorus olitorius GN=COLO4_29810 PE=3 SV=1
841	94316	tr|A0A1R3HE16|A0A1R3HE16_9ROSI	48.85	16	2	1	Y	29288	Alkyl hydroperoxide reductase subunit C/ Thiol specific antioxidant OS=Corchorus olitorius GN=COLO4_29610 PE=4 SV=1
1091	98365	tr|A0A1R3HE70|A0A1R3HE70_9ROSI	32.06	5	1	1	N	21533	Uncharacterized protein OS=Corchorus olitorius GN=COLO4_29541 PE=4 SV=1
992	96420	tr|A0A1R3HHG3|A0A1R3HHG3_9ROSI	34.85	3	1	1	N	34111	Alcohol dehydrogenase superfamily, zinc-type OS=Corchorus olitorius GN=COLO4_28957 PE=4 SV=1
1088	98358	tr|A0A1R3HRS8|A0A1R3HRS8_9ROSI	32.04	4	1	1	N	47659	Uncharacterized protein OS=Corchorus olitorius GN=COLO4_27271 PE=3 SV=1
1003	96896	tr|A0A1R3HZP1|A0A1R3HZP1_9ROSI	57.60	3	1	1	N	57378	Glutamyl-tRNA(Gln) amidotransferase subunit A, chloroplastic/mitochondrial OS=Corchorus capsularis GN=GATA PE=3 SV=1
1097	98548	tr|A0A1R3IAI6|A0A1R3IAI6_9ROSI	28.84	12	1	1	N	14649	Uncharacterized protein OS=Corchorus capsularis GN=CCACVL1_13563 PE=4 SV=1
988	97012	tr|A0A1R3IDH3|A0A1R3IDH3_9ROSI	53.09	3	1	1	N	49543	Zinc finger, RING-type OS=Corchorus capsularis GN=CCACVL1_12833 PE=4 SV=1
992	96421	tr|A0A1R3IDK5|A0A1R3IDK5_9ROSI	34.85	3	1	1	N	34405	Alcohol dehydrogenase superfamily, zinc-type OS=Corchorus capsularis GN=CCACVL1_12812 PE=4 SV=1
968	98497	tr|A0A1R3II62|A0A1R3II62_9ROSI	30.35	1	1	1	N	91928	Protein translocase subunit SecA OS=Corchorus olitorius GN=COLO4_23129 PE=3 SV=1
841	94315	tr|A0A1R3IIY7|A0A1R3IIY7_9ROSI	48.85	16	2	1	Y	29226	Alkyl hydroperoxide reductase subunit C/ Thiol specific antioxidant OS=Corchorus capsularis GN=CCACVL1_11925 PE=4 SV=1
975	97078	tr|A0A1R3ILM5|A0A1R3ILM5_9ROSI	51.06	4	1	1	N	37731	Glycoside hydrolase, family 19, catalytic OS=Corchorus olitorius GN=COLO4_22525 PE=4 SV=1
1079	98049	tr|A0A1R3IQG9|A0A1R3IQG9_9ROSI	37.35	3	1	1	N	41987	Uncharacterized protein OS=Corchorus capsularis GN=CCACVL1_10634 PE=4 SV=1
1002	97539	tr|A0A1R3J1Z7|A0A1R3J1Z7_9ROSI	44.25	6	1	1	Y	23361	Ribosomal protein L17 OS=Corchorus capsularis GN=CCACVL1_08187 PE=3 SV=1
802	93331	tr|A0A1R3J560|A0A1R3J560_9ROSI	79.08	5	3	3	N	77130	Glycyl-tRNA synthetase OS=Corchorus olitorius GN=COLO4_19490 PE=4 SV=1
1081	98143	tr|A0A1R3J568|A0A1R3J568_9ROSI	36.70	6	1	1	N	26330	Superoxide dismutase OS=Corchorus olitorius GN=COLO4_19443 PE=3 SV=1
704	95512	tr|A0A1R3J6C8|A0A1R3J6C8_9ROSI	88.00	21	4	2	Y	19410	Superoxide dismutase [Cu-Zn] OS=Corchorus olitorius GN=COLO4_19195 PE=3 SV=1
925	95656	tr|A0A1R3J767|A0A1R3J767_9ROSI	56.86	9	2	1	N	26328	Glutathione peroxidase OS=Corchorus olitorius GN=COLO4_18961 PE=3 SV=1
991	96399	tr|A0A1R3JKA8|A0A1R3JKA8_9ROSI	47.29	8	1	1	N	18985	Cyanate hydratase OS=Corchorus capsularis GN=CYN PE=3 SV=1
991	96398	tr|A0A1R3JKJ9|A0A1R3JKJ9_9ROSI	47.29	8	1	1	N	18990	Cyanate hydratase OS=Corchorus olitorius GN=CYN PE=3 SV=1
780	93748	tr|A0A1R3JLA4|A0A1R3JLA4_9ROSI	64.08	11	3	1	N	28947	Uncharacterized protein OS=Corchorus olitorius GN=COLO4_15752 PE=4 SV=1
713	92643	tr|A0A1R3JPS5|A0A1R3JPS5_9ROSI	89.57	9	3	1	Y	40863	2-phosphoglycolate phosphatase, eukaryotic OS=Corchorus capsularis GN=CCACVL1_04767 PE=4 SV=1
931	95794	tr|A0A1R3JUI9|A0A1R3JUI9_9ROSI	42.78	11	2	1	N	18964	Mss4-like protein OS=Corchorus olitorius GN=COLO4_13853 PE=3 SV=1
1000	97711	tr|A0A1R3JWN2|A0A1R3JWN2_9ROSI	41.44	2	1	1	N	80199	Acetyl-coenzyme A synthetase, cytoplasmic OS=Corchorus olitorius GN=COLO4_13414 PE=4 SV=1
988	97011	tr|A0A1R3KBG8|A0A1R3KBG8_9ROSI	53.09	4	1	1	N	43742	YjgF-like protein OS=Corchorus olitorius GN=COLO4_09663 PE=4 SV=1
1097	98549	tr|A0A1R3KG56|A0A1R3KG56_9ROSI	28.84	10	1	1	N	18201	Uncharacterized protein OS=Corchorus olitorius GN=COLO4_08371 PE=4 SV=1
902	97225	tr|A0A1R3KKE1|A0A1R3KKE1_9ROSI	48.16	9	1	1	N	15189	Superoxide dismutase [Cu-Zn] OS=Corchorus olitorius GN=COLO4_07330 PE=3 SV=1
743	91998	tr|A0A1R3KPR3|A0A1R3KPR3_9ROSI	83.79	9	4	1	N	58005	Glucose-1-phosphate adenylyltransferase OS=Corchorus olitorius GN=COLO4_05827 PE=3 SV=1
860	96923	tr|A0A1R3KXS7|A0A1R3KXS7_9ROSI	77.92	10	2	2	N	17371	Uncharacterized protein OS=Corchorus olitorius GN=COLO4_03599 PE=4 SV=1
483	91054	tr|A0A1S2XAT8|A0A1S2XAT8_CICAR	102.62	18	6	6	Y	50046	Tubulin beta chain OS=Cicer arietinum GN=LOC101504198 PE=3 SV=1
1079	98046	tr|A0A1S2XFZ3|A0A1S2XFZ3_CICAR	37.35	3	1	1	N	41162	Sulfurtransferase OS=Cicer arietinum GN=LOC101514195 PE=4 SV=1
877	94622	tr|A0A1S2XHX6|A0A1S2XHX6_CICAR	57.25	11	1	1	N	16848	calmodulin-7 OS=Cicer arietinum GN=LOC101511497 PE=4 SV=1
699	93097	tr|A0A1S2XK07|A0A1S2XK07_CICAR	63.72	20	3	3	N	17698	ubiquitin-40S ribosomal protein S27a OS=Cicer arietinum GN=LOC101494112 PE=4 SV=1
987	98019	tr|A0A1S2XKR5|A0A1S2XKR5_CICAR	37.60	2	1	1	N	49722	UDP-glucose 6-dehydrogenase OS=Cicer arietinum GN=LOC101497812 PE=3 SV=1
825	93576	tr|A0A1S2XM64|A0A1S2XM64_CICAR	67.59	8	3	1	N	45936	Isocitrate dehydrogenase [NADP] OS=Cicer arietinum GN=LOC101490353 PE=3 SV=1
983	97834	tr|A0A1S2XME6|A0A1S2XME6_CICAR	40.27	7	1	1	N	14885	40S ribosomal protein S26 OS=Cicer arietinum GN=LOC101500917 PE=3 SV=1
987	98035	tr|A0A1S2XN51|A0A1S2XN51_CICAR	37.60	2	1	1	N	52921	UDP-glucose 6-dehydrogenase OS=Cicer arietinum GN=LOC101506820 PE=3 SV=1
908	95102	tr|A0A1S2XPA7|A0A1S2XPA7_CICAR	70.72	6	2	1	Y	44482	fructose-1,6-bisphosphatase, chloroplastic OS=Cicer arietinum GN=LOC101494346 PE=3 SV=1
625	91127	tr|A0A1S2XQE2|A0A1S2XQE2_CICAR	113.08	18	6	6	Y	54153	V-type proton ATPase subunit B 2-like OS=Cicer arietinum GN=LOC101499139 PE=3 SV=1
1000	97717	tr|A0A1S2XQW1|A0A1S2XQW1_CICAR	41.44	2	1	1	N	84118	acetyl-coenzyme A synthetase, chloroplastic/glyoxysomal OS=Cicer arietinum GN=LOC101494555 PE=3 SV=1
1092	98440	tr|A0A1S2XRJ7|A0A1S2XRJ7_CICAR	31.75	4	1	1	N	27303	Proteasome subunit alpha type OS=Cicer arietinum GN=LOC101504673 PE=3 SV=1
848	95211	tr|A0A1S2XSD3|A0A1S2XSD3_CICAR	60.90	12	2	2	N	17846	4-hydroxy-4-methyl-2-oxoglutarate aldolase OS=Cicer arietinum GN=LOC101509157 PE=3 SV=1
994	97500	tr|A0A1S2XSN9|A0A1S2XSN9_CICAR	44.56	12	1	1	N	9952	40S ribosomal protein S23-2-like OS=Cicer arietinum GN=LOC101513773 PE=3 SV=1
672	91925	tr|A0A1S2XT24|A0A1S2XT24_CICAR	95.29	13	5	2	N	42681	S-adenosylmethionine synthase OS=Cicer arietinum GN=LOC101502216 PE=3 SV=1
983	97833	tr|A0A1S2XTL7|A0A1S2XTL7_CICAR	40.27	7	1	1	N	14911	40S ribosomal protein S26 OS=Cicer arietinum GN=LOC101504783 PE=3 SV=1
1005	98451	tr|A0A1S2XTR8|A0A1S2XTR8_CICAR	31.27	7	1	1	Y	13190	calvin cycle protein CP12-2, chloroplastic-like OS=Cicer arietinum GN=LOC101500634 PE=4 SV=1
993	98241	tr|A0A1S2XV11|A0A1S2XV11_CICAR	34.51	6	1	1	N	20941	60S ribosomal protein L18 OS=Cicer arietinum GN=LOC101488396 PE=4 SV=1
993	98249	tr|A0A1S2XW49|A0A1S2XW49_CICAR	34.51	6	1	1	N	20985	60S ribosomal protein L18 OS=Cicer arietinum GN=LOC101493073 PE=4 SV=1
711	92470	tr|A0A1S2XYT1|A0A1S2XYT1_CICAR	81.10	14	4	4	N	42854	GDP-mannose 3,5-epimerase 2-like OS=Cicer arietinum GN=LOC101497510 PE=4 SV=1
989	97888	tr|A0A1S2XZF3|A0A1S2XZF3_CICAR	38.50	2	1	1	N	62785	D-3-phosphoglycerate dehydrogenase OS=Cicer arietinum GN=LOC101513477 PE=3 SV=1
1006	98402	tr|A0A1S2XZP3|A0A1S2XZP3_CICAR	32.76	2	1	1	N	63803	cysteine--tRNA ligase, cytoplasmic OS=Cicer arietinum GN=LOC101492312 PE=3 SV=1
625	91134	tr|A0A1S2Y032|A0A1S2Y032_CICAR	113.08	18	6	6	Y	54659	V-type proton ATPase subunit B 2 isoform X1 OS=Cicer arietinum GN=LOC101502961 PE=3 SV=1
699	93095	tr|A0A1S2Y0R6|A0A1S2Y0R6_CICAR	63.72	20	3	3	N	17245	polyubiquitin-like OS=Cicer arietinum GN=LOC101499579 PE=4 SV=1
786	94223	tr|A0A1S2Y0S5|A0A1S2Y0S5_CICAR	72.38	14	2	2	N	17805	60S ribosomal protein L12 OS=Cicer arietinum GN=LOC101503513 PE=3 SV=1
699	93110	tr|A0A1S2Y0Z4|A0A1S2Y0Z4_CICAR	63.72	8	3	3	N	42699	polyubiquitin OS=Cicer arietinum GN=LOC101505770 PE=4 SV=1
625	91129	tr|A0A1S2Y1B4|A0A1S2Y1B4_CICAR	113.08	18	6	6	Y	54119	V-type proton ATPase subunit B 2 isoform X2 OS=Cicer arietinum GN=LOC101502961 PE=3 SV=1
922	95591	tr|A0A1S2Y2P5|A0A1S2Y2P5_CICAR	46.25	3	2	2	N	89727	cell division cycle protein 48 homolog OS=Cicer arietinum GN=LOC101511429 PE=4 SV=1
652	91598	tr|A0A1S2Y3X0|A0A1S2Y3X0_CICAR	99.52	8	4	1	N	62839	ruBisCO large subunit-binding protein subunit beta, chloroplastic-like isoform X1 OS=Cicer arietinum GN=LOC101495552 PE=3 SV=1
1003	96898	tr|A0A1S2Y615|A0A1S2Y615_CICAR	57.60	3	1	1	N	57678	Glutamyl-tRNA(Gln) amidotransferase subunit A, chloroplastic/mitochondrial OS=Cicer arietinum GN=LOC101509309 PE=3 SV=1
1002	97552	tr|A0A1S2Y710|A0A1S2Y710_CICAR	44.25	5	1	1	Y	27892	50S ribosomal protein L17, chloroplastic OS=Cicer arietinum GN=LOC101489094 PE=3 SV=1
496	91680	tr|A0A1S2Y850|A0A1S2Y850_CICAR	90.98	8	6	1	N	80038	heat shock cognate protein 80 OS=Cicer arietinum GN=LOC101515120 PE=3 SV=1
699	93091	tr|A0A1S2Y9Q2|A0A1S2Y9Q2_CICAR	63.72	20	3	3	N	17032	polyubiquitin OS=Cicer arietinum GN=LOC101495997 PE=4 SV=1
1092	98443	tr|A0A1S2YC97|A0A1S2YC97_CICAR	31.75	4	1	1	N	27281	Proteasome subunit alpha type OS=Cicer arietinum GN=LOC101495999 PE=3 SV=1
919	95473	tr|A0A1S2YD23|A0A1S2YD23_CICAR	59.87	2	2	1	N	108276	staphylococcal nuclease domain-containing protein 1-like OS=Cicer arietinum GN=LOC101488993 PE=4 SV=1
916	95413	tr|A0A1S2YDL9|A0A1S2YDL9_CICAR	54.07	14	2	2	N	26753	Superoxide dismutase OS=Cicer arietinum GN=LOC101514373 PE=3 SV=1
753	93763	tr|A0A1S2YEC3|A0A1S2YEC3_CICAR	81.35	6	4	1	N	73558	luminal-binding protein OS=Cicer arietinum GN=LOC101512653 PE=3 SV=1
699	93096	tr|A0A1S2YGP4|A0A1S2YGP4_CICAR	63.72	20	3	3	N	17682	ubiquitin-40S ribosomal protein S27a OS=Cicer arietinum GN=LOC101508372 PE=4 SV=1
699	93093	tr|A0A1S2YK18|A0A1S2YK18_CICAR	63.72	20	3	3	N	17245	ubiquitin-NEDD8-like protein RUB2 OS=Cicer arietinum GN=LOC101494919 PE=4 SV=1
786	94222	tr|A0A1S2YKJ4|A0A1S2YKJ4_CICAR	72.38	14	2	2	N	17846	60S ribosomal protein L12-3-like OS=Cicer arietinum GN=LOC101513949 PE=3 SV=1
1092	98437	tr|A0A1S2YM72|A0A1S2YM72_CICAR	31.75	4	1	1	N	27267	Proteasome subunit alpha type OS=Cicer arietinum GN=LOC101499718 PE=3 SV=1
955	97564	tr|A0A1S2YMI4|A0A1S2YMI4_CICAR	44.02	4	1	1	N	32295	ACT domain-containing protein ACR11-like OS=Cicer arietinum GN=LOC101510838 PE=4 SV=1
1078	97973	tr|A0A1S2YP32|A0A1S2YP32_CICAR	37.84	6	1	1	N	20509	uncharacterized protein LOC101490849 OS=Cicer arietinum GN=LOC101490849 PE=4 SV=1
1007	97759	tr|A0A1S2YPM8|A0A1S2YPM8_CICAR	41.38	3	1	1	N	43917	12-oxophytodienoate reductase 3 OS=Cicer arietinum GN=LOC101508907 PE=4 SV=1
924	95620	tr|A0A1S2YRP3|A0A1S2YRP3_CICAR	63.08	5	2	1	N	46596	aldehyde dehydrogenase family 2 member B7, mitochondrial isoform X2 OS=Cicer arietinum GN=LOC101490532 PE=3 SV=1
924	95621	tr|A0A1S2YRP8|A0A1S2YRP8_CICAR	63.08	4	2	1	N	58707	aldehyde dehydrogenase family 2 member B7, mitochondrial isoform X1 OS=Cicer arietinum GN=LOC101490532 PE=3 SV=1
999	98111	tr|A0A1S2YYW6|A0A1S2YYW6_CICAR	36.94	2	1	1	N	47988	probable serine protease EDA2 isoform X2 OS=Cicer arietinum GN=LOC101495189 PE=4 SV=1
999	98119	tr|A0A1S2YYX0|A0A1S2YYX0_CICAR	36.94	2	1	1	N	54493	probable serine protease EDA2 isoform X1 OS=Cicer arietinum GN=LOC101495189 PE=4 SV=1
491	91094	tr|A0A1S2YZN3|A0A1S2YZN3_CICAR	116.21	15	5	1	Y	45502	Phosphoribulokinase OS=Cicer arietinum GN=LOC101503694 PE=3 SV=1
827	93646	tr|A0A1S2Z415|A0A1S2Z415_CICAR	72.84	6	3	3	Y	60071	leucine aminopeptidase 1-like OS=Cicer arietinum GN=LOC101497276 PE=3 SV=1
1093	98457	tr|A0A1S2Z6P3|A0A1S2Z6P3_CICAR	30.96	6	1	1	N	27425	50S ribosomal protein L13, chloroplastic OS=Cicer arietinum GN=LOC101510464 PE=3 SV=1
980	96261	tr|A0A1S3AVK5|A0A1S3AVK5_CUCME	57.68	8	1	1	N	21014	60S ribosomal protein L11-like isoform X1 OS=Cucumis melo GN=LOC103483409 PE=3 SV=1
980	96258	tr|A0A1S3AW09|A0A1S3AW09_CUCME	57.68	8	1	1	N	20815	60S ribosomal protein L11-1-like isoform X2 OS=Cucumis melo GN=LOC103483409 PE=3 SV=1
564	91227	tr|A0A1S3AW37|A0A1S3AW37_CUCME	97.24	10	5	1	Y	53434	Adenosylhomocysteinase OS=Cucumis melo GN=LOC103483461 PE=3 SV=1
980	96249	tr|A0A1S3AZF9|A0A1S3AZF9_CUCME	57.68	8	1	1	N	20677	60S ribosomal protein L11-1-like OS=Cucumis melo GN=LOC103484439 PE=3 SV=1
428	90742	tr|A0A1S3B2V1|A0A1S3B2V1_CUCME	111.19	22	7	1	N	44328	Aminomethyltransferase OS=Cucumis melo GN=LOC103485188 PE=3 SV=1
1062	96838	tr|A0A1S3B3C6|A0A1S3B3C6_CUCME	61.13	9	1	1	N	22755	thylakoid lumenal 15 kDa protein 1, chloroplastic OS=Cucumis melo GN=LOC103485520 PE=4 SV=1
555	92664	tr|A0A1S3B6V4|A0A1S3B6V4_CUCME	101.44	26	5	2	Y	30044	2-Cys peroxiredoxin BAS1, chloroplastic-like OS=Cucumis melo GN=LOC103486662 PE=4 SV=1
687	93724	tr|A0A1S3B7R9|A0A1S3B7R9_CUCME	77.63	10	3	1	Y	37315	Carbonic anhydrase OS=Cucumis melo GN=LOC103487089 PE=3 SV=1
980	96259	tr|A0A1S3B809|A0A1S3B809_CUCME	57.68	8	1	1	N	20748	60S ribosomal protein L11-1 OS=Cucumis melo GN=LOC103487028 PE=3 SV=1
687	93719	tr|A0A1S3B881|A0A1S3B881_CUCME	77.63	10	3	1	Y	36010	Carbonic anhydrase OS=Cucumis melo GN=LOC103487089 PE=3 SV=1
864	94512	tr|A0A1S3B929|A0A1S3B929_CUCME	68.17	3	2	1	N	86731	probable galactinol--sucrose galactosyltransferase 5 OS=Cucumis melo GN=LOC103487113 PE=4 SV=1
483	91050	tr|A0A1S3BCJ0|A0A1S3BCJ0_CUCME	102.62	18	6	6	Y	49831	Tubulin beta chain OS=Cucumis melo GN=LOC103488535 PE=3 SV=1
1092	98439	tr|A0A1S3BJM9|A0A1S3BJM9_CUCME	31.75	4	1	1	N	27282	Proteasome subunit alpha type OS=Cucumis melo GN=LOC103490611 PE=3 SV=1
705	91366	tr|A0A1S3BP08|A0A1S3BP08_CUCME	110.58	17	5	5	Y	49640	Tubulin alpha chain OS=Cucumis melo GN=LOC103491629 PE=3 SV=1
802	93332	tr|A0A1S3BPS4|A0A1S3BPS4_CUCME	79.08	5	3	3	N	81201	glycine--tRNA ligase, mitochondrial 1 OS=Cucumis melo GN=LOC103492006 PE=4 SV=1
1004	97526	tr|A0A1S3BQA5|A0A1S3BQA5_CUCME	44.31	10	1	1	N	13991	60S ribosomal protein L22-2 OS=Cucumis melo GN=LOC103492158 PE=4 SV=1
931	95785	tr|A0A1S3BQL7|A0A1S3BQL7_CUCME	42.78	11	2	1	N	19259	translationally-controlled tumor protein homolog OS=Cucumis melo GN=LOC103492149 PE=3 SV=1
1001	96950	tr|A0A1S3BQU0|A0A1S3BQU0_CUCME	53.92	2	1	1	N	67948	formate--tetrahydrofolate ligase OS=Cucumis melo GN=LOC103492486 PE=3 SV=1
807	93253	tr|A0A1S3BRZ4|A0A1S3BRZ4_CUCME	96.87	19	3	3	N	25028	40S ribosomal protein S8 OS=Cucumis melo GN=LOC103492879 PE=3 SV=1
999	98120	tr|A0A1S3BSX5|A0A1S3BSX5_CUCME	36.94	2	1	1	N	54498	probable serine protease EDA2 isoform X2 OS=Cucumis melo GN=LOC103493177 PE=4 SV=1
999	98124	tr|A0A1S3BT07|A0A1S3BT07_CUCME	36.94	2	1	1	N	54838	probable serine protease EDA2 isoform X1 OS=Cucumis melo GN=LOC103493177 PE=4 SV=1
932	95823	tr|A0A1S3BYP7|A0A1S3BYP7_CUCME	71.18	6	2	1	N	47937	transaldolase OS=Cucumis melo GN=LOC103494637 PE=3 SV=1
989	97893	tr|A0A1S3C2L0|A0A1S3C2L0_CUCME	38.50	2	1	1	N	63062	D-3-phosphoglycerate dehydrogenase OS=Cucumis melo GN=LOC103496183 PE=3 SV=1
581	91626	tr|A0A1S3CD07|A0A1S3CD07_CUCME	102.89	23	5	1	Y	35736	Malate dehydrogenase OS=Cucumis melo GN=LOC103499421 PE=3 SV=1
995	97297	tr|A0A1S3CD97|A0A1S3CD97_CUCME	47.25	5	1	1	N	25808	60S ribosomal protein L6 OS=Cucumis melo GN=LOC103499552 PE=3 SV=1
995	97299	tr|A0A1S3CEA6|A0A1S3CEA6_CUCME	47.25	5	1	1	N	25739	60S ribosomal protein L6 OS=Cucumis melo GN=LOC103499900 PE=3 SV=1
674	92007	tr|A0A1S3CFW7|A0A1S3CFW7_CUCME	94.08	10	4	1	N	43180	S-adenosylmethionine synthase OS=Cucumis melo GN=LOC103499979 PE=3 SV=1
995	97296	tr|A0A1S3CFY6|A0A1S3CFY6_CUCME	47.25	5	1	1	N	25832	60S ribosomal protein L6 OS=Cucumis melo GN=LOC103500301 PE=3 SV=1
756	93639	tr|A0A1S3CHN8|A0A1S3CHN8_CUCME	58.50	6	2	1	Y	40558	Lactoylglutathione lyase OS=Cucumis melo GN=LOC103501042 PE=3 SV=1
519	92009	tr|A0A1S3CIQ4|A0A1S3CIQ4_CUCME	86.29	13	5	1	Y	42216	sedoheptulose-1,7-bisphosphatase, chloroplastic OS=Cucumis melo GN=LOC103501419 PE=3 SV=1
716	92679	tr|A0A1S3CQL4|A0A1S3CQL4_CUCME	65.48	16	4	1	N	28554	14-3-3-like protein B OS=Cucumis melo GN=LOC103503670 PE=3 SV=1
1006	98386	tr|A0A1S3CR97|A0A1S3CR97_CUCME	32.76	2	1	1	N	45169	cysteine--tRNA ligase, chloroplastic/mitochondrial isoform X2 OS=Cucumis melo GN=LOC103503847 PE=4 SV=1
807	93257	tr|A0A1S3CRZ5|A0A1S3CRZ5_CUCME	96.87	19	3	3	N	24968	40S ribosomal protein S8 OS=Cucumis melo GN=LOC103504075 PE=3 SV=1
1006	98407	tr|A0A1S3CSJ7|A0A1S3CSJ7_CUCME	32.76	2	1	1	N	65410	cysteine--tRNA ligase, chloroplastic/mitochondrial isoform X1 OS=Cucumis melo GN=LOC103503847 PE=3 SV=1
652	91599	tr|A0A1S3DXB5|A0A1S3DXB5_CICAR	99.52	8	4	1	N	62977	ruBisCO large subunit-binding protein subunit beta, chloroplastic OS=Cicer arietinum GN=LOC101512130 PE=3 SV=1
877	94630	tr|A0A1S3E0G2|A0A1S3E0G2_CICAR	57.25	11	1	1	N	16818	calmodulin-like OS=Cicer arietinum GN=LOC105851808 PE=4 SV=1
968	98515	tr|A0A1S3E3J7|A0A1S3E3J7_CICAR	30.35	1	1	1	N	114185	Protein translocase subunit SecA OS=Cicer arietinum GN=LOC101515753 PE=3 SV=1
652	91597	tr|A0A1S3E5R4|A0A1S3E5R4_CICAR	99.52	8	4	1	N	62823	ruBisCO large subunit-binding protein subunit beta, chloroplastic-like isoform X2 OS=Cicer arietinum GN=LOC101495552 PE=3 SV=1
1006	96753	tr|A0A1S3E7Y4|A0A1S3E7Y4_CICAR	32.76	2	1	1	N	63316	cysteine--tRNA ligase, cytoplasmic isoform X2 OS=Cicer arietinum GN=LOC101503958 PE=3 SV=1
1006	96752	tr|A0A1S3E826|A0A1S3E826_CICAR	32.76	2	1	1	N	45460	cysteine--tRNA ligase, cytoplasmic isoform X4 OS=Cicer arietinum GN=LOC101503958 PE=4 SV=1
780	93751	tr|A0A1S3E887|A0A1S3E887_CICAR	64.08	11	3	1	N	29950	glutathione S-transferase DHAR3, chloroplastic isoform X3 OS=Cicer arietinum GN=LOC101503639 PE=4 SV=1
987	98042	tr|A0A1S3EAX1|A0A1S3EAX1_CICAR	37.60	2	1	1	N	54075	UDP-glucose 6-dehydrogenase OS=Cicer arietinum GN=LOC101490955 PE=3 SV=1
537	91045	tr|A0A1S3TE15|A0A1S3TE15_VIGRR	125.93	21	6	1	N	44520	fructose-1,6-bisphosphatase, chloroplastic OS=Vigna radiata var. radiata GN=LOC106754509 PE=3 SV=1
1005	98454	tr|A0A1S3TNF7|A0A1S3TNF7_VIGRR	31.27	7	1	1	Y	14336	calvin cycle protein CP12-2, chloroplastic-like OS=Vigna radiata var. radiata GN=LOC106757187 PE=4 SV=1
1078	97980	tr|A0A1S3U1R4|A0A1S3U1R4_VIGRR	37.84	6	1	1	N	21184	nucleoid-associated protein Synpcc7942_0464-like OS=Vigna radiata var. radiata GN=LOC106761008 PE=4 SV=1
971	96789	tr|A0A1S3UF94|A0A1S3UF94_VIGRR	23.25	3	1	1	N	39296	Glutamine synthetase OS=Vigna radiata var. radiata GN=LOC106764801 PE=3 SV=1
1001	96961	tr|A0A1S3V7U1|A0A1S3V7U1_VIGRR	53.92	2	1	1	N	67464	formate--tetrahydrofolate ligase OS=Vigna radiata var. radiata GN=LOC106772396 PE=3 SV=1
1074	97671	tr|A0A1S3WZM7|A0A1S3WZM7_TOBAC	41.94	3	1	1	N	41039	glutathionyl-hydroquinone reductase YqjG-like isoform X1 OS=Nicotiana tabacum GN=LOC107759698 PE=4 SV=1
1074	97665	tr|A0A1S3X053|A0A1S3X053_TOBAC	41.94	4	1	1	N	37303	glutathionyl-hydroquinone reductase YqjG-like isoform X2 OS=Nicotiana tabacum GN=LOC107759698 PE=4 SV=1
823	93416	tr|A0A1S3X3Y8|A0A1S3X3Y8_TOBAC	64.28	15	3	1	N	33238	uncharacterized protein At5g02240-like OS=Nicotiana tabacum GN=LOC107761048 PE=4 SV=1
777	93656	tr|A0A1S3X7H4|A0A1S3X7H4_TOBAC	77.72	24	4	4	N	16804	40S ribosomal protein S16-like OS=Nicotiana tabacum GN=LOC107762148 PE=3 SV=1
985	96326	tr|A0A1S3X9T6|A0A1S3X9T6_TOBAC	35.42	3	1	1	N	31127	protein usf-like OS=Nicotiana tabacum GN=LOC107762794 PE=4 SV=1
1082	98153	tr|A0A1S3XBA9|A0A1S3XBA9_TOBAC	36.64	4	1	1	N	26946	thylakoid lumenal 19 kDa protein, chloroplastic-like OS=Nicotiana tabacum GN=LOC107763119 PE=4 SV=1
913	95311	tr|A0A1S3XEF3|A0A1S3XEF3_TOBAC	58.81	3	2	2	N	91244	Alpha-1,4 glucan phosphorylase OS=Nicotiana tabacum GN=LOC107764127 PE=3 SV=1
981	97396	tr|A0A1S3XN70|A0A1S3XN70_TOBAC	46.14	2	1	1	N	56142	aspartic proteinase A1-like isoform X2 OS=Nicotiana tabacum GN=LOC107766898 PE=3 SV=1
774	93601	tr|A0A1S3XSN6|A0A1S3XSN6_TOBAC	89.48	18	3	1	N	19647	50S ribosomal protein L12, chloroplastic OS=Nicotiana tabacum GN=LOC107768292 PE=3 SV=1
1091	98371	tr|A0A1S3XUD0|A0A1S3XUD0_TOBAC	32.06	3	1	1	N	34800	33 kDa ribonucleoprotein, chloroplastic-like OS=Nicotiana tabacum GN=LOC107768838 PE=4 SV=1
755	93546	tr|A0A1S3YG65|A0A1S3YG65_TOBAC	79.85	15	3	2	N	30474	probable ribose-5-phosphate isomerase 3, chloroplastic OS=Nicotiana tabacum GN=LOC107775978 PE=3 SV=1
774	93599	tr|A0A1S3YK84|A0A1S3YK84_TOBAC	89.48	20	3	1	N	18295	50S ribosomal protein L12, chloroplastic-like OS=Nicotiana tabacum GN=LOC107777061 PE=3 SV=1
929	95760	tr|A0A1S3YUQ9|A0A1S3YUQ9_TOBAC	65.62	6	2	1	N	43536	chloroplast stem-loop binding protein of 41 kDa a, chloroplastic-like OS=Nicotiana tabacum GN=LOC107779757 PE=4 SV=1
332	89649	tr|A0A1S3YUW3|A0A1S3YUW3_TOBAC	144.74	31	10	1	N	42131	chloroplast stem-loop binding protein of 41 kDa b, chloroplastic-like OS=Nicotiana tabacum GN=LOC107779937 PE=4 SV=1
804	94436	tr|A0A1S3YZX8|A0A1S3YZX8_TOBAC	64.47	11	3	2	N	33599	uncharacterized protein LOC107781539 OS=Nicotiana tabacum GN=LOC107781539 PE=4 SV=1
332	89648	tr|A0A1S3Z334|A0A1S3Z334_TOBAC	144.74	31	10	1	N	41703	chloroplast stem-loop binding protein of 41 kDa b, chloroplastic OS=Nicotiana tabacum GN=LOC107782473 PE=4 SV=1
823	93415	tr|A0A1S4A181|A0A1S4A181_TOBAC	64.28	15	3	1	N	33176	uncharacterized protein At5g02240-like OS=Nicotiana tabacum GN=LOC107792715 PE=4 SV=1
818	95226	tr|A0A1S4ACE7|A0A1S4ACE7_TOBAC	60.30	7	2	2	Y	37070	carboxyvinyl-carboxyphosphonate phosphorylmutase, chloroplastic-like OS=Nicotiana tabacum GN=LOC107796125 PE=4 SV=1
777	93659	tr|A0A1S4AU23|A0A1S4AU23_TOBAC	77.72	24	4	4	N	16698	40S ribosomal protein S16 OS=Nicotiana tabacum GN=LOC107801293 PE=3 SV=1
929	95762	tr|A0A1S4B3Y9|A0A1S4B3Y9_TOBAC	65.62	6	2	1	N	43955	chloroplast stem-loop binding protein of 41 kDa a, chloroplastic-like OS=Nicotiana tabacum GN=LOC107804230 PE=4 SV=1
932	95832	tr|A0A1S4B6C0|A0A1S4B6C0_TOBAC	71.18	6	2	1	N	48523	transaldolase-like OS=Nicotiana tabacum GN=LOC107804952 PE=3 SV=1
809	93880	tr|A0A1S4BL86|A0A1S4BL86_TOBAC	58.22	4	2	2	N	55952	Glutamate decarboxylase OS=Nicotiana tabacum GN=LOC107809522 PE=3 SV=1
888	94826	tr|A0A1S4CCN8|A0A1S4CCN8_TOBAC	64.20	7	2	1	N	34815	fructokinase-2-like OS=Nicotiana tabacum GN=LOC107817420 PE=3 SV=1
1082	98151	tr|A0A1S4CEA3|A0A1S4CEA3_TOBAC	36.64	4	1	1	N	26506	thylakoid lumenal 19 kDa protein, chloroplastic-like OS=Nicotiana tabacum GN=LOC107817913 PE=4 SV=1
888	94829	tr|A0A1S4CH99|A0A1S4CH99_TOBAC	64.20	7	2	1	N	34843	fructokinase-2 OS=Nicotiana tabacum GN=LOC107818999 PE=3 SV=1
1074	97664	tr|A0A1S4DC28|A0A1S4DC28_TOBAC	41.94	4	1	1	N	37322	glutathionyl-hydroquinone reductase YqjG-like isoform X2 OS=Nicotiana tabacum GN=LOC107828221 PE=4 SV=1
1099	98615	tr|A0A1S4DND2|A0A1S4DND2_TOBAC	28.13	2	1	1	N	45644	Protein disulfide-isomerase OS=Nicotiana tabacum GN=LOC107831418 PE=3 SV=1
956	97631	tr|A0A1S6PDB1|A0A1S6PDB1_9POAL	42.09	8	1	1	N	15084	Superoxide dismutase [Cu-Zn] OS=Zoysia japonica PE=2 SV=1
804	94435	tr|A0A1U7UT42|A0A1U7UT42_NICSY	64.47	11	3	2	N	33600	uncharacterized protein LOC104210232 OS=Nicotiana sylvestris GN=LOC104210232 PE=4 SV=1
1092	98421	tr|A0A1U7UWY0|A0A1U7UWY0_NICSY	31.75	4	1	1	N	27339	Proteasome subunit alpha type OS=Nicotiana sylvestris GN=LOC104210147 PE=3 SV=1
997	98472	tr|A0A1U7V0A5|A0A1U7V0A5_NICSY	30.43	7	1	1	N	15735	uncharacterized protein LOC104213836 OS=Nicotiana sylvestris GN=LOC104213836 PE=4 SV=1
975	96476	tr|A0A1U7V918|A0A1U7V918_NICSY	51.06	6	1	1	N	29347	basic endochitinase-like OS=Nicotiana sylvestris GN=LOC104211016 PE=4 SV=1
913	95333	tr|A0A1U7VA08|A0A1U7VA08_NICSY	58.81	2	2	2	N	95624	Alpha-1,4 glucan phosphorylase OS=Nicotiana sylvestris GN=LOC104215145 PE=3 SV=1
774	93596	tr|A0A1U7VAU6|A0A1U7VAU6_NICSY	89.48	21	3	1	N	17616	50S ribosomal protein L12, chloroplastic-like OS=Nicotiana sylvestris GN=LOC104215401 PE=3 SV=1
968	98520	tr|A0A1U7VBM7|A0A1U7VBM7_NICSY	30.35	1	1	1	N	115663	Protein translocase subunit SecA OS=Nicotiana sylvestris GN=LOC104215612 PE=3 SV=1
851	95450	tr|A0A1U7VBQ8|A0A1U7VBQ8_NICSY	63.50	16	3	3	N	16022	40S ribosomal protein S19-3 OS=Nicotiana sylvestris GN=LOC104212216 PE=4 SV=1
654	91707	tr|A0A1U7VJI5|A0A1U7VJI5_NICSY	109.10	14	4	1	N	53508	glutamate--glyoxylate aminotransferase 2 OS=Nicotiana sylvestris GN=LOC104216677 PE=4 SV=1
988	97008	tr|A0A1U7VKW8|A0A1U7VKW8_NICSY	53.09	8	1	1	N	19871	ribonuclease UK114 OS=Nicotiana sylvestris GN=LOC104214509 PE=4 SV=1
913	95310	tr|A0A1U7VLH7|A0A1U7VLH7_NICSY	58.81	3	2	2	N	88719	Alpha-1,4 glucan phosphorylase OS=Nicotiana sylvestris GN=LOC104215145 PE=3 SV=1
888	94822	tr|A0A1U7VLU2|A0A1U7VLU2_NICSY	64.20	12	2	1	N	20706	fructokinase-like OS=Nicotiana sylvestris GN=LOC104214798 PE=4 SV=1
902	97230	tr|A0A1U7W409|A0A1U7W409_NICSY	48.16	8	1	1	N	15726	Superoxide dismutase [Cu-Zn] OS=Nicotiana sylvestris GN=LOC104223577 PE=3 SV=1
851	95462	tr|A0A1U7W7M0|A0A1U7W7M0_NICSY	63.50	16	3	3	N	16103	40S ribosomal protein S19-3-like OS=Nicotiana sylvestris GN=LOC104223449 PE=4 SV=1
1070	97420	tr|A0A1U7WDF2|A0A1U7WDF2_NICSY	45.85	6	1	1	N	20621	30S ribosomal protein S20, chloroplastic isoform X1 OS=Nicotiana sylvestris GN=LOC104226388 PE=3 SV=1
774	93603	tr|A0A1U7WH55|A0A1U7WH55_NICSY	89.48	18	3	1	N	19659	50S ribosomal protein L12, chloroplastic OS=Nicotiana sylvestris GN=LOC104223775 PE=3 SV=1
1070	97416	tr|A0A1U7WHE7|A0A1U7WHE7_NICSY	45.85	6	1	1	N	20451	30S ribosomal protein S20, chloroplastic isoform X2 OS=Nicotiana sylvestris GN=LOC104226388 PE=3 SV=1
349	90457	tr|A0A1U7WHF7|A0A1U7WHF7_NICSY	114.60	21	9	1	Y	42523	sedoheptulose-1,7-bisphosphatase, chloroplastic-like OS=Nicotiana sylvestris GN=LOC104226404 PE=3 SV=1
809	93882	tr|A0A1U7X1S0|A0A1U7X1S0_NICSY	58.22	4	2	2	N	55933	Glutamate decarboxylase OS=Nicotiana sylvestris GN=LOC104229813 PE=3 SV=1
808	93797	tr|A0A1U7X9F6|A0A1U7X9F6_NICSY	66.76	3	2	2	N	65459	ferredoxin--nitrite reductase, chloroplastic-like OS=Nicotiana sylvestris GN=LOC104232141 PE=4 SV=1
985	96325	tr|A0A1U7XD60|A0A1U7XD60_NICSY	35.42	4	1	1	N	26391	carboxymethylenebutenolidase homolog OS=Nicotiana sylvestris GN=LOC104235496 PE=4 SV=1
1074	97672	tr|A0A1U7XHA6|A0A1U7XHA6_NICSY	41.94	3	1	1	N	41257	glutathione S-transferase omega-like 2 isoform X1 OS=Nicotiana sylvestris GN=LOC104238697 PE=4 SV=1
1092	98420	tr|A0A1U7XHG8|A0A1U7XHG8_NICSY	31.75	4	1	1	N	27479	Proteasome subunit alpha type OS=Nicotiana sylvestris GN=LOC104234521 PE=3 SV=1
947	96286	tr|A0A1U7XK26|A0A1U7XK26_NICSY	51.86	4	1	1	N	52919	Carboxypeptidase OS=Nicotiana sylvestris GN=LOC104239468 PE=3 SV=1
888	94827	tr|A0A1U7XLW1|A0A1U7XLW1_NICSY	64.20	7	2	1	N	34853	fructokinase-2 isoform X1 OS=Nicotiana sylvestris GN=LOC104235420 PE=3 SV=1
980	96246	tr|A0A1U7XMY3|A0A1U7XMY3_NICSY	57.68	8	1	1	N	20788	60S ribosomal protein L11-1 OS=Nicotiana sylvestris GN=LOC104238344 PE=3 SV=1
407	90230	tr|A0A1U7XXD8|A0A1U7XXD8_NICSY	124.79	12	8	1	N	74401	stromal 70 kDa heat shock-related protein, chloroplastic-like OS=Nicotiana sylvestris GN=LOC104241066 PE=3 SV=1
1075	97771	tr|A0A1U7Y5I0|A0A1U7Y5I0_NICSY	40.90	4	1	1	N	35784	cinnamoyl-CoA reductase 1 OS=Nicotiana sylvestris GN=LOC104240849 PE=4 SV=1
980	96248	tr|A0A1U7YBA9|A0A1U7YBA9_NICSY	57.68	8	1	1	N	20744	60S ribosomal protein L11-1 OS=Nicotiana sylvestris GN=LOC104242701 PE=3 SV=1
929	95759	tr|A0A1U7YBU4|A0A1U7YBU4_NICSY	65.62	6	2	1	N	43564	chloroplast stem-loop binding protein of 41 kDa a, chloroplastic OS=Nicotiana sylvestris GN=LOC104242851 PE=4 SV=1
1002	97530	tr|A0A1U7YD55|A0A1U7YD55_NICSY	44.25	6	1	1	Y	22440	50S ribosomal protein L17, chloroplastic-like OS=Nicotiana sylvestris GN=LOC104243655 PE=3 SV=1
947	96273	tr|A0A1U7YE28|A0A1U7YE28_NICSY	51.86	4	1	1	N	52003	Carboxypeptidase OS=Nicotiana sylvestris GN=LOC104247927 PE=3 SV=1
1099	98618	tr|A0A1U7YH43|A0A1U7YH43_NICSY	28.13	2	1	1	N	55118	Protein disulfide-isomerase OS=Nicotiana sylvestris GN=LOC104247028 PE=3 SV=1
819	94744	tr|A0A1U7YJQ4|A0A1U7YJQ4_NICSY	56.45	5	2	2	Y	45590	30S ribosomal protein S1, chloroplastic OS=Nicotiana sylvestris GN=LOC104248747 PE=4 SV=1
777	93670	tr|A0A1U7YJR1|A0A1U7YJR1_NICSY	77.72	23	4	4	N	17017	40S ribosomal protein S16-like OS=Nicotiana sylvestris GN=LOC104249571 PE=3 SV=1
774	93598	tr|A0A1U7YLP4|A0A1U7YLP4_NICSY	89.48	20	3	1	N	18294	50S ribosomal protein L12, chloroplastic-like OS=Nicotiana sylvestris GN=LOC104249325 PE=3 SV=1
1003	96890	tr|A0A1U7YQ78|A0A1U7YQ78_NICSY	57.60	3	1	1	N	53607	Glutamyl-tRNA(Gln) amidotransferase subunit A, chloroplastic/mitochondrial OS=Nicotiana sylvestris GN=LOC104246811 PE=3 SV=1
975	97071	tr|A0A1U7YRM5|A0A1U7YRM5_NELNU	51.06	5	1	1	N	33957	basic endochitinase-like OS=Nelumbo nucifera GN=LOC104587092 PE=4 SV=1
983	97817	tr|A0A1U7YSW2|A0A1U7YSW2_NELNU	40.27	7	1	1	N	14400	40S ribosomal protein S26 OS=Nelumbo nucifera GN=LOC104586585 PE=3 SV=1
975	97075	tr|A0A1U7YUE6|A0A1U7YUE6_NELNU	51.06	5	1	1	N	34316	basic endochitinase-like OS=Nelumbo nucifera GN=LOC104587093 PE=4 SV=1
989	97891	tr|A0A1U7YXL5|A0A1U7YXL5_NELNU	38.50	2	1	1	N	63054	D-3-phosphoglycerate dehydrogenase OS=Nelumbo nucifera GN=LOC104588138 PE=3 SV=1
852	95527	tr|A0A1U7Z6B0|A0A1U7Z6B0_NELNU	80.58	11	3	2	N	25541	Nucleoside diphosphate kinase OS=Nelumbo nucifera GN=LOC104591622 PE=3 SV=1
178	89163	tr|A0A1U7Z783|A0A1U7Z783_NELNU	170.62	20	15	1	Y	101538	ATP-dependent Clp protease ATP-binding subunit ClpA homolog CD4B, chloroplastic OS=Nelumbo nucifera GN=LOC104591837 PE=3 SV=1
879	95103	tr|A0A1U7Z979|A0A1U7Z979_NELNU	65.93	5	2	2	N	44301	photosystem II stability/assembly factor HCF136, chloroplastic OS=Nelumbo nucifera GN=LOC104592356 PE=4 SV=1
343	90200	tr|A0A1U7ZAA0|A0A1U7ZAA0_NELNU	127.78	24	8	1	N	42802	Glyceraldehyde-3-phosphate dehydrogenase OS=Nelumbo nucifera GN=LOC104592682 PE=3 SV=1
995	96667	tr|A0A1U7ZAY2|A0A1U7ZAY2_NELNU	47.25	5	1	1	N	26155	60S ribosomal protein L6 OS=Nelumbo nucifera GN=LOC104591219 PE=3 SV=1
983	97818	tr|A0A1U7ZB79|A0A1U7ZB79_NELNU	40.27	7	1	1	N	14392	40S ribosomal protein S26 OS=Nelumbo nucifera GN=LOC104591292 PE=3 SV=1
807	93256	tr|A0A1U7ZG22|A0A1U7ZG22_NELNU	96.87	19	3	3	N	24807	40S ribosomal protein S8 OS=Nelumbo nucifera GN=LOC104594192 PE=3 SV=1
1000	97705	tr|A0A1U7ZG33|A0A1U7ZG33_NELNU	41.44	2	1	1	N	78068	acetyl-coenzyme A synthetase, chloroplastic/glyoxysomal OS=Nelumbo nucifera GN=LOC104592674 PE=3 SV=1
994	97510	tr|A0A1U7ZIA3|A0A1U7ZIA3_NELNU	44.56	8	1	1	N	15688	40S ribosomal protein S23-like OS=Nelumbo nucifera GN=LOC104593186 PE=3 SV=1
506	91918	tr|A0A1U7ZIH2|A0A1U7ZIH2_NELNU	94.82	20	5	1	N	38376	Fructose-bisphosphate aldolase OS=Nelumbo nucifera GN=LOC104594310 PE=3 SV=1
1000	97712	tr|A0A1U7ZLP4|A0A1U7ZLP4_NELNU	41.44	2	1	1	N	81355	Acetyl-coenzyme A synthetase OS=Nelumbo nucifera GN=LOC104591930 PE=3 SV=1
1000	97693	tr|A0A1U7ZP51|A0A1U7ZP51_NELNU	41.44	6	1	1	N	27603	acetyl-coenzyme A synthetase, chloroplastic/glyoxysomal-like OS=Nelumbo nucifera GN=LOC104592676 PE=4 SV=1
1006	98409	tr|A0A1U7ZQ60|A0A1U7ZQ60_NELNU	32.76	2	1	1	N	67118	cysteine--tRNA ligase, chloroplastic/mitochondrial OS=Nelumbo nucifera GN=LOC104592543 PE=3 SV=1
950	96824	tr|A0A1U7ZQB3|A0A1U7ZQB3_NELNU	63.58	5	1	1	N	34226	hydroxyphenylpyruvate reductase OS=Nelumbo nucifera GN=LOC104595178 PE=3 SV=1
1010	96794	tr|A0A1U7ZQE5|A0A1U7ZQE5_NELNU	27.70	1	1	1	N	87228	probable beta-D-xylosidase 5 OS=Nelumbo nucifera GN=LOC104592640 PE=4 SV=1
907	95023	tr|A0A1U7ZTQ7|A0A1U7ZTQ7_NELNU	68.59	16	2	2	N	16338	40S ribosomal protein S14 OS=Nelumbo nucifera GN=LOC104597177 PE=3 SV=1
909	95153	tr|A0A1U7ZZX8|A0A1U7ZZX8_NELNU	66.17	12	2	1	N	15674	glycine-rich RNA-binding protein GRP1A-like OS=Nelumbo nucifera GN=LOC104595681 PE=4 SV=1
931	95784	tr|A0A1U8A0A5|A0A1U8A0A5_NELNU	42.78	11	2	1	N	19101	translationally-controlled tumor protein homolog OS=Nelumbo nucifera GN=LOC104598960 PE=3 SV=1
909	95163	tr|A0A1U8A170|A0A1U8A170_NELNU	66.17	12	2	1	N	15989	glycine-rich RNA-binding protein GRP1A-like OS=Nelumbo nucifera GN=LOC104595682 PE=4 SV=1
903	96736	tr|A0A1U8A5S1|A0A1U8A5S1_NELNU	41.41	5	1	1	N	25748	endo-1,31,4-beta-D-glucanase-like OS=Nelumbo nucifera GN=LOC104601063 PE=4 SV=1
582	91788	tr|A0A1U8A5S7|A0A1U8A5S7_NELNU	120.10	12	4	1	N	44729	fructose-1,6-bisphosphatase, chloroplastic-like OS=Nelumbo nucifera GN=LOC104597042 PE=3 SV=1
902	96406	tr|A0A1U8A6X5|A0A1U8A6X5_NELNU	48.16	8	1	1	N	16203	Superoxide dismutase [Cu-Zn] OS=Nelumbo nucifera GN=LOC104597661 PE=3 SV=1
862	94475	tr|A0A1U8A8N6|A0A1U8A8N6_NELNU	82.15	4	2	1	N	90337	heat shock protein 90-5, chloroplastic-like OS=Nelumbo nucifera GN=LOC104597851 PE=3 SV=1
947	96275	tr|A0A1U8ADH7|A0A1U8ADH7_NELNU	51.86	4	1	1	N	52046	Carboxypeptidase OS=Nelumbo nucifera GN=LOC104603262 PE=3 SV=1
1078	97984	tr|A0A1U8AI80|A0A1U8AI80_NELNU	37.84	6	1	1	N	21591	nucleoid-associated protein At2g24020, chloroplastic-like OS=Nelumbo nucifera GN=LOC104603261 PE=4 SV=1
827	93645	tr|A0A1U8ARF7|A0A1U8ARF7_NELNU	72.84	7	3	3	Y	55055	leucine aminopeptidase 2, chloroplastic-like OS=Nelumbo nucifera GN=LOC104603286 PE=3 SV=1
818	95219	tr|A0A1U8AV34|A0A1U8AV34_NELNU	60.30	7	2	2	Y	35888	carboxyvinyl-carboxyphosphonate phosphorylmutase, chloroplastic-like OS=Nelumbo nucifera GN=LOC104606734 PE=4 SV=1
1003	96904	tr|A0A1U8AWZ5|A0A1U8AWZ5_NELNU	57.60	3	1	1	N	58769	Glutamyl-tRNA(Gln) amidotransferase subunit A, chloroplastic/mitochondrial OS=Nelumbo nucifera GN=LOC104608423 PE=3 SV=1
1070	97404	tr|A0A1U8AZY7|A0A1U8AZY7_NELNU	45.85	6	1	1	N	20385	30S ribosomal protein S20, chloroplastic OS=Nelumbo nucifera GN=LOC104608166 PE=3 SV=1
656	92049	tr|A0A1U8B2I0|A0A1U8B2I0_NELNU	96.05	16	5	2	N	43572	malate dehydrogenase, chloroplastic OS=Nelumbo nucifera GN=LOC104610142 PE=4 SV=1
997	98470	tr|A0A1U8B9N5|A0A1U8B9N5_NELNU	30.43	7	1	1	N	15740	uncharacterized protein LOC104612259 OS=Nelumbo nucifera GN=LOC104612259 PE=4 SV=1
943	96147	tr|A0A1U8BB19|A0A1U8BB19_NELNU	58.48	1	1	1	N	112961	Alanine--tRNA ligase OS=Nelumbo nucifera GN=LOC104609139 PE=3 SV=1
856	96027	tr|A0A1U8BBI0|A0A1U8BBI0_NELNU	58.10	5	1	1	N	26782	20 kDa chaperonin, chloroplastic-like OS=Nelumbo nucifera GN=LOC104609297 PE=3 SV=1
711	92460	tr|A0A1U8BD61|A0A1U8BD61_NELNU	81.10	14	4	4	N	42411	GDP-mannose 3,5-epimerase 2 OS=Nelumbo nucifera GN=LOC104609581 PE=4 SV=1
1006	98394	tr|A0A1U8BJJ3|A0A1U8BJJ3_NELNU	32.76	2	1	1	N	58907	cysteine--tRNA ligase 2, cytoplasmic OS=Nelumbo nucifera GN=LOC104611547 PE=3 SV=1
880	94678	tr|A0A1U8DX55|A0A1U8DX55_CAPAN	67.70	4	2	2	N	120576	presequence protease 1, chloroplastic/mitochondrial-like OS=Capsicum annuum GN=LOC107840298 PE=4 SV=1
827	93648	tr|A0A1U8DZ52|A0A1U8DZ52_CAPAN	72.84	6	3	3	Y	60951	leucine aminopeptidase 2, chloroplastic OS=Capsicum annuum GN=LOC107840870 PE=3 SV=1
777	93667	tr|A0A1U8DZA9|A0A1U8DZA9_CAPAN	77.72	23	4	4	N	17056	40S ribosomal protein S16-like OS=Capsicum annuum GN=LOC107840217 PE=3 SV=1
854	95819	tr|A0A1U8E4G4|A0A1U8E4G4_CAPAN	49.40	8	2	1	Y	44092	chloroplast stem-loop binding protein of 41 kDa a, chloroplastic OS=Capsicum annuum GN=LOC107842699 PE=4 SV=1
917	95424	tr|A0A1U8E8C1|A0A1U8E8C1_CAPAN	88.42	14	2	1	Y	24597	peroxiredoxin-2E-2, chloroplastic OS=Capsicum annuum GN=LOC107843634 PE=4 SV=1
988	96348	tr|A0A1U8EE92|A0A1U8EE92_CAPAN	53.09	8	1	1	N	19973	reactive Intermediate Deaminase A, chloroplastic OS=Capsicum annuum GN=LOC107845623 PE=4 SV=1
807	93262	tr|A0A1U8ELP7|A0A1U8ELP7_CAPAN	96.87	19	3	3	N	25035	40S ribosomal protein S8 OS=Capsicum annuum GN=LOC107845027 PE=3 SV=1
777	93664	tr|A0A1U8EN84|A0A1U8EN84_CAPAN	77.72	24	4	4	N	16750	40S ribosomal protein S16 OS=Capsicum annuum GN=LOC107848416 PE=3 SV=1
1006	98399	tr|A0A1U8ENP1|A0A1U8ENP1_CAPAN	32.76	2	1	1	N	62363	cysteine--tRNA ligase 2, cytoplasmic isoform X1 OS=Capsicum annuum GN=LOC107847916 PE=3 SV=1
704	94589	tr|A0A1U8EX49|A0A1U8EX49_CAPAN	88.00	19	4	2	Y	21691	Superoxide dismutase [Cu-Zn] OS=Capsicum annuum GN=LOC107847894 PE=3 SV=1
932	95827	tr|A0A1U8F4J3|A0A1U8F4J3_CAPAN	71.18	6	2	1	N	48345	transaldolase OS=Capsicum annuum GN=LOC107853880 PE=3 SV=1
455	89928	tr|A0A1U8FAN4|A0A1U8FAN4_CAPAN	133.41	17	7	1	Y	68708	V-type proton ATPase catalytic subunit A OS=Capsicum annuum GN=LOC107855885 PE=3 SV=1
875	94559	tr|A0A1U8FLL3|A0A1U8FLL3_CAPAN	86.33	6	2	1	N	62217	LOW QUALITY PROTEIN: ketol-acid reductoisomerase, chloroplastic-like OS=Capsicum annuum GN=LOC107856177 PE=4 SV=1
1006	98405	tr|A0A1U8FQ03|A0A1U8FQ03_CAPAN	32.76	2	1	1	N	64499	cysteine--tRNA ligase, chloroplastic/mitochondrial OS=Capsicum annuum GN=LOC107860455 PE=3 SV=1
955	97561	tr|A0A1U8FV11|A0A1U8FV11_CAPAN	44.02	4	1	1	N	31061	ACT domain-containing protein ACR11-like OS=Capsicum annuum GN=LOC107862078 PE=4 SV=1
802	93327	tr|A0A1U8FV83|A0A1U8FV83_CAPAN	79.08	6	3	3	N	70383	glycine--tRNA ligase, mitochondrial 1-like OS=Capsicum annuum GN=LOC107862107 PE=4 SV=1
989	96351	tr|A0A1U8FY27|A0A1U8FY27_CAPAN	38.50	2	1	1	N	63320	D-3-phosphoglycerate dehydrogenase OS=Capsicum annuum GN=LOC107862602 PE=3 SV=1
1000	97720	tr|A0A1U8FZE9|A0A1U8FZE9_CAPAN	41.44	2	1	1	N	87927	acetyl-coenzyme A synthetase, chloroplastic/glyoxysomal isoform X1 OS=Capsicum annuum GN=LOC107860795 PE=3 SV=1
1000	97718	tr|A0A1U8G1A8|A0A1U8G1A8_CAPAN	41.44	2	1	1	N	85502	acetyl-coenzyme A synthetase, chloroplastic/glyoxysomal isoform X2 OS=Capsicum annuum GN=LOC107860795 PE=4 SV=1
851	95449	tr|A0A1U8G3N2|A0A1U8G3N2_CAPAN	63.50	16	3	3	N	16114	40S ribosomal protein S19-3 OS=Capsicum annuum GN=LOC107862288 PE=4 SV=1
718	92792	tr|A0A1U8G4T0|A0A1U8G4T0_CAPAN	92.26	7	3	1	N	52307	Elongation factor Tu OS=Capsicum annuum GN=LOC107862595 PE=3 SV=1
711	92462	tr|A0A1U8G5F8|A0A1U8G5F8_CAPAN	81.10	14	4	4	N	42544	GDP-mannose 3,5-epimerase 2 OS=Capsicum annuum GN=LOC107864663 PE=4 SV=1
563	91217	tr|A0A1U8GDM5|A0A1U8GDM5_CAPAN	98.91	14	5	1	Y	53143	Adenosylhomocysteinase OS=Capsicum annuum GN=LOC107864321 PE=3 SV=1
802	93333	tr|A0A1U8GM20|A0A1U8GM20_CAPAN	79.08	5	3	3	N	81730	glycine--tRNA ligase, mitochondrial 1-like OS=Capsicum annuum GN=LOC107870342 PE=4 SV=1
844	95007	tr|A0A1U8GMB3|A0A1U8GMB3_CAPAN	78.45	11	2	1	Y	25513	50S ribosomal protein L10, chloroplastic OS=Capsicum annuum GN=LOC107870335 PE=3 SV=1
947	96274	tr|A0A1U8GT71|A0A1U8GT71_CAPAN	51.86	4	1	1	N	52127	Carboxypeptidase OS=Capsicum annuum GN=LOC107870090 PE=3 SV=1
1099	98619	tr|A0A1U8GVQ2|A0A1U8GVQ2_CAPAN	28.13	2	1	1	N	55095	Protein disulfide-isomerase OS=Capsicum annuum GN=LOC107872999 PE=3 SV=1
983	97828	tr|A0A1U8GW81|A0A1U8GW81_CAPAN	40.27	7	1	1	N	14688	40S ribosomal protein S26 OS=Capsicum annuum GN=LOC107870402 PE=3 SV=1
1002	97543	tr|A0A1U8H2A3|A0A1U8H2A3_CAPAN	44.25	6	1	1	Y	23243	50S ribosomal protein L17, chloroplastic OS=Capsicum annuum GN=LOC107875394 PE=3 SV=1
1002	97538	tr|A0A1U8H2I6|A0A1U8H2I6_CAPAN	44.25	6	1	1	Y	22856	50S ribosomal protein L17, chloroplastic-like OS=Capsicum annuum GN=LOC107875392 PE=3 SV=1
1015	98662	tr|A0A1U8H4V6|A0A1U8H4V6_CAPAN	23.26	1	1	1	N	116243	Alpha-mannosidase OS=Capsicum annuum GN=LOC107875980 PE=3 SV=1
807	93266	tr|A0A1U8H696|A0A1U8H696_CAPAN	96.87	19	3	3	N	25077	40S ribosomal protein S8 OS=Capsicum annuum GN=LOC107873563 PE=3 SV=1
947	96285	tr|A0A1U8H8F3|A0A1U8H8F3_CAPAN	51.86	4	1	1	N	53019	Carboxypeptidase OS=Capsicum annuum GN=LOC107877600 PE=3 SV=1
947	96278	tr|A0A1U8H8K2|A0A1U8H8K2_CAPAN	51.86	4	1	1	N	52092	Carboxypeptidase OS=Capsicum annuum GN=LOC107877600 PE=3 SV=1
947	96292	tr|A0A1U8H8W0|A0A1U8H8W0_CAPAN	51.86	4	1	1	N	54561	Carboxypeptidase OS=Capsicum annuum GN=LOC107877600 PE=3 SV=1
513	91196	tr|A0A1U8HAC6|A0A1U8HAC6_CAPAN	97.70	16	7	2	N	42388	chloroplast stem-loop binding protein of 41 kDa b, chloroplastic OS=Capsicum annuum GN=LOC107875757 PE=4 SV=1
888	94833	tr|A0A1U8HCC9|A0A1U8HCC9_CAPAN	64.20	7	2	1	N	34883	fructokinase-2 OS=Capsicum annuum GN=LOC107875763 PE=3 SV=1
488	90504	tr|A0A1U8HCS6|A0A1U8HCS6_CAPAN	122.42	22	6	1	N	36641	Glyceraldehyde-3-phosphate dehydrogenase OS=Capsicum annuum GN=LOC107875869 PE=3 SV=1
1015	98663	tr|A0A1U8HD83|A0A1U8HD83_CAPAN	23.26	1	1	1	N	116295	Alpha-mannosidase OS=Capsicum annuum GN=LOC107875980 PE=3 SV=1
819	94743	tr|A0A1U8HFA2|A0A1U8HFA2_CAPAN	56.45	5	2	2	Y	45264	30S ribosomal protein S1, chloroplastic OS=Capsicum annuum GN=LOC107879536 PE=4 SV=1
980	96251	tr|A0A1U8HI82|A0A1U8HI82_CAPAN	57.68	8	1	1	N	20801	60S ribosomal protein L11-1-like OS=Capsicum annuum GN=LOC107878420 PE=3 SV=1
461	91107	tr|A0A1U8HIS5|A0A1U8HIS5_GOSHI	109.92	23	5	1	N	37195	Glyceraldehyde-3-phosphate dehydrogenase OS=Gossypium hirsutum GN=LOC107886513 PE=3 SV=1
993	98246	tr|A0A1U8HLR8|A0A1U8HLR8_GOSHI	34.51	6	1	1	N	20961	60S ribosomal protein L18-2 OS=Gossypium hirsutum GN=LOC107887309 PE=4 SV=1
993	98251	tr|A0A1U8HPB9|A0A1U8HPB9_GOSHI	34.51	6	1	1	N	20957	60S ribosomal protein L18-2-like OS=Gossypium hirsutum GN=LOC107888323 PE=4 SV=1
483	91060	tr|A0A1U8HRT6|A0A1U8HRT6_GOSHI	102.62	18	6	6	Y	50255	Tubulin beta chain OS=Gossypium hirsutum GN=LOC107887056 PE=3 SV=1
310	89111	tr|A0A1U8I5P7|A0A1U8I5P7_GOSHI	161.08	18	10	1	Y	84686	5-methyltetrahydropteroyltriglutamate-- homocysteine methyltransferase-like OS=Gossypium hirsutum GN=LOC107893151 PE=3 SV=1
993	98244	tr|A0A1U8I683|A0A1U8I683_GOSHI	34.51	6	1	1	N	20958	60S ribosomal protein L18-2-like OS=Gossypium hirsutum GN=LOC107893287 PE=4 SV=1
753	93757	tr|A0A1U8I7J1|A0A1U8I7J1_GOSHI	81.35	6	4	1	N	72746	luminal-binding protein 5-like OS=Gossypium hirsutum GN=LOC107893629 PE=3 SV=1
711	92474	tr|A0A1U8IGR8|A0A1U8IGR8_GOSHI	81.10	12	4	4	N	47986	GDP-mannose 3,5-epimerase 2-like OS=Gossypium hirsutum GN=LOC107894853 PE=4 SV=1
1091	98379	tr|A0A1U8IR67|A0A1U8IR67_GOSHI	32.06	3	1	1	N	35538	RNA-binding protein CP33, chloroplastic-like OS=Gossypium hirsutum GN=LOC107899408 PE=4 SV=1
995	97306	tr|A0A1U8IS97|A0A1U8IS97_GOSHI	47.25	5	1	1	N	26152	60S ribosomal protein L6 OS=Gossypium hirsutum GN=LOC107899683 PE=3 SV=1
1087	98347	tr|A0A1U8J0S4|A0A1U8J0S4_GOSHI	32.31	4	1	1	N	34865	isoflavone reductase homolog OS=Gossypium hirsutum GN=LOC107900659 PE=4 SV=1
952	97025	tr|A0A1U8JG18|A0A1U8JG18_GOSHI	52.16	4	1	1	N	37233	glucan endo-1,3-beta-glucosidase-like OS=Gossypium hirsutum GN=LOC107906701 PE=3 SV=1
1007	97762	tr|A0A1U8JHP4|A0A1U8JHP4_GOSHI	41.38	3	1	1	N	44733	12-oxophytodienoate reductase 3-like OS=Gossypium hirsutum GN=LOC107907104 PE=4 SV=1
696	91390	tr|A0A1U8JHZ3|A0A1U8JHZ3_GOSHI	97.06	16	5	1	N	56957	Catalase OS=Gossypium hirsutum GN=LOC107905725 PE=3 SV=1
1002	97542	tr|A0A1U8JNP8|A0A1U8JNP8_GOSHI	44.25	6	1	1	Y	23256	50S ribosomal protein L17, chloroplastic-like OS=Gossypium hirsutum GN=LOC107909039 PE=3 SV=1
483	91061	tr|A0A1U8JUU9|A0A1U8JUU9_GOSHI	102.62	18	6	6	Y	50433	Tubulin beta chain OS=Gossypium hirsutum GN=LOC107910643 PE=3 SV=1
818	95228	tr|A0A1U8JZK2|A0A1U8JZK2_GOSHI	60.30	7	2	2	Y	36827	carboxyvinyl-carboxyphosphonate phosphorylmutase, chloroplastic-like OS=Gossypium hirsutum GN=LOC107910412 PE=4 SV=1
993	98239	tr|A0A1U8KBE2|A0A1U8KBE2_GOSHI	34.51	6	1	1	N	20915	60S ribosomal protein L18-2-like OS=Gossypium hirsutum GN=LOC107913831 PE=4 SV=1
1091	98377	tr|A0A1U8KDS7|A0A1U8KDS7_GOSHI	32.06	3	1	1	N	35530	RNA-binding protein CP33, chloroplastic-like OS=Gossypium hirsutum GN=LOC107914412 PE=4 SV=1
807	93254	tr|A0A1U8KJM7|A0A1U8KJM7_GOSHI	96.87	19	3	3	N	24967	40S ribosomal protein S8 OS=Gossypium hirsutum GN=LOC107917832 PE=3 SV=1
1091	98378	tr|A0A1U8KL46|A0A1U8KL46_GOSHI	32.06	3	1	1	N	35502	RNA-binding protein CP33, chloroplastic-like OS=Gossypium hirsutum GN=LOC107916627 PE=4 SV=1
827	93642	tr|A0A1U8KTY2|A0A1U8KTY2_GOSHI	72.84	7	3	3	Y	54617	leucine aminopeptidase 3, chloroplastic-like isoform X1 OS=Gossypium hirsutum GN=LOC107920609 PE=3 SV=1
807	93248	tr|A0A1U8KU19|A0A1U8KU19_GOSHI	96.87	19	3	3	N	24629	40S ribosomal protein S8 OS=Gossypium hirsutum GN=LOC107920648 PE=3 SV=1
995	97312	tr|A0A1U8KZR5|A0A1U8KZR5_GOSHI	47.25	5	1	1	N	26142	60S ribosomal protein L6 OS=Gossypium hirsutum GN=LOC107922408 PE=3 SV=1
807	93250	tr|A0A1U8L483|A0A1U8L483_GOSHI	96.87	19	3	3	N	24983	40S ribosomal protein S8 OS=Gossypium hirsutum GN=LOC107922595 PE=3 SV=1
968	98519	tr|A0A1U8L5E1|A0A1U8L5E1_GOSHI	30.35	1	1	1	N	115627	Protein translocase subunit SecA OS=Gossypium hirsutum GN=LOC107922900 PE=3 SV=1
995	97310	tr|A0A1U8L5Q7|A0A1U8L5Q7_GOSHI	47.25	5	1	1	N	26318	60S ribosomal protein L6 OS=Gossypium hirsutum GN=LOC107922797 PE=3 SV=1
993	98253	tr|A0A1U8LGP3|A0A1U8LGP3_GOSHI	34.51	6	1	1	N	20836	60S ribosomal protein L18-2-like OS=Gossypium hirsutum GN=LOC107927269 PE=4 SV=1
991	96395	tr|A0A1U8LMK2|A0A1U8LMK2_GOSHI	47.29	9	1	1	N	18559	Cyanate hydratase OS=Gossypium hirsutum GN=LOC107928988 PE=3 SV=1
1087	98345	tr|A0A1U8LP47|A0A1U8LP47_GOSHI	32.31	4	1	1	N	34819	isoflavone reductase homolog OS=Gossypium hirsutum GN=LOC107929415 PE=4 SV=1
989	97884	tr|A0A1U8LT41|A0A1U8LT41_GOSHI	38.50	2	1	1	N	62768	D-3-phosphoglycerate dehydrogenase OS=Gossypium hirsutum GN=LOC107930587 PE=3 SV=1
986	96338	tr|A0A1U8LUP5|A0A1U8LUP5_GOSHI	39.95	5	1	1	Y	36050	guanine nucleotide-binding protein subunit beta-like protein OS=Gossypium hirsutum GN=LOC107931035 PE=4 SV=1
807	93252	tr|A0A1U8M4P1|A0A1U8M4P1_GOSHI	96.87	19	3	3	N	24845	40S ribosomal protein S8 OS=Gossypium hirsutum GN=LOC107933971 PE=3 SV=1
713	92402	tr|A0A1U8M5R7|A0A1U8M5R7_GOSHI	89.57	9	3	1	Y	40580	phosphoglycolate phosphatase 1B, chloroplastic-like isoform X2 OS=Gossypium hirsutum GN=LOC107934292 PE=4 SV=1
713	92403	tr|A0A1U8M5X3|A0A1U8M5X3_GOSHI	89.57	9	3	1	Y	41585	phosphoglycolate phosphatase 1B, chloroplastic-like isoform X1 OS=Gossypium hirsutum GN=LOC107934292 PE=4 SV=1
983	97822	tr|A0A1U8MH15|A0A1U8MH15_GOSHI	40.27	7	1	1	N	14745	40S ribosomal protein S26 OS=Gossypium hirsutum GN=LOC107937675 PE=3 SV=1
711	92466	tr|A0A1U8MHV1|A0A1U8MHV1_GOSHI	81.10	14	4	4	N	42344	GDP-mannose 3,5-epimerase 2-like OS=Gossypium hirsutum GN=LOC107936906 PE=4 SV=1
1002	97544	tr|A0A1U8MP57|A0A1U8MP57_GOSHI	44.25	6	1	1	Y	23332	50S ribosomal protein L17, chloroplastic-like OS=Gossypium hirsutum GN=LOC107938672 PE=3 SV=1
983	97824	tr|A0A1U8MRC6|A0A1U8MRC6_GOSHI	40.27	7	1	1	N	14719	40S ribosomal protein S26 OS=Gossypium hirsutum GN=LOC107940479 PE=3 SV=1
483	91062	tr|A0A1U8MS42|A0A1U8MS42_GOSHI	102.62	18	6	6	Y	50671	Tubulin beta chain OS=Gossypium hirsutum GN=LOC107940732 PE=3 SV=1
989	97898	tr|A0A1U8N291|A0A1U8N291_GOSHI	38.50	2	1	1	N	63743	D-3-phosphoglycerate dehydrogenase OS=Gossypium hirsutum GN=LOC107943858 PE=3 SV=1
1070	97422	tr|A0A1U8N2R9|A0A1U8N2R9_GOSHI	45.85	6	1	1	N	20815	30S ribosomal protein S20, chloroplastic-like OS=Gossypium hirsutum GN=LOC107944081 PE=3 SV=1
983	97852	tr|A0A1U8N5Q7|A0A1U8N5Q7_GOSHI	40.27	6	1	1	N	17848	40S ribosomal protein S26 OS=Gossypium hirsutum GN=LOC107943884 PE=3 SV=1
989	97895	tr|A0A1U8N698|A0A1U8N698_GOSHI	38.50	2	1	1	N	63717	D-3-phosphoglycerate dehydrogenase OS=Gossypium hirsutum GN=LOC107945142 PE=3 SV=1
968	98518	tr|A0A1U8N9J4|A0A1U8N9J4_GOSHI	30.35	1	1	1	N	115481	Protein translocase subunit SecA OS=Gossypium hirsutum GN=LOC107945986 PE=3 SV=1
1006	98397	tr|A0A1U8NHM7|A0A1U8NHM7_GOSHI	32.76	2	1	1	N	62124	cysteine--tRNA ligase 2, cytoplasmic-like OS=Gossypium hirsutum GN=LOC107948405 PE=3 SV=1
1015	98835	tr|A0A1U8NI72|A0A1U8NI72_GOSHI	23.26	1	1	1	N	115911	Alpha-mannosidase OS=Gossypium hirsutum GN=LOC107948508 PE=3 SV=1
1015	98834	tr|A0A1U8NL57|A0A1U8NL57_GOSHI	23.26	1	1	1	N	115728	Alpha-mannosidase OS=Gossypium hirsutum GN=LOC107948549 PE=3 SV=1
907	95025	tr|A0A1U8NNS8|A0A1U8NNS8_GOSHI	68.59	16	2	2	N	16339	40S ribosomal protein S14-3-like OS=Gossypium hirsutum GN=LOC107949453 PE=3 SV=1
818	95217	tr|A0A1U8NSR9|A0A1U8NSR9_GOSHI	60.30	11	2	2	Y	23741	carboxyvinyl-carboxyphosphonate phosphorylmutase, chloroplastic-like isoform X2 OS=Gossypium hirsutum GN=LOC107951472 PE=4 SV=1
819	95308	tr|A0A1U8NT64|A0A1U8NT64_GOSHI	56.45	5	2	2	Y	44588	30S ribosomal protein S1, chloroplastic-like OS=Gossypium hirsutum GN=LOC107951587 PE=4 SV=1
686	93700	tr|A0A1U8PGJ2|A0A1U8PGJ2_GOSHI	76.54	9	4	1	Y	40419	Ferredoxin--NADP reductase OS=Gossypium hirsutum GN=LOC107958222 PE=3 SV=1
999	98129	tr|A0A1U8PHS4|A0A1U8PHS4_GOSHI	36.94	2	1	1	N	55341	probable serine protease EDA2 OS=Gossypium hirsutum GN=LOC107958476 PE=4 SV=1
983	97813	tr|A0A1U8PI70|A0A1U8PI70_GOSHI	40.27	8	1	1	N	13274	40S ribosomal protein S26 OS=Gossypium hirsutum GN=LOC107959340 PE=3 SV=1
952	97026	tr|A0A1U8PKT1|A0A1U8PKT1_GOSHI	52.16	4	1	1	N	37298	glucan endo-1,3-beta-glucosidase-like OS=Gossypium hirsutum GN=LOC107959299 PE=3 SV=1
983	97823	tr|A0A1U8PKY8|A0A1U8PKY8_GOSHI	40.27	7	1	1	N	14691	40S ribosomal protein S26 OS=Gossypium hirsutum GN=LOC107959340 PE=3 SV=1
1000	96617	tr|A0A1U8PS38|A0A1U8PS38_GOSHI	41.44	2	1	1	N	78899	Acetyl-coenzyme A synthetase OS=Gossypium hirsutum GN=LOC107962199 PE=3 SV=1
483	91052	tr|A0A1U8PVB0|A0A1U8PVB0_GOSHI	102.62	18	6	6	Y	49845	Tubulin beta chain OS=Gossypium hirsutum GN=LOC107962977 PE=3 SV=1
308	89075	tr|A0A1W5YJA1|A0A1W5YJA1_9ERIC	160.01	34	12	1	Y	53494	ATP synthase subunit beta, chloroplastic OS=Actinidia kolomikta GN=atpB PE=3 SV=1
1107	98659	tr|A0A1W6CCF8|A0A1W6CCF8_COFAR	25.53	4	1	1	N	30076	Ribosomal protein L2 OS=Coffea arabica GN=rpl2 PE=3 SV=1
944	96149	tr|A0A1X9WDX5|A0A1X9WDX5_9SOLN	40.46	12	1	1	N	12052	Ribosomal protein S18 OS=Solanum berthaultii GN=rps18 PE=4 SV=1
650	92587	tr|A0A1Y0B202|A0A1Y0B202_9LAMI	90.34	9	3	1	N	55599	Atp1 OS=Utricularia reniformis GN=atp1 PE=4 SV=1
1006	98412	tr|A0A1Y5I8L8|A0A1Y5I8L8_OSTTA	32.76	1	1	1	N	67287	tRNA synthetases class I (C) catalytic domain-domain-containing protein OS=Ostreococcus tauri GN=BE221DRAFT_194940 PE=4 SV=1
711	92176	tr|A0EJL8|A0EJL8_MALGL	81.10	14	4	4	N	42555	GDP-D-mannose-3',5'-epimerase OS=Malpighia glabra PE=2 SV=1
864	94602	tr|A1BQI3|A1BQI3_CUCSA	68.17	13	2	1	N	18215	Raffinose synthase (Fragment) OS=Cucumis sativus PE=2 SV=1
902	97223	tr|A2IBH0|A2IBH0_9LAMI	48.16	16	1	1	N	8389	CuZn-superoxide dismutase 2 (Fragment) OS=Haberlea rhodopensis PE=4 SV=1
37	89191	tr|A2T1V8|A2T1V8_9ROSI	170.10	48	19	1	Y	50296	Ribulose bisphosphate carboxylase large chain (Fragment) OS=Bolbostemma paniculatum GN=rbcL PE=3 SV=1
51	89237	tr|A2VAB6|A2VAB6_9ASTR	166.15	39	17	2	Y	50590	Ribulose bisphosphate carboxylase large chain (Fragment) OS=Artemisia afra GN=rbcL PE=3 SV=1
97	90066	tr|A2VAL3|A2VAL3_9ASTR	132.10	29	13	2	Y	51789	Ribulose bisphosphate carboxylase large chain (Fragment) OS=Treichelia longibracteata GN=rbcL PE=3 SV=1
1078	97969	tr|A2X1M1|A2X1M1_ORYSI	37.84	6	1	1	N	20154	Uncharacterized protein OS=Oryza sativa subsp. indica GN=OsI_06100 PE=4 SV=1
1067	97092	tr|A2YPX2|A2YPX2_ORYSI	50.86	5	1	1	N	33609	Peroxidase OS=Oryza sativa subsp. indica GN=OsI_27326 PE=3 SV=1
1067	97093	tr|A2YPX5|A2YPX5_ORYSI	50.86	4	1	1	N	35378	Peroxidase OS=Oryza sativa subsp. indica GN=OsI_27329 PE=3 SV=1
852	95517	tr|A2ZLE4|A2ZLE4_ORYSI	80.58	12	3	2	N	23213	Nucleoside diphosphate kinase OS=Oryza sativa subsp. indica GN=OsI_38642 PE=3 SV=1
1118	98858	tr|A2ZW76|A2ZW76_ORYSJ	22.39	4	1	1	N	30194	Uncharacterized protein OS=Oryza sativa subsp. japonica GN=OsJ_02893 PE=3 SV=1
852	95516	tr|A3CI79|A3CI79_ORYSJ	80.58	12	3	2	N	23153	Nucleoside diphosphate kinase OS=Oryza sativa subsp. japonica GN=OsJ_36416 PE=3 SV=1
743	92141	tr|A3KCF9|A3KCF9_IPOBA	83.79	9	4	1	N	58118	Glucose-1-phosphate adenylyltransferase OS=Ipomoea batatas GN=ibagpb3 PE=2 SV=1
877	95993	tr|A3RI65|A3RI65_CICAR	57.25	11	1	1	N	17004	Calmodulin OS=Cicer arietinum GN=CaM1 PE=2 SV=1
625	91131	tr|A4LAP3|A4LAP3_9CARY	113.08	18	6	6	Y	54078	Vacuolar ATPase subunit B OS=Halostachys caspica PE=2 SV=1
1006	98388	tr|A4S394|A4S394_OSTLU	32.76	2	1	1	N	55265	Uncharacterized protein OS=Ostreococcus lucimarinus (strain CCE9901) GN=OSTLU_37953 PE=3 SV=1
1078	97963	tr|A5AE12|A5AE12_VITVI	37.84	9	1	1	N	13052	Uncharacterized protein OS=Vitis vinifera GN=VITISV_010071 PE=4 SV=1
1087	98341	tr|A5AE15|A5AE15_VITVI	32.31	4	1	1	N	35013	Uncharacterized protein OS=Vitis vinifera GN=VITISV_036539 PE=4 SV=1
711	92461	tr|A5AL13|A5AL13_VITVI	81.10	14	4	4	N	42569	Uncharacterized protein OS=Vitis vinifera GN=VITISV_003948 PE=4 SV=1
695	94606	tr|A5AP38|A5AP38_VITVI	74.40	13	3	1	N	39024	Glutamine synthetase OS=Vitis vinifera GN=VIT_01s0011g02200 PE=3 SV=1
975	97067	tr|A5AT00|A5AT00_VITVI	51.06	6	1	1	N	29779	Uncharacterized protein (Fragment) OS=Vitis vinifera GN=VITISV_033489 PE=4 SV=1
1083	98164	tr|A5ATS8|A5ATS8_VITVI	36.09	10	1	1	N	13746	Uncharacterized protein OS=Vitis vinifera GN=VITISV_026634 PE=4 SV=1
1087	98339	tr|A5AZB9|A5AZB9_VITVI	32.31	4	1	1	N	33610	Uncharacterized protein OS=Vitis vinifera GN=VITISV_040855 PE=4 SV=1
903	97735	tr|A5B3K8|A5B3K8_VITVI	41.41	5	1	1	N	26830	Uncharacterized protein OS=Vitis vinifera GN=VITISV_016685 PE=4 SV=1
888	94838	tr|A5B8T3|A5B8T3_VITVI	64.20	7	2	1	N	35199	Uncharacterized protein OS=Vitis vinifera GN=VIT_05s0102g00710 PE=3 SV=1
751	92873	tr|A5BIP4|A5BIP4_VITVI	81.16	9	3	1	Y	52975	Uncharacterized protein OS=Vitis vinifera GN=VITISV_016625 PE=3 SV=1
925	95659	tr|A5BS87|A5BS87_VITVI	56.86	9	2	1	N	27183	Glutathione peroxidase OS=Vitis vinifera GN=VITISV_008662 PE=3 SV=1
994	97521	tr|A5BX16|A5BX16_VITVI	44.56	8	1	1	N	15809	Uncharacterized protein OS=Vitis vinifera GN=VITISV_024242 PE=3 SV=1
483	91057	tr|A5CFY5|A5CFY5_HORVV	102.62	18	6	6	Y	50045	Tubulin beta chain OS=Hordeum vulgare subsp. vulgare GN=tub2 PE=2 SV=1
711	92457	tr|A5JPK5|A5JPK5_VITVI	81.10	14	4	4	N	42562	GDP-mannose-3',5'-epimerase OS=Vitis vinifera PE=2 SV=1
676	92055	tr|A5Y429|A5Y429_SORBI	90.89	11	5	1	N	56607	Glucose-1-phosphate adenylyltransferase OS=Sorghum bicolor PE=3 SV=1
676	92056	tr|A5Y430|A5Y430_SORBI	90.89	11	5	1	N	56527	Glucose-1-phosphate adenylyltransferase OS=Sorghum bicolor PE=3 SV=1
278	90712	tr|A6H5A0|A6H5A0_VIGUN	121.13	32	8	1	Y	26215	Putative rubisco activase (Fragment) OS=Vigna unguiculata GN=Rca PE=2 SV=1
817	94644	tr|A6N9A0|A6N9A0_FLALI	51.18	8	2	1	N	36268	Fructose-1,6-bisphosphatase (Fragment) OS=Flaveria linearis PE=2 SV=1
625	91133	tr|A6Y950|A6Y950_MEDTR	113.08	18	6	6	Y	54083	Vacuolar H+-ATPase B subunit OS=Medicago truncatula PE=2 SV=1
931	95781	tr|A6ZI67|A6ZI67_SALMI	42.78	11	2	1	N	18863	Putative translationally controlled tumor protein OS=Salvia miltiorrhiza PE=2 SV=1
900	96301	tr|A7LNX7|A7LNX7_9CARY	43.64	6	1	1	N	20278	Thioredoxin OS=Limonium bicolor PE=2 SV=1
983	97808	tr|A7Y7I4|A7Y7I4_PRUDU	40.27	12	1	1	N	8630	40S ribosomal protein S26 (Fragment) OS=Prunus dulcis PE=2 SV=1
931	95783	tr|A8VRK8|A8VRK8_SALMI	42.78	11	2	1	N	18893	Translationally controlled tumor protein OS=Salvia miltiorrhiza GN=TCTP PE=2 SV=1
1066	96997	tr|A8VYL5|A8VYL5_FRAAN	53.53	6	1	1	N	20313	Chloroplast thioredoxin f OS=Fragaria ananassa PE=2 SV=1
974	96521	tr|A9CBE3|A9CBE3_GINBI	48.83	2	1	1	N	82438	(E)-4-hydroxy-3-methyl-but-2-enyl diphosphate synthase OS=Ginkgo biloba PE=2 SV=1
217	90293	tr|A9PFI8|A9PFI8_POPTR	114.07	27	7	1	Y	40536	Glycolate oxidase family protein OS=Populus trichocarpa GN=POPTR_0001s40480g PE=2 SV=1
542	91712	tr|A9PJ48|A9PJ48_9ROSI	119.75	14	6	2	N	40534	Ferredoxin--NADP reductase OS=Populus trichocarpa x Populus deltoides PE=2 SV=1
983	97838	tr|A9PJB6|A9PJB6_9ROSI	40.27	7	1	1	N	15064	40S ribosomal protein S26 OS=Populus trichocarpa x Populus deltoides PE=2 SV=1
694	94275	tr|A9PJL4|A9PJL4_9ROSI	51.93	14	2	1	N	20404	Ribulose bisphosphate carboxylase small chain OS=Populus trichocarpa x Populus deltoides PE=2 SV=1
694	94276	tr|A9PJN7|A9PJN7_9ROSI	51.93	13	2	1	N	21347	Ribulose bisphosphate carboxylase small chain OS=Populus trichocarpa x Populus deltoides PE=2 SV=1
573	92532	tr|A9PJX8|A9PJX8_9ROSI	114.79	22	7	1	N	23417	Uncharacterized protein OS=Populus trichocarpa x Populus deltoides PE=2 SV=1
931	95795	tr|A9PK38|A9PK38_9ROSI	42.78	11	2	1	N	19067	Uncharacterized protein OS=Populus trichocarpa x Populus deltoides PE=2 SV=1
635	93382	tr|A9XNJ2|A9XNJ2_9MYRT	86.09	15	4	1	N	24935	23kDa polypeptide of the oxygen evolving complex of photosystem II (Fragment) OS=Sonneratia ovata PE=4 SV=1
635	93383	tr|A9XNJ3|A9XNJ3_9MYRT	86.09	15	4	1	N	25009	23kDa polypeptide of the oxygen evolving complex of photosystem II (Fragment) OS=Sonneratia apetala PE=4 SV=1
648	92198	tr|B0L4J2|B0L4J2_KALPI	96.88	13	3	1	N	42203	ATPase alpha subunit (Fragment) OS=Kalanchoe pinnata GN=atp1 PE=3 SV=1
877	95985	tr|B1NDI5|B1NDI5_ACTCH	57.25	11	1	1	N	16732	Calmodulin OS=Actinidia chinensis GN=CaM PE=4 SV=1
877	95984	tr|B1NDK0|B1NDK0_9ERIC	57.25	11	1	1	N	16678	Calmodulin OS=Clematoclethra scandens subsp. tomentella GN=CaM PE=4 SV=1
816	94569	tr|B2BFH3|B2BFH3_SCUBA	53.54	16	2	1	N	21888	ADP-glucose pyrophosphorylase small subunit (Fragment) OS=Scutellaria baicalensis GN=AGP PE=2 SV=1
899	96069	tr|B3TNK7|B3TNK7_9LILI	45.87	6	1	1	N	17487	Type II peroxiredoxin OS=Xerophyta viscosa PE=2 SV=1
1007	97739	tr|B3VUS5|B3VUS5_POPTN	41.38	6	1	1	N	20148	NADH:flavin oxidoreductase (Fragment) OS=Populus tremula PE=4 SV=1
1007	97743	tr|B3VUS7|B3VUS7_POPTN	41.38	6	1	1	N	20163	NADH:flavin oxidoreductase (Fragment) OS=Populus tremula PE=4 SV=1
1007	97741	tr|B3VUT1|B3VUT1_POPTN	41.38	6	1	1	N	20252	NADH:flavin oxidoreductase (Fragment) OS=Populus tremula PE=4 SV=1
1007	97744	tr|B3VUT2|B3VUT2_POPTN	41.38	6	1	1	N	20212	NADH:flavin oxidoreductase (Fragment) OS=Populus tremula PE=4 SV=1
1007	97742	tr|B3VUT9|B3VUT9_POPTN	41.38	6	1	1	N	20214	NADH:flavin oxidoreductase (Fragment) OS=Populus tremula PE=4 SV=1
1007	97740	tr|B3VUU4|B3VUU4_POPTN	41.38	6	1	1	N	20189	NADH:flavin oxidoreductase (Fragment) OS=Populus tremula PE=4 SV=1
852	95524	tr|B4G0R1|B4G0R1_MAIZE	80.58	12	3	2	N	23999	Nucleoside diphosphate kinase OS=Zea mays GN=ZEAMMB73_Zm00001d023833 PE=2 SV=1
864	94513	tr|B5G4T9|B5G4T9_CUCSA	68.17	3	2	1	N	86934	Raffinose synthase OS=Cucumis sativus GN=Csa_3G838720 PE=2 SV=1
875	94560	tr|B5LAT1|B5LAT1_CAPAN	86.33	6	2	1	N	63350	Ketol-acid reductoisomerase OS=Capsicum annuum PE=2 SV=1
852	95525	tr|B6TLW2|B6TLW2_MAIZE	80.58	12	3	2	N	23969	Nucleoside diphosphate kinase OS=Zea mays PE=2 SV=1
703	92450	tr|B7FFC1|B7FFC1_MEDTR	67.55	14	4	1	N	25114	Uncharacterized protein OS=Medicago truncatula PE=2 SV=1
1012	97602	tr|B7FLF3|B7FLF3_MEDTR	43.31	9	1	1	N	29713	Uncharacterized protein OS=Medicago truncatula PE=2 SV=1
1092	98418	tr|B7FMF2|B7FMF2_MEDTR	31.75	4	1	1	N	25028	Proteasome subunit alpha type OS=Medicago truncatula PE=2 SV=1
852	95529	tr|B7FMP6|B7FMP6_MEDTR	80.58	11	3	2	N	25559	Nucleoside diphosphate kinase OS=Medicago truncatula GN=MTR_4g104030 PE=2 SV=1
1067	97085	tr|B8B5W8|B8B5W8_ORYSI	50.86	5	1	1	N	32634	Peroxidase OS=Oryza sativa subsp. indica GN=OsI_27327 PE=3 SV=1
950	96822	tr|B8RCD0|B8RCD0_SALOF	63.58	6	1	1	N	32197	Hydroxyphenylpyruvate reductase (Fragment) OS=Salvia officinalis PE=2 SV=1
1067	97091	tr|B9FUV8|B9FUV8_ORYSJ	50.86	5	1	1	N	33635	Peroxidase OS=Oryza sativa subsp. japonica GN=OsJ_25569 PE=3 SV=1
1067	97089	tr|B9FUW1|B9FUW1_ORYSJ	50.86	5	1	1	N	33512	Peroxidase OS=Oryza sativa subsp. japonica GN=OsJ_25573 PE=3 SV=1
1001	96957	tr|B9GLK3|B9GLK3_POPTR	53.92	2	1	1	N	67666	10-formyltetrahydrofolate synthetase family protein OS=Populus trichocarpa GN=POPTR_0001s04800g PE=3 SV=1
993	98250	tr|B9GSC1|B9GSC1_POPTR	34.51	6	1	1	N	20916	60S ribosomal protein L18 OS=Populus trichocarpa GN=POPTR_0002s20400g PE=4 SV=1
872	94476	tr|B9GVW5|B9GVW5_POPTR	60.80	8	2	1	N	29070	Uncharacterized protein OS=Populus trichocarpa GN=POPTR_0003s18420g PE=4 SV=1
1001	96639	tr|B9GYJ7|B9GYJ7_POPTR	53.92	2	1	1	N	67506	10-formyltetrahydrofolate synthetase family protein OS=Populus trichocarpa GN=POPTR_0003s21590g PE=3 SV=1
1082	98146	tr|B9HNN5|B9HNN5_POPTR	36.64	4	1	1	N	25743	Uncharacterized protein OS=Populus trichocarpa GN=POPTR_0009s06720g PE=4 SV=1
893	95423	tr|B9I5E5|B9I5E5_POPTR	52.19	8	2	1	N	30786	Uncharacterized protein OS=Populus trichocarpa GN=POPTR_0013s03700g PE=3 SV=1
1070	97405	tr|B9N1D8|B9N1D8_POPTR	45.85	6	1	1	N	20245	Chloroplast 30S ribosomal protein S20 OS=Populus trichocarpa GN=POPTR_0001s40700g PE=3 SV=1
690	97156	tr|B9R8G0|B9R8G0_RICCO	49.44	14	1	1	Y	17003	Plastocyanin OS=Ricinus communis GN=RCOM_1599580 PE=3 SV=1
932	95824	tr|B9RG09|B9RG09_RICCO	71.18	6	2	1	N	47812	Transaldolase, putative OS=Ricinus communis GN=RCOM_1438460 PE=3 SV=1
713	92640	tr|B9RM24|B9RM24_RICCO	89.57	9	3	1	Y	39711	4-nitrophenylphosphatase, putative OS=Ricinus communis GN=RCOM_1077240 PE=4 SV=1
220	89310	tr|B9RZ33|B9RZ33_RICCO	150.15	34	11	3	Y	44850	Phosphoribulokinase OS=Ricinus communis GN=RCOM_1316960 PE=3 SV=1
725	93972	tr|B9S0W4|B9S0W4_RICCO	67.43	11	3	1	N	38541	Fructose-bisphosphate aldolase OS=Ricinus communis GN=RCOM_1538490 PE=3 SV=1
879	94674	tr|B9S4K6|B9S4K6_RICCO	65.93	6	2	2	N	43442	Photosystem II stability/assembly factor HCF136, chloroplast, putative OS=Ricinus communis GN=RCOM_0809700 PE=4 SV=1
903	97724	tr|B9SFP3|B9SFP3_RICCO	41.41	5	1	1	N	25835	Endo-1,3-1,4-beta-d-glucanase, putative OS=Ricinus communis GN=RCOM_0648400 PE=4 SV=1
1078	97977	tr|B9STT4|B9STT4_RICCO	37.84	6	1	1	N	21210	Uncharacterized protein OS=Ricinus communis GN=RCOM_0623830 PE=4 SV=1
1070	97411	tr|B9T1X1|B9T1X1_RICCO	45.85	6	1	1	N	20320	30S ribosomal protein S20, putative OS=Ricinus communis GN=RCOM_0108620 PE=3 SV=1
975	96390	tr|B9ZZZ5|B9ZZZ5_VACCO	51.06	6	1	1	N	28452	Class II chitinase OS=Vaccinium corymbosum GN=Chi2 PE=2 SV=1
852	95507	tr|C4P9N2|C4P9N2_MAIZE	80.58	23	3	2	N	12396	Nucleoside diphosphate kinase II (Fragment) OS=Zea mays PE=2 SV=1
877	95989	tr|C5IJ81|C5IJ81_SOLTU	57.25	11	1	1	N	16960	Calmodulin isoform 1 OS=Solanum tuberosum GN=CaM1 PE=2 SV=1
349	90409	tr|C5IU71|C5IU71_SOLLC	114.60	21	9	1	Y	42588	Chloroplast sedoheptulose-1,7-bisphosphatase OS=Solanum lycopersicum GN=SBPase PE=2 SV=1
902	97241	tr|C5WSP7|C5WSP7_SORBI	48.16	8	1	1	N	16716	Superoxide dismutase [Cu-Zn] OS=Sorghum bicolor GN=SORBI_001G453800 PE=3 SV=2
999	98132	tr|C5WW86|C5WW86_SORBI	36.94	2	1	1	N	56063	Uncharacterized protein OS=Sorghum bicolor GN=SORBI_001G196700 PE=4 SV=1
483	91055	tr|C5WZ25|C5WZ25_SORBI	102.62	18	6	6	Y	49891	Tubulin beta chain OS=Sorghum bicolor GN=SORBI_001G069800 PE=3 SV=1
1000	97710	tr|C5XTB7|C5XTB7_SORBI	41.44	2	1	1	N	78228	Acetyl-coenzyme A synthetase OS=Sorghum bicolor GN=SORBI_004G161900 PE=3 SV=1
483	91058	tr|C5XVI8|C5XVI8_SORBI	102.62	18	6	6	Y	50079	Tubulin beta chain OS=Sorghum bicolor GN=SORBI_004G053300 PE=3 SV=1
974	96532	tr|C5XX72|C5XX72_SORBI	48.83	2	1	1	N	82121	Uncharacterized protein OS=Sorghum bicolor GN=SORBI_004G207400 PE=3 SV=1
807	93259	tr|C5XZ84|C5XZ84_SORBI	96.87	19	3	3	N	24897	40S ribosomal protein S8 OS=Sorghum bicolor GN=SORBI_004G244800 PE=3 SV=1
306	90967	tr|C5Y1T5|C5Y1T5_SORBI	133.84	16	7	1	Y	48467	Uncharacterized protein OS=Sorghum bicolor GN=SORBI_005G231500 PE=4 SV=1
852	95523	tr|C5YPK6|C5YPK6_SORBI	80.58	12	3	2	N	23947	Nucleoside diphosphate kinase OS=Sorghum bicolor GN=SORBI_008G123600 PE=3 SV=1
609	93568	tr|C6SXP3|C6SXP3_SOYBN	91.00	14	4	2	N	24903	Uncharacterized protein OS=Glycine max PE=2 SV=1
714	92617	tr|C6T7G3|C6T7G3_SOYBN	68.58	13	4	1	N	28531	Uncharacterized protein (Fragment) OS=Glycine max PE=2 SV=1
152	91147	tr|C6YBD7|C6YBD7_WHEAT	120.45	15	5	1	Y	40060	Chloroplast ribulose-1,5-bisphosphate carboxylase activase (Fragment) OS=Triticum aestivum PE=2 SV=1
877	95987	tr|D0V3Y6|D0V3Y6_SOLTU	57.25	11	1	1	N	16914	Calmodulin isoform 1 OS=Solanum tuberosum GN=CaM1 PE=2 SV=1
902	97237	tr|D0V5H6|D0V5H6_9LILI	48.16	8	1	1	N	16385	Superoxide dismutase [Cu-Zn] OS=Musa formosana GN=CSD2 PE=3 SV=1
186	93103	tr|D2EAA5|D2EAA5_9LAMI	78.98	68	5	1	N	6081	Ribulose 1,5 bisphosphate carboxylase large subunit (Fragment) OS=Campylanthus junceus GN=rbcL PE=4 SV=1
993	98235	tr|D4P866|D4P866_LINUS	34.51	7	1	1	N	17211	Putative ribosomal protein L18 (Fragment) OS=Linum usitatissimum PE=2 SV=1
874	94557	tr|D6QSY0|D6QSY0_CATRO	87.57	5	2	1	N	63624	Ketol-acid reductoisomerase OS=Catharanthus roseus GN=KARI PE=2 SV=1
605	92391	tr|D7KC06|D7KC06_ARALL	73.60	9	4	1	Y	53784	Dihydrolipoyl dehydrogenase OS=Arabidopsis lyrata subsp. lyrata GN=ARALYDRAFT_473938 PE=3 SV=1
702	92396	tr|D7KU74|D7KU74_ARALL	89.78	6	4	1	Y	85923	Elongation factor G, chloroplastic OS=Arabidopsis lyrata subsp. lyrata GN=ARALYDRAFT_475077 PE=3 SV=1
1079	98050	tr|D7KVZ4|D7KVZ4_ARALL	37.35	3	1	1	N	41847	Sulfurtransferase OS=Arabidopsis lyrata subsp. lyrata GN=ARALYDRAFT_895827 PE=4 SV=1
869	95625	tr|D7L599|D7L599_ARALL	62.44	15	2	1	N	14950	Uncharacterized protein OS=Arabidopsis lyrata subsp. lyrata GN=ARALYDRAFT_899838 PE=4 SV=1
1064	96846	tr|D7LWS4|D7LWS4_ARALL	60.03	2	1	1	N	93810	1, 4-alpha-glucan branching enzyme protein soform SBE2.2 OS=Arabidopsis lyrata subsp. lyrata GN=ARALYDRAFT_908239 PE=4 SV=1
1015	98833	tr|D7M5Y8|D7M5Y8_ARALL	23.26	1	1	1	N	116024	Alpha-mannosidase OS=Arabidopsis lyrata subsp. lyrata GN=ARALYDRAFT_488225 PE=3 SV=1
869	94696	tr|D7MD87|D7MD87_ARALL	62.44	15	2	1	N	14869	Uncharacterized protein OS=Arabidopsis lyrata subsp. lyrata GN=ARALYDRAFT_491882 PE=4 SV=1
802	93328	tr|D7SH83|D7SH83_VITVI	79.08	5	3	3	N	76330	Uncharacterized protein OS=Vitis vinifera GN=VIT_17s0000g00160 PE=4 SV=1
704	94590	tr|D7SNA2|D7SNA2_VITVI	88.00	18	4	2	Y	21710	Superoxide dismutase [Cu-Zn] OS=Vitis vinifera GN=VIT_06s0061g00750 PE=3 SV=1
751	92874	tr|D7SUX4|D7SUX4_VITVI	81.16	9	3	1	Y	53141	Uncharacterized protein OS=Vitis vinifera GN=VIT_04s0008g05810 PE=3 SV=1
819	94741	tr|D7SYG9|D7SYG9_VITVI	56.45	5	2	2	Y	44703	Uncharacterized protein OS=Vitis vinifera GN=VIT_05s0077g00450 PE=4 SV=1
1006	98393	tr|D7T0D3|D7T0D3_VITVI	32.76	2	1	1	N	57890	Uncharacterized protein OS=Vitis vinifera GN=VIT_00s0265g00020 PE=3 SV=1
983	97846	tr|D7T4E4|D7T4E4_VITVI	40.27	6	1	1	N	16993	40S ribosomal protein S26 OS=Vitis vinifera GN=VIT_13s0067g02700 PE=3 SV=1
193	89173	tr|D7T5C1|D7T5C1_VITVI	154.97	23	13	2	Y	57213	Serine hydroxymethyltransferase OS=Vitis vinifera GN=VIT_00s0211g00120 PE=3 SV=1
903	97726	tr|D7T6Q0|D7T6Q0_VITVI	41.41	5	1	1	N	25568	Uncharacterized protein OS=Vitis vinifera GN=VIT_05s0020g02540 PE=4 SV=1
1083	98165	tr|D7T8C3|D7T8C3_VITVI	36.09	7	1	1	N	19951	Uncharacterized protein OS=Vitis vinifera GN=VIT_19s0090g00390 PE=4 SV=1
932	95825	tr|D7TFJ4|D7TFJ4_VITVI	71.18	6	2	1	N	48103	Uncharacterized protein OS=Vitis vinifera GN=VIT_01s0150g00190 PE=3 SV=1
902	96404	tr|D7TI74|D7TI74_VITVI	48.16	8	1	1	N	15787	Superoxide dismutase [Cu-Zn] OS=Vitis vinifera GN=VIT_08s0007g07280 PE=3 SV=1
1006	98392	tr|D7TUC2|D7TUC2_VITVI	32.76	2	1	1	N	58020	Uncharacterized protein OS=Vitis vinifera GN=VIT_03s0017g01640 PE=3 SV=1
1087	98344	tr|D7TXR0|D7TXR0_VITVI	32.31	4	1	1	N	35189	Uncharacterized protein OS=Vitis vinifera GN=VIT_17s0053g00460 PE=4 SV=1
1078	97985	tr|D7U1C3|D7U1C3_VITVI	37.84	6	1	1	N	21531	Uncharacterized protein OS=Vitis vinifera GN=VIT_11s0037g00330 PE=4 SV=1
1087	98342	tr|D7U3R8|D7U3R8_VITVI	32.31	4	1	1	N	35055	Uncharacterized protein OS=Vitis vinifera GN=VIT_02s0033g00290 PE=4 SV=1
1000	97699	tr|D8QVV8|D8QVV8_SELML	41.44	2	1	1	N	74414	Acetyl-coenzyme A synthetase OS=Selaginella moellendorffii GN=SELMODRAFT_165668 PE=3 SV=1
1074	97667	tr|D8QYB6|D8QYB6_SELML	41.94	4	1	1	N	37495	Uncharacterized protein OS=Selaginella moellendorffii GN=SELMODRAFT_230204 PE=4 SV=1
1074	97668	tr|D8QYC1|D8QYC1_SELML	41.94	3	1	1	N	40247	Uncharacterized protein (Fragment) OS=Selaginella moellendorffii GN=SELMODRAFT_79804 PE=4 SV=1
1074	97662	tr|D8QYC4|D8QYC4_SELML	41.94	4	1	1	N	33863	Uncharacterized protein (Fragment) OS=Selaginella moellendorffii GN=SELMODRAFT_80092 PE=4 SV=1
1074	97666	tr|D8QYC7|D8QYC7_SELML	41.94	4	1	1	N	37596	Uncharacterized protein OS=Selaginella moellendorffii GN=SELMODRAFT_266696 PE=4 SV=1
912	95199	tr|D8RBW3|D8RBW3_SELML	61.11	9	2	1	N	36436	Malate dehydrogenase OS=Selaginella moellendorffii GN=SELMODRAFT_89860 PE=3 SV=1
912	95200	tr|D8RXR3|D8RXR3_SELML	61.11	9	2	1	N	36364	Malate dehydrogenase OS=Selaginella moellendorffii GN=SELMODRAFT_232627 PE=3 SV=1
1000	97698	tr|D8SA41|D8SA41_SELML	41.44	2	1	1	N	74388	Acetyl-coenzyme A synthetase OS=Selaginella moellendorffii GN=SELMODRAFT_178197 PE=3 SV=1
357	90401	tr|D8SCB0|D8SCB0_SELML	119.53	22	8	1	Y	45640	Glyceraldehyde-3-phosphate dehydrogenase OS=Selaginella moellendorffii GN=SELMODRAFT_271457 PE=3 SV=1
357	90402	tr|D8SGI8|D8SGI8_SELML	119.53	22	8	1	Y	45658	Glyceraldehyde-3-phosphate dehydrogenase OS=Selaginella moellendorffii GN=SELMODRAFT_179517 PE=3 SV=1
994	97515	tr|D8TNE7|D8TNE7_VOLCA	44.56	8	1	1	N	15676	Uncharacterized protein OS=Volvox carteri f. nagariensis GN=VOLCADRAFT_79846 PE=3 SV=1
1006	98390	tr|D8TQ63|D8TQ63_VOLCA	32.76	2	1	1	N	55683	Uncharacterized protein OS=Volvox carteri f. nagariensis GN=VOLCADRAFT_58337 PE=3 SV=1
171	94976	tr|D8TZU3|D8TZU3_VOLCA	97.45	7	3	1	N	45079	Uncharacterized protein OS=Volvox carteri f. nagariensis GN=VOLCADRAFT_105291 PE=4 SV=1
987	98021	tr|D8U3Z7|D8U3Z7_VOLCA	37.60	2	1	1	N	51806	UDP-glucose 6-dehydrogenase OS=Volvox carteri f. nagariensis GN=VOLCADRAFT_94131 PE=3 SV=1
1070	97406	tr|E0CSG3|E0CSG3_VITVI	45.85	6	1	1	N	20071	Uncharacterized protein OS=Vitis vinifera GN=VIT_19s0014g02230 PE=3 SV=1
900	97600	tr|E0CSM0|E0CSM0_VITVI	43.64	6	1	1	N	20058	Uncharacterized protein OS=Vitis vinifera GN=VIT_19s0014g02890 PE=4 SV=1
802	93329	tr|E5DCZ9|E5DCZ9_LIRTU	79.08	5	3	3	N	76201	Glycyl-tRNA synthetase-like protein OS=Liriodendron tulipifera PE=4 SV=1
802	93330	tr|E5DD03|E5DD03_LIRTU	79.08	5	3	3	N	76171	Glycyl-tRNA synthetase-like protein OS=Liriodendron tulipifera PE=4 SV=1
1015	98837	tr|E7BYE5|E7BYE5_CAPAN	23.26	1	1	1	N	116532	Alpha-mannosidase OS=Capsicum annuum PE=2 SV=1
1007	97745	tr|E9JFW3|E9JFW3_JATCU	41.38	6	1	1	N	21128	12-oxophytodienoate reductase (Fragment) OS=Jatropha curcas PE=2 SV=1
714	92623	tr|E9KNA8|E9KNA8_SOYBN	68.58	13	4	1	N	29250	14-3-3-like protein C OS=Glycine max GN=GF14C PE=2 SV=1
902	97238	tr|F1CYZ4|F1CYZ4_9LAMI	48.16	8	1	1	N	16286	Superoxide dismutase [Cu-Zn] OS=Haberlea rhodopensis GN=CSD4 PE=2 SV=1
1096	98539	tr|F2CUG1|F2CUG1_HORVV	28.95	6	1	1	N	19591	Predicted protein (Fragment) OS=Hordeum vulgare subsp. vulgare PE=2 SV=1
987	98018	tr|F2CW19|F2CW19_HORVV	37.60	2	1	1	N	44611	Predicted protein (Fragment) OS=Hordeum vulgare subsp. vulgare PE=2 SV=1
699	93105	tr|F2CZE8|F2CZE8_HORVV	63.72	14	3	3	N	25666	Predicted protein OS=Hordeum vulgare subsp. vulgare PE=2 SV=1
1096	98544	tr|F2DD22|F2DD22_HORVV	28.95	6	1	1	N	20919	Predicted protein OS=Hordeum vulgare subsp. vulgare PE=2 SV=1
841	94313	tr|F2DTT4|F2DTT4_HORVV	48.85	16	2	1	Y	28230	Predicted protein OS=Hordeum vulgare subsp. vulgare PE=2 SV=1
699	93112	tr|F2E579|F2E579_HORVV	63.72	7	3	3	N	51188	Predicted protein OS=Hordeum vulgare subsp. vulgare PE=2 SV=1
999	98125	tr|F2E9I9|F2E9I9_HORVV	36.94	2	1	1	N	54537	Predicted protein (Fragment) OS=Hordeum vulgare subsp. vulgare PE=2 SV=1
997	98485	tr|F2EGG7|F2EGG7_HORVV	30.43	6	1	1	N	17395	Predicted protein OS=Hordeum vulgare subsp. vulgare PE=2 SV=1
808	93994	tr|F2Q9W0|F2Q9W0_SOLTU	66.76	3	2	2	N	65966	Nitrite reductase OS=Solanum tuberosum GN=nir PE=2 SV=1
975	96465	tr|F2VS06|F2VS06_CATRO	51.06	6	1	1	N	28595	Putative chitinase OS=Catharanthus roseus PE=2 SV=1
177	89331	tr|F6GT40|F6GT40_VITVI	167.66	18	15	1	Y	108955	Uncharacterized protein OS=Vitis vinifera GN=VIT_17s0000g00340 PE=3 SV=1
994	97522	tr|F6GTX4|F6GTX4_VITVI	44.56	7	1	1	N	18200	Uncharacterized protein OS=Vitis vinifera GN=VIT_06s0004g03410 PE=3 SV=1
1001	96962	tr|F6GUF4|F6GUF4_VITVI	53.92	2	1	1	N	67979	Uncharacterized protein OS=Vitis vinifera GN=VIT_06s0004g01160 PE=3 SV=1
975	97069	tr|F6GZC5|F6GZC5_VITVI	51.06	5	1	1	N	32468	Uncharacterized protein OS=Vitis vinifera GN=VIT_04s0008g00140 PE=4 SV=1
925	95657	tr|F6H344|F6H344_VITVI	56.86	9	2	1	N	27121	Glutathione peroxidase OS=Vitis vinifera GN=VIT_04s0008g06780 PE=3 SV=1
668	94396	tr|F6H8B4|F6H8B4_VITVI	110.53	16	4	3	N	24332	Uncharacterized protein OS=Vitis vinifera GN=VIT_00s0904g00010 PE=4 SV=1
773	93498	tr|F6HBK3|F6HBK3_VITVI	66.65	12	3	2	N	50169	Uncharacterized protein OS=Vitis vinifera GN=VIT_03s0088g01060 PE=4 SV=1
773	93497	tr|F6HBK5|F6HBK5_VITVI	66.65	12	3	2	N	49625	Uncharacterized protein OS=Vitis vinifera GN=VIT_03s0088g01040 PE=3 SV=1
903	97733	tr|F6HDK7|F6HDK7_VITVI	41.41	5	1	1	N	26001	Uncharacterized protein OS=Vitis vinifera GN=VIT_05s0020g02550 PE=4 SV=1
711	92473	tr|F6HDW4|F6HDW4_VITVI	81.10	13	4	4	N	43967	Uncharacterized protein OS=Vitis vinifera GN=VIT_05s0020g04510 PE=4 SV=1
862	94418	tr|F6HGF1|F6HGF1_VITVI	82.15	4	2	1	N	90465	Uncharacterized protein OS=Vitis vinifera GN=VIT_01s0010g00680 PE=3 SV=1
980	96262	tr|F6HMA9|F6HMA9_VITVI	57.68	8	1	1	N	21247	Uncharacterized protein OS=Vitis vinifera GN=VIT_10s0003g01520 PE=3 SV=1
994	97519	tr|F6HNK2|F6HNK2_VITVI	44.56	8	1	1	N	15652	Uncharacterized protein OS=Vitis vinifera GN=VIT_13s0019g03640 PE=3 SV=1
994	97512	tr|F6HQZ2|F6HQZ2_VITVI	44.56	8	1	1	N	15695	Uncharacterized protein OS=Vitis vinifera GN=VIT_08s0040g02420 PE=3 SV=1
711	92459	tr|F6HTR2|F6HTR2_VITVI	81.10	14	4	4	N	42543	Uncharacterized protein OS=Vitis vinifera GN=VIT_14s0030g02180 PE=4 SV=1
753	93509	tr|F6HU55|F6HU55_VITVI	81.35	6	4	1	N	73581	Uncharacterized protein OS=Vitis vinifera GN=VIT_02s0025g02140 PE=3 SV=1
910	95179	tr|F6HXK8|F6HXK8_VITVI	65.30	4	2	2	N	69256	Pectinesterase OS=Vitis vinifera GN=VIT_09s0002g00320 PE=4 SV=1
968	98507	tr|F6HZF9|F6HZF9_VITVI	30.35	1	1	1	N	112309	Protein translocase subunit SecA OS=Vitis vinifera GN=VIT_07s0005g02610 PE=3 SV=1
900	97599	tr|F6I7C5|F6I7C5_VITVI	43.64	17	1	1	N	7861	Uncharacterized protein OS=Vitis vinifera GN=VIT_00s0238g00110 PE=4 SV=1
85	90017	tr|F8S8C4|F8S8C4_9POAL	132.25	34	12	1	Y	49999	Ribulose bisphosphate carboxylase large chain (Fragment) OS=Puelia olyriformis GN=rbcL PE=3 SV=1
975	97058	tr|G3DQE2|G3DQE2_LOLPR	51.06	14	1	1	N	12883	Pathogenesis-related protein 3-2 (Fragment) OS=Lolium perenne GN=PR3-2 PE=2 SV=1
319	90379	tr|G3FGU9|G3FGU9_SCODU	116.90	25	8	1	N	42570	Glyceraldehyde-3-phosphate dehydrogenase OS=Scoparia dulcis GN=sdgpd-A PE=2 SV=1
931	95797	tr|G4WMW7|G4WMW7_WOLAR	42.78	11	2	1	N	18840	Putative translationally-controlled tumor protein OS=Wolffia arrhiza PE=2 SV=1
1001	96965	tr|G7IF30|G7IF30_MEDTR	53.92	2	1	1	N	74720	Formate-tetrahydrofolate ligase OS=Medicago truncatula GN=MTR_1g116140 PE=3 SV=2
1001	96948	tr|G7K8Y3|G7K8Y3_MEDTR	53.92	2	1	1	N	66632	Formate-tetrahydrofolate ligase OS=Medicago truncatula GN=MTR_5g059390 PE=3 SV=2
1004	96710	tr|G7KXJ9|G7KXJ9_MEDTR	44.31	10	1	1	N	13969	Ribosomal L22e family protein OS=Medicago truncatula GN=MTR_7g112770 PE=2 SV=1
185	91648	tr|G8EJK3|G8EJK3_9CHLO	115.65	34	6	1	Y	18079	Ribulose-1,5-bisphosphate carboxylase/oxygenase large subunit (Fragment) OS=uncultured Chlorophyta GN=rbcL PE=4 SV=1
330	90399	tr|G8EX76|G8EX76_CUCSA	116.91	9	6	2	N	80620	Chloroplast transketolase OS=Cucumis sativus GN=TK PE=2 SV=1
79	89433	tr|G8Z0L3|G8Z0L3_9ROSI	148.88	37	17	1	Y	51339	Ribulose bisphosphate carboxylase large chain (Fragment) OS=Pimelea sp. 'Pipinui' GN=rbcL PE=3 SV=1
108	89925	tr|H2EYZ1|H2EYZ1_9ARAE	130.42	37	12	1	Y	44912	Ribulose bisphosphate carboxylase large chain (Fragment) OS=Alocasia cucullata GN=rbcL PE=3 SV=1
176	91111	tr|H6U4S5|H6U4S5_9CHLO	108.79	16	7	1	Y	39816	Ribulose bisphosphate carboxylase large chain (Fragment) OS=Pedinomonas sp. UTEX 'LB 1027' GN=rbcL PE=3 SV=1
974	96527	tr|H6VLE4|H6VLE4_SALMI	48.83	2	1	1	N	82405	4-hydroxy-3-methylbut-2-enyl diphosphate synthase OS=Salvia miltiorrhiza GN=HDS PE=3 SV=1
902	97228	tr|H6WEP2|H6WEP2_SUASA	48.16	8	1	1	N	15888	Superoxide dismutase [Cu-Zn] OS=Suaeda salsa GN=CSD2 PE=2 SV=1
902	97236	tr|H6X1L8|H6X1L8_MUSAC	48.16	8	1	1	N	16383	Superoxide dismutase [Cu-Zn] OS=Musa acuminata PE=2 SV=1
993	98236	tr|H9B8G4|H9B8G4_MISSI	34.51	7	1	1	N	18715	60S ribosomal protein L18-3-like protein (Fragment) OS=Miscanthus sinensis PE=2 SV=1
902	97226	tr|H9BQP7|H9BQP7_SUASA	48.16	9	1	1	N	15150	Superoxide dismutase [Cu-Zn] OS=Suaeda salsa GN=Cu/ZnSOD PE=2 SV=1
902	97224	tr|H9XW39|H9XW39_9ERIC	48.16	14	1	1	N	9255	Copper-zinc superoxide dismutase 4 (Fragment) OS=Diospyros oleifera PE=2 SV=1
610	90986	tr|H9ZX29|H9ZX29_9POAL	114.02	26	6	1	Y	31436	Phosphoglycerate kinase (Fragment) OS=Triticum spelta GN=Pgk-1 PE=3 SV=1
903	97729	tr|I1HJN3|I1HJN3_BRADI	41.41	5	1	1	N	25483	Uncharacterized protein OS=Brachypodium distachyon GN=LOC100844464 PE=4 SV=1
852	95518	tr|I1IHQ1|I1IHQ1_BRADI	80.58	12	3	2	N	23846	Nucleoside diphosphate kinase OS=Brachypodium distachyon PE=3 SV=1
693	93910	tr|I1J8H1|I1J8H1_SOYBN	59.09	3	2	2	N	98522	Aconitate hydratase OS=Glycine max GN=ACO PE=3 SV=1
609	93570	tr|I1KJL7|I1KJL7_SOYBN	91.00	14	4	2	N	25151	Oxygen-evolving enhancer protein 3 OS=Glycine max GN=LOC100306034 PE=4 SV=1
1008	96767	tr|I1LB53|I1LB53_SOYBN	24.43	2	1	1	N	49943	Uncharacterized protein OS=Glycine max GN=LOC100037475 PE=3 SV=1
110	89320	tr|I1M841|I1M841_SOYBN	165.61	26	12	2	Y	52449	Uncharacterized protein OS=Glycine max GN=RCA14 PE=4 SV=1
1001	96955	tr|I1NJ85|I1NJ85_SOYBN	53.92	2	1	1	N	67437	Uncharacterized protein OS=Glycine max GN=LOC100806844 PE=3 SV=1
699	93113	tr|I1QPX9|I1QPX9_ORYGL	63.72	6	3	3	N	61032	Uncharacterized protein OS=Oryza glaberrima PE=4 SV=1
852	95511	tr|I1R722|I1R722_ORYGL	80.58	15	3	2	N	19564	Nucleoside diphosphate kinase OS=Oryza glaberrima PE=3 SV=1
162	88965	tr|I3NTC5|I3NTC5_9GENT	183.76	48	16	1	Y	52072	ATP synthase subunit beta (Fragment) OS=Spigelia humboldtiana GN=atpB PE=3 SV=1
1007	97738	tr|I3S8U9|I3S8U9_MEDTR	41.38	12	1	1	N	10646	Uncharacterized protein OS=Medicago truncatula PE=2 SV=1
947	96281	tr|I3SB17|I3SB17_LOTJA	51.86	4	1	1	N	52345	Carboxypeptidase OS=Lotus japonicus PE=2 SV=1
999	98109	tr|I3SCC2|I3SCC2_LOTJA	36.94	3	1	1	N	44501	Uncharacterized protein OS=Lotus japonicus PE=2 SV=1
997	98473	tr|I3SJK6|I3SJK6_LOTJA	30.43	7	1	1	N	15711	Uncharacterized protein OS=Lotus japonicus PE=2 SV=1
902	97234	tr|I3SMT5|I3SMT5_LOTJA	48.16	8	1	1	N	16316	Superoxide dismutase [Cu-Zn] OS=Lotus japonicus PE=2 SV=1
877	94628	tr|I3SRD5|I3SRD5_LOTJA	57.25	11	1	1	N	16860	Uncharacterized protein OS=Lotus japonicus PE=2 SV=1
994	97518	tr|I3ST84|I3ST84_LOTJA	44.56	8	1	1	N	15751	Uncharacterized protein OS=Lotus japonicus PE=2 SV=1
1002	97546	tr|I3SWT7|I3SWT7_LOTJA	44.25	6	1	1	Y	24180	Uncharacterized protein OS=Lotus japonicus PE=2 SV=1
987	98039	tr|I3SWY5|I3SWY5_LOTJA	37.60	2	1	1	N	53055	UDP-glucose 6-dehydrogenase OS=Lotus japonicus PE=2 SV=1
983	97831	tr|I3SYN8|I3SYN8_LOTJA	40.27	7	1	1	N	14810	40S ribosomal protein S26 OS=Lotus japonicus PE=2 SV=1
877	94626	tr|I3SZV2|I3SZV2_LOTJA	57.25	11	1	1	N	16832	Uncharacterized protein OS=Lotus japonicus PE=2 SV=1
987	98016	tr|I3T6B5|I3T6B5_LOTJA	37.60	3	1	1	N	41725	UDP-glucose 6-dehydrogenase OS=Lotus japonicus PE=2 SV=1
994	97516	tr|I3T8D3|I3T8D3_LOTJA	44.56	8	1	1	N	15748	Uncharacterized protein OS=Lotus japonicus PE=2 SV=1
993	98252	tr|I3TAM1|I3TAM1_LOTJA	34.51	6	1	1	N	20885	Uncharacterized protein OS=Lotus japonicus PE=2 SV=1
743	91996	tr|I3XHP3|I3XHP3_IPOBA	83.79	9	4	1	N	58056	Glucose-1-phosphate adenylyltransferase OS=Ipomoea batatas PE=2 SV=1
925	95658	tr|I6R1E0|I6R1E0_VITPS	56.86	9	2	1	N	27079	Glutathione peroxidase OS=Vitis pseudoreticulata PE=2 SV=1
902	97243	tr|J3LLG6|J3LLG6_ORYBR	48.16	8	1	1	N	16521	Superoxide dismutase [Cu-Zn] OS=Oryza brachyantha PE=3 SV=1
997	98491	tr|J3M1R9|J3M1R9_ORYBR	30.43	6	1	1	N	19250	Uncharacterized protein OS=Oryza brachyantha PE=4 SV=1
1067	97087	tr|J3MP37|J3MP37_ORYBR	50.86	5	1	1	N	33020	Peroxidase OS=Oryza brachyantha PE=3 SV=1
1067	97083	tr|J3MP40|J3MP40_ORYBR	50.86	5	1	1	N	32437	Peroxidase OS=Oryza brachyantha PE=3 SV=1
1113	98787	tr|J3MZK6|J3MZK6_ORYBR	23.70	8	1	1	N	23488	Peptidyl-prolyl cis-trans isomerase OS=Oryza brachyantha PE=3 SV=1
999	98112	tr|J3N415|J3N415_ORYBR	36.94	2	1	1	N	50351	Uncharacterized protein OS=Oryza brachyantha PE=4 SV=1
1001	96966	tr|K3ZR21|K3ZR21_SETIT	53.92	2	1	1	N	78377	Uncharacterized protein OS=Setaria italica GN=LOC101775060 PE=3 SV=1
1091	98380	tr|K4ASR0|K4ASR0_SOLLC	32.06	3	1	1	N	35713	Uncharacterized protein OS=Solanum lycopersicum PE=4 SV=1
1082	98148	tr|K4AY97|K4AY97_SOLLC	36.64	4	1	1	N	26062	Uncharacterized protein OS=Solanum lycopersicum PE=4 SV=1
975	97066	tr|K4BAG4|K4BAG4_SOLLC	51.06	6	1	1	N	30145	Uncharacterized protein OS=Solanum lycopersicum PE=4 SV=1
774	93607	tr|K4BBI0|K4BBI0_SOLLC	89.48	18	3	1	N	19938	Uncharacterized protein OS=Solanum lycopersicum PE=3 SV=1
804	94433	tr|K4BLS5|K4BLS5_SOLLC	64.47	11	3	2	N	32854	Uncharacterized protein OS=Solanum lycopersicum PE=4 SV=1
1099	98617	tr|K4C6L0|K4C6L0_SOLLC	28.13	2	1	1	N	49244	Protein disulfide-isomerase OS=Solanum lycopersicum PE=3 SV=1
513	91195	tr|K4C945|K4C945_SOLLC	97.70	16	7	2	N	42451	Uncharacterized protein OS=Solanum lycopersicum PE=4 SV=1
1002	97533	tr|K4CAD0|K4CAD0_SOLLC	44.25	6	1	1	Y	22681	Uncharacterized protein OS=Solanum lycopersicum PE=3 SV=1
1002	97536	tr|K4CAD1|K4CAD1_SOLLC	44.25	6	1	1	Y	22800	Uncharacterized protein OS=Solanum lycopersicum PE=3 SV=1
795	95137	tr|K4CUF4|K4CUF4_SOLLC	79.71	13	3	1	N	29996	Uncharacterized protein OS=Solanum lycopersicum PE=3 SV=1
704	94591	tr|K4HWD0|K4HWD0_VITVI	88.00	18	4	2	Y	22561	Superoxide dismutase [Cu-Zn] OS=Vitis vinifera GN=CSD2 PE=2 SV=1
780	93750	tr|K7LRH5|K7LRH5_SOYBN	64.08	11	3	1	N	29456	Uncharacterized protein OS=Glycine max GN=LOC100805216 PE=4 SV=1
1096	98540	tr|K7MPP7|K7MPP7_SOYBN	28.95	6	1	1	N	19739	Uncharacterized protein OS=Glycine max GN=LOC100806792 PE=4 SV=1
974	96515	tr|K7NBL1|K7NBL1_SIRGR	48.83	2	1	1	N	81959	4-hydroxy-3-methylbut-2-en-1-yl diphosphate synthase OS=Siraitia grosvenorii GN=HDS PE=2 SV=1
563	91220	tr|K7QK65|K7QK65_CAPAN	98.91	14	5	1	Y	53113	Adenosylhomocysteinase OS=Capsicum annuum GN=SAHH PE=2 SV=1
888	94823	tr|K7VKD3|K7VKD3_SOLTU	64.20	9	2	1	N	28746	Fructokinase-like protein OS=Solanum tuberosum PE=2 SV=1
975	97059	tr|K7WC41|K7WC41_MUSBA	51.06	11	1	1	N	15793	Chitinase (Fragment) OS=Musa balbisiana PE=4 SV=1
975	97060	tr|K7XAF5|K7XAF5_MUSPR	51.06	11	1	1	N	15821	Chitinase (Fragment) OS=Musa ABB Group PE=4 SV=1
699	93090	tr|K8EHK7|K8EHK7_9CHLO	63.72	23	3	3	N	15320	Ubiquitin OS=Bathycoccus prasinos GN=Bathy08g01930 PE=4 SV=1
699	93106	tr|K8EP62|K8EP62_9CHLO	63.72	11	3	3	N	30968	Uncharacterized protein OS=Bathycoccus prasinos GN=Bathy15g01410 PE=4 SV=1
699	93098	tr|K8F0B2|K8F0B2_9CHLO	63.72	18	3	3	N	19348	Uncharacterized protein OS=Bathycoccus prasinos GN=Bathy02g05010 PE=4 SV=1
902	97227	tr|K9MVT9|K9MVT9_9BRYO	48.16	8	1	1	N	15555	Superoxide dismutase [Cu-Zn] OS=Racomitrium japonicum PE=2 SV=1
975	97061	tr|L7TY19|L7TY19_MUSPR	51.06	11	1	1	N	15812	Chitinase (Fragment) OS=Musa ABB Group PE=4 SV=1
1001	96946	tr|M0RMH8|M0RMH8_MUSAM	53.92	3	1	1	N	62604	Uncharacterized protein OS=Musa acuminata subsp. malaccensis PE=3 SV=1
688	95205	tr|M0S2J6|M0S2J6_MUSAM	76.39	9	2	1	N	45787	Phosphoribulokinase OS=Musa acuminata subsp. malaccensis PE=3 SV=1
1073	97645	tr|M0S6W8|M0S6W8_MUSAM	44.03	1	1	1	N	76406	Uncharacterized protein OS=Musa acuminata subsp. malaccensis PE=4 SV=1
1084	98209	tr|M0SHD1|M0SHD1_MUSAM	35.22	3	1	1	N	58445	Importin subunit alpha OS=Musa acuminata subsp. malaccensis PE=3 SV=1
1084	98211	tr|M0T234|M0T234_MUSAM	35.22	3	1	1	N	60465	Importin subunit alpha OS=Musa acuminata subsp. malaccensis PE=3 SV=1
367	90672	tr|M0T7Y8|M0T7Y8_MUSAM	124.43	23	8	1	N	42054	Fructose-bisphosphate aldolase OS=Musa acuminata subsp. malaccensis PE=3 SV=1
1084	98210	tr|M0TN57|M0TN57_MUSAM	35.22	3	1	1	N	58605	Importin subunit alpha OS=Musa acuminata subsp. malaccensis PE=3 SV=1
891	94908	tr|M0U0I0|M0U0I0_MUSAM	39.77	1	1	1	N	120927	Uncharacterized protein OS=Musa acuminata subsp. malaccensis PE=4 SV=1
903	97734	tr|M0U160|M0U160_MUSAM	41.41	5	1	1	N	26373	Uncharacterized protein OS=Musa acuminata subsp. malaccensis PE=4 SV=1
903	97721	tr|M0U161|M0U161_MUSAM	41.41	14	1	1	N	9831	Uncharacterized protein OS=Musa acuminata subsp. malaccensis PE=4 SV=1
980	96242	tr|M0UFX2|M0UFX2_HORVV	57.68	8	1	1	N	20708	Uncharacterized protein OS=Hordeum vulgare subsp. vulgare PE=3 SV=1
705	91632	tr|M0UKE8|M0UKE8_HORVV	110.58	17	5	5	Y	49597	Tubulin alpha chain OS=Hordeum vulgare subsp. vulgare PE=3 SV=1
1116	98853	tr|M0V6T8|M0V6T8_HORVV	22.60	1	1	1	N	99511	Uncharacterized protein OS=Hordeum vulgare subsp. vulgare PE=4 SV=1
852	95520	tr|M0V851|M0V851_HORVV	80.58	12	3	2	N	23920	Nucleoside diphosphate kinase OS=Hordeum vulgare subsp. vulgare PE=3 SV=1
877	95982	tr|M0VT07|M0VT07_HORVV	57.25	12	1	1	N	14517	Uncharacterized protein OS=Hordeum vulgare subsp. vulgare PE=4 SV=1
1096	98545	tr|M0WC93|M0WC93_HORVV	28.95	6	1	1	N	20933	Uncharacterized protein OS=Hordeum vulgare subsp. vulgare PE=4 SV=1
1000	97706	tr|M0XN74|M0XN74_HORVV	41.44	2	1	1	N	77627	Acetyl-coenzyme A synthetase OS=Hordeum vulgare subsp. vulgare PE=3 SV=1
987	98020	tr|M0XU84|M0XU84_HORVV	37.60	2	1	1	N	49659	UDP-glucose 6-dehydrogenase OS=Hordeum vulgare subsp. vulgare PE=3 SV=1
758	93843	tr|M0XZY4|M0XZY4_HORVV	64.94	2	2	1	N	100007	Uncharacterized protein OS=Hordeum vulgare subsp. vulgare PE=3 SV=1
848	95215	tr|M0YB06|M0YB06_HORVV	60.90	9	2	2	N	23788	4-hydroxy-4-methyl-2-oxoglutarate aldolase OS=Hordeum vulgare subsp. vulgare PE=3 SV=1
848	95213	tr|M0YB07|M0YB07_HORVV	60.90	11	2	2	N	19840	4-hydroxy-4-methyl-2-oxoglutarate aldolase OS=Hordeum vulgare subsp. vulgare PE=3 SV=1
848	95212	tr|M0YB09|M0YB09_HORVV	60.90	11	2	2	N	18965	4-hydroxy-4-methyl-2-oxoglutarate aldolase OS=Hordeum vulgare subsp. vulgare PE=3 SV=1
997	98488	tr|M0YVM6|M0YVM6_HORVV	30.43	6	1	1	N	17523	Uncharacterized protein OS=Hordeum vulgare subsp. vulgare PE=4 SV=1
774	93606	tr|M0ZI81|M0ZI81_SOLTU	89.48	18	3	1	N	20001	Uncharacterized protein OS=Solanum tuberosum PE=3 SV=1
819	94742	tr|M0ZL57|M0ZL57_SOLTU	56.45	5	2	2	Y	45083	Uncharacterized protein OS=Solanum tuberosum PE=4 SV=1
987	98041	tr|M0ZM42|M0ZM42_SOLTU	37.60	2	1	1	N	52815	UDP-glucose 6-dehydrogenase OS=Solanum tuberosum PE=3 SV=1
1000	97694	tr|M0ZY53|M0ZY53_SOLTU	41.44	3	1	1	N	60919	Acetyl-coenzyme A synthetase OS=Solanum tuberosum PE=3 SV=1
1000	97696	tr|M0ZY55|M0ZY55_SOLTU	41.44	2	1	1	N	70110	Acetyl-coenzyme A synthetase OS=Solanum tuberosum PE=3 SV=1
705	91631	tr|M0ZYR0|M0ZYR0_SOLTU	110.58	17	5	5	Y	49657	Tubulin alpha chain OS=Solanum tuberosum PE=3 SV=1
742	93057	tr|M1A028|M1A028_SOLTU	69.57	9	4	1	Y	53474	Dihydrolipoyl dehydrogenase OS=Solanum tuberosum PE=3 SV=1
1082	98149	tr|M1A9C3|M1A9C3_SOLTU	36.64	4	1	1	N	26177	Uncharacterized protein OS=Solanum tuberosum PE=4 SV=1
827	93644	tr|M1AD62|M1AD62_SOLTU	72.84	7	3	3	Y	54761	Uncharacterized protein OS=Solanum tuberosum PE=3 SV=1
808	93993	tr|M1AEW6|M1AEW6_SOLTU	66.76	3	2	2	N	65657	Uncharacterized protein OS=Solanum tuberosum PE=4 SV=1
975	96473	tr|M1AGK5|M1AGK5_SOLTU	51.06	6	1	1	N	28749	Uncharacterized protein OS=Solanum tuberosum PE=4 SV=1
1006	98385	tr|M1AJP4|M1AJP4_SOLTU	32.76	2	1	1	N	45209	Uncharacterized protein OS=Solanum tuberosum PE=4 SV=1
1006	98391	tr|M1AJP7|M1AJP7_SOLTU	32.76	2	1	1	N	57934	Uncharacterized protein OS=Solanum tuberosum PE=3 SV=1
438	92618	tr|M1ARN4|M1ARN4_SOLTU	108.21	17	4	1	Y	27816	Uncharacterized protein OS=Solanum tuberosum PE=4 SV=1
997	98476	tr|M1ASN1|M1ASN1_SOLTU	30.43	7	1	1	N	16037	Uncharacterized protein OS=Solanum tuberosum PE=4 SV=1
825	93582	tr|M1B145|M1B145_SOLTU	67.59	7	3	1	N	50813	Isocitrate dehydrogenase [NADP] OS=Solanum tuberosum PE=3 SV=1
825	93581	tr|M1B148|M1B148_SOLTU	67.59	8	3	1	N	46656	Isocitrate dehydrogenase [NADP] OS=Solanum tuberosum PE=3 SV=1
804	94431	tr|M1B437|M1B437_SOLTU	64.47	11	3	2	N	32638	Uncharacterized protein OS=Solanum tuberosum PE=4 SV=1
955	97559	tr|M1B4F9|M1B4F9_SOLTU	44.02	6	1	1	N	21406	Uncharacterized protein OS=Solanum tuberosum PE=4 SV=1
955	97563	tr|M1B4G0|M1B4G0_SOLTU	44.02	4	1	1	N	31034	Uncharacterized protein OS=Solanum tuberosum PE=4 SV=1
802	93326	tr|M1B4I6|M1B4I6_SOLTU	79.08	6	3	3	N	70186	Uncharacterized protein OS=Solanum tuberosum PE=4 SV=1
807	93263	tr|M1B539|M1B539_SOLTU	96.87	19	3	3	N	24982	40S ribosomal protein S8 OS=Solanum tuberosum PE=3 SV=1
1006	98404	tr|M1B5S3|M1B5S3_SOLTU	32.76	2	1	1	N	63627	Uncharacterized protein OS=Solanum tuberosum PE=3 SV=1
603	91562	tr|M1BCZ5|M1BCZ5_SOLTU	97.48	18	5	1	N	44263	Aminomethyltransferase OS=Solanum tuberosum PE=3 SV=1
1099	98620	tr|M1BHF1|M1BHF1_SOLTU	28.13	2	1	1	N	55627	Protein disulfide-isomerase OS=Solanum tuberosum PE=3 SV=1
989	96352	tr|M1BJG9|M1BJG9_SOLTU	38.50	2	1	1	N	63351	D-3-phosphoglycerate dehydrogenase OS=Solanum tuberosum PE=3 SV=1
657	92180	tr|M1BLM3|M1BLM3_SOLTU	104.51	15	4	1	Y	51908	Uncharacterized protein OS=Solanum tuberosum PE=4 SV=1
657	92182	tr|M1BLM4|M1BLM4_SOLTU	104.51	14	4	1	Y	53480	Uncharacterized protein OS=Solanum tuberosum PE=4 SV=1
1092	98422	tr|M1BNM8|M1BNM8_SOLTU	31.75	4	1	1	N	27575	Proteasome subunit alpha type OS=Solanum tuberosum PE=3 SV=1
1000	97719	tr|M1BSV4|M1BSV4_SOLTU	41.44	2	1	1	N	86964	Uncharacterized protein OS=Solanum tuberosum PE=3 SV=1
983	97819	tr|M1BU94|M1BU94_SOLTU	40.27	7	1	1	N	14574	40S ribosomal protein S26 OS=Solanum tuberosum PE=3 SV=1
807	93005	tr|M1BUI8|M1BUI8_SOLTU	96.87	19	3	3	N	25233	40S ribosomal protein S8 OS=Solanum tuberosum PE=3 SV=1
1003	96891	tr|M1BWR0|M1BWR0_SOLTU	57.60	3	1	1	N	54940	Uncharacterized protein OS=Solanum tuberosum PE=4 SV=1
1091	98381	tr|M1BXA4|M1BXA4_SOLTU	32.06	3	1	1	N	35884	Uncharacterized protein OS=Solanum tuberosum PE=4 SV=1
902	97244	tr|M1C485|M1C485_SOLTU	48.16	8	1	1	N	16833	Superoxide dismutase [Cu-Zn] OS=Solanum tuberosum PE=3 SV=1
1080	98093	tr|M1C4F2|M1C4F2_SOLTU	37.76	2	1	1	N	52048	Uncharacterized protein OS=Solanum tuberosum PE=3 SV=1
1080	98057	tr|M1C4F3|M1C4F3_SOLTU	37.76	4	1	1	N	24587	Uncharacterized protein OS=Solanum tuberosum PE=3 SV=1
989	97886	tr|M1C4S4|M1C4S4_SOLTU	38.50	2	1	1	N	62566	D-3-phosphoglycerate dehydrogenase OS=Solanum tuberosum PE=3 SV=1
851	95458	tr|M1CA24|M1CA24_SOLTU	63.50	16	3	3	N	16095	Uncharacterized protein OS=Solanum tuberosum PE=4 SV=1
880	94677	tr|M1CFH9|M1CFH9_SOLTU	67.70	4	2	2	N	120696	Uncharacterized protein OS=Solanum tuberosum PE=4 SV=1
808	93995	tr|M1CFI4|M1CFI4_SOLTU	66.76	3	2	2	N	65954	Uncharacterized protein OS=Solanum tuberosum PE=4 SV=1
513	91194	tr|M1CK23|M1CK23_SOLTU	97.70	16	7	2	N	42444	Uncharacterized protein OS=Solanum tuberosum PE=4 SV=1
349	90459	tr|M1CL27|M1CL27_SOLTU	114.60	21	9	1	Y	42716	Uncharacterized protein OS=Solanum tuberosum PE=3 SV=1
877	95983	tr|M1CM63|M1CM63_SOLTU	57.25	12	1	1	N	14579	Uncharacterized protein OS=Solanum tuberosum PE=4 SV=1
1002	97532	tr|M1CNA3|M1CNA3_SOLTU	44.25	6	1	1	Y	22754	Uncharacterized protein OS=Solanum tuberosum PE=3 SV=1
653	91694	tr|M1CNK1|M1CNK1_SOLTU	88.81	24	5	1	Y	27028	Uncharacterized protein OS=Solanum tuberosum PE=3 SV=1
528	92241	tr|M1CQK3|M1CQK3_SOLTU	103.04	24	5	1	Y	29424	Uncharacterized protein OS=Solanum tuberosum PE=4 SV=1
993	98245	tr|M1D4J7|M1D4J7_SOLTU	34.51	6	1	1	N	20868	Uncharacterized protein OS=Solanum tuberosum PE=4 SV=1
825	93578	tr|M1D530|M1D530_SOLTU	67.59	8	3	1	N	46679	Isocitrate dehydrogenase [NADP] OS=Solanum tuberosum PE=3 SV=1
987	98025	tr|M1D6N8|M1D6N8_SOLTU	37.60	2	1	1	N	52971	UDP-glucose 6-dehydrogenase OS=Solanum tuberosum PE=3 SV=1
877	95990	tr|M1D7F9|M1D7F9_SOLTU	57.25	11	1	1	N	16932	Uncharacterized protein OS=Solanum tuberosum PE=4 SV=1
950	96826	tr|M1H6F7|M1H6F7_SALOF	63.58	5	1	1	N	33939	Hydroxyphenylpyruvate reductase OS=Salvia officinalis PE=2 SV=1
984	96314	tr|M4C821|M4C821_BRARP	48.92	10	1	1	N	15854	Uncharacterized protein OS=Brassica rapa subsp. pekinensis PE=4 SV=1
1104	98648	tr|M4CQS6|M4CQS6_BRARP	25.93	4	1	1	N	21869	Uncharacterized protein OS=Brassica rapa subsp. pekinensis PE=3 SV=1
869	94699	tr|M4D3K3|M4D3K3_BRARP	62.44	15	2	1	N	15044	Uncharacterized protein OS=Brassica rapa subsp. pekinensis PE=4 SV=1
991	97284	tr|M4DEN4|M4DEN4_BRARP	47.29	8	1	1	N	18691	Cyanate hydratase OS=Brassica rapa subsp. pekinensis GN=CYN PE=3 SV=1
888	95235	tr|M4DG45|M4DG45_BRARP	64.20	8	2	1	N	32327	Uncharacterized protein OS=Brassica rapa subsp. pekinensis PE=3 SV=1
479	91306	tr|M4DKB9|M4DKB9_BRARP	123.30	3	4	1	N	177395	Uncharacterized protein OS=Brassica rapa subsp. pekinensis PE=4 SV=1
837	94178	tr|M4EEE4|M4EEE4_BRARP	63.16	7	2	2	N	38344	Hexosyltransferase OS=Brassica rapa subsp. pekinensis PE=3 SV=1
888	95239	tr|M4EPB4|M4EPB4_BRARP	64.20	7	2	1	N	38068	Uncharacterized protein OS=Brassica rapa subsp. pekinensis PE=3 SV=1
954	97401	tr|M4IQR7|M4IQR7_HUMLU	46.13	2	1	1	N	60044	CCL5 OS=Humulus lupulus PE=2 SV=1
989	97892	tr|M5VIT2|M5VIT2_PRUPE	38.50	2	1	1	N	62786	D-3-phosphoglycerate dehydrogenase OS=Prunus persica GN=PRUPE_ppa003143mg PE=3 SV=1
999	98130	tr|M5VQA9|M5VQA9_PRUPE	36.94	2	1	1	N	55909	Uncharacterized protein OS=Prunus persica GN=PRUPE_ppa004656mg PE=4 SV=1
1078	97976	tr|M5VS10|M5VS10_PRUPE	37.84	6	1	1	N	21174	Uncharacterized protein OS=Prunus persica GN=PRUPE_ppa011822mg PE=4 SV=1
1007	97756	tr|M5VW19|M5VW19_PRUPE	41.38	3	1	1	N	43567	Uncharacterized protein OS=Prunus persica GN=PRUPE_ppa006756mg PE=4 SV=1
947	96272	tr|M5VWB0|M5VWB0_PRUPE	51.86	4	1	1	N	49885	Carboxypeptidase OS=Prunus persica GN=PRUPE_ppa019210mg PE=3 SV=1
1061	96836	tr|M5VZJ0|M5VZJ0_PRUPE	61.28	10	1	1	N	22410	Uncharacterized protein OS=Prunus persica GN=PRUPE_ppa009662mg PE=4 SV=1
892	95166	tr|M5VZJ1|M5VZJ1_PRUPE	67.96	11	2	1	N	29993	Uncharacterized protein OS=Prunus persica GN=PRUPE_ppa009739mg PE=3 SV=1
1001	96963	tr|M5W4S7|M5W4S7_PRUPE	53.92	2	1	1	N	68044	Uncharacterized protein OS=Prunus persica GN=PRUPE_ppa002733mg PE=3 SV=1
652	91602	tr|M5W737|M5W737_PRUPE	99.52	8	4	1	N	64476	Uncharacterized protein OS=Prunus persica GN=PRUPE_ppa003093mg PE=3 SV=1
702	92449	tr|M5WCR7|M5WCR7_PRUPE	89.78	6	4	1	Y	85875	Elongation factor G, chloroplastic OS=Prunus persica GN=PRUPE_ppa001690mg PE=3 SV=1
994	97513	tr|M5WDF6|M5WDF6_PRUPE	44.56	8	1	1	N	15776	Uncharacterized protein OS=Prunus persica GN=PRUPE_ppa013051mg PE=3 SV=1
1061	96837	tr|M5WJ99|M5WJ99_PRUPE	61.28	8	1	1	N	30004	Uncharacterized protein OS=Prunus persica GN=PRUPE_ppa009662mg PE=4 SV=1
997	98480	tr|M5WLL9|M5WLL9_PRUPE	30.43	7	1	1	N	16819	Uncharacterized protein OS=Prunus persica GN=PRUPE_ppa026297mg PE=4 SV=1
1003	96905	tr|M5WSD2|M5WSD2_PRUPE	57.60	3	1	1	N	58820	Glutamyl-tRNA(Gln) amidotransferase subunit A, chloroplastic/mitochondrial OS=Prunus persica GN=GATA PE=3 SV=1
950	96823	tr|M5WUJ5|M5WUJ5_PRUPE	63.58	5	1	1	N	34218	Uncharacterized protein OS=Prunus persica GN=PRUPE_ppa008942mg PE=3 SV=1
1092	98430	tr|M5WUT5|M5WUT5_PRUPE	31.75	4	1	1	N	27278	Proteasome subunit alpha type OS=Prunus persica GN=PRUPE_ppa010411mg PE=3 SV=1
995	97302	tr|M5X9S3|M5X9S3_PRUPE	47.25	5	1	1	N	26121	60S ribosomal protein L6 OS=Prunus persica GN=PRUPE_ppa010844mg PE=3 SV=1
563	91215	tr|M5XCZ6|M5XCZ6_PRUPE	98.91	14	5	1	Y	53361	Adenosylhomocysteinase OS=Prunus persica GN=PRUPE_ppa004934mg PE=3 SV=1
879	94676	tr|M5XD80|M5XD80_PRUPE	65.93	5	2	2	N	45167	Uncharacterized protein OS=Prunus persica GN=PRUPE_ppa006376mg PE=4 SV=1
931	95804	tr|M5XPD7|M5XPD7_PRUPE	42.78	7	2	1	N	31884	Uncharacterized protein OS=Prunus persica GN=PRUPE_ppa009639mg PE=3 SV=1
1078	97972	tr|M5XT16|M5XT16_PRUPE	37.84	6	1	1	N	20620	Uncharacterized protein OS=Prunus persica GN=PRUPE_ppa011959mg PE=4 SV=1
1089	98359	tr|M5XTX3|M5XTX3_PRUPE	32.69	4	1	1	N	25116	Uncharacterized protein OS=Prunus persica GN=PRUPE_ppa010785mg PE=4 SV=1
802	93015	tr|M5XVF1|M5XVF1_PRUPE	79.08	5	3	3	N	82251	Uncharacterized protein OS=Prunus persica GN=PRUPE_ppa001964mg PE=4 SV=1
932	95826	tr|M5XW60|M5XW60_PRUPE	71.18	6	2	1	N	47888	Uncharacterized protein OS=Prunus persica GN=PRUPE_ppa005845mg PE=3 SV=1
990	96389	tr|M5XY90|M5XY90_PRUPE	38.56	3	1	1	N	41759	Uncharacterized protein OS=Prunus persica GN=PRUPE_ppa006845mg PE=4 SV=1
711	92464	tr|M9RZ20|M9RZ20_CAMSI	81.10	14	4	4	N	42459	GDP-mannose-3',5'-epimerase OS=Camellia sinensis GN=GME PE=2 SV=1
482	90757	tr|M9WMF4|M9WMF4_PETHY	104.37	32	7	2	Y	29412	PIB41 14-3-3 protein OS=Petunia hybrida PE=2 SV=1
1067	97088	tr|O22438|O22438_ORYSA	50.86	5	1	1	N	32864	Peroxidase OS=Oryza sativa GN=POX22.3 PE=2 SV=1
1067	97084	tr|O22440|O22440_ORYSA	50.86	5	1	1	N	32438	Peroxidase OS=Oryza sativa GN=POX5.1 PE=2 SV=1
809	93883	tr|O81102|O81102_TOBAC	58.22	4	2	2	N	55963	Glutamate decarboxylase OS=Nicotiana tabacum GN=NtGAD1 PE=2 SV=1
1067	97082	tr|O81524|O81524_AVESA	50.86	5	1	1	N	32297	Peroxidase OS=Avena sativa GN=pxc2 PE=3 SV=1
84	90033	tr|O98869|O98869_9ASPA	134.37	36	15	1	Y	53815	Ribulose bisphosphate carboxylase large chain (Fragment) OS=Bulbine macrocarpa GN=rbcL PE=3 SV=2
809	93881	tr|P93369|P93369_TOBAC	58.22	4	2	2	N	56035	Glutamate decarboxylase OS=Nicotiana tabacum GN=NtGAD1 PE=2 SV=1
975	97076	tr|P93680|P93680_PERAE	51.06	5	1	1	N	34586	Endochitinase OS=Persea americana GN=chi1 PE=2 SV=2
15	89222	tr|P93986|P93986_9GENT	168.42	39	24	1	Y	52346	Ribulose bisphosphate carboxylase large chain (Fragment) OS=Casasia clusiifolia GN=rbcL PE=3 SV=1
19	89450	tr|P94090|P94090_9GENT	160.80	48	25	1	Y	52198	Ribulose bisphosphate carboxylase large chain (Fragment) OS=Coptosperma neurophyllum GN=rbcL PE=3 SV=1
1091	98367	tr|Q08940|Q08940_TOBAC	32.06	3	1	1	N	32259	Ribonucleoprotein (Fragment) OS=Nicotiana tabacum PE=2 SV=1
851	95456	tr|Q0WSH0|Q0WSH0_ARATH	63.50	16	3	3	N	15817	40S ribosomal protein S19-like OS=Arabidopsis thaliana GN=At5g15520 PE=2 SV=1
774	93595	tr|Q0ZII1|Q0ZII1_NICPL	89.48	21	3	1	N	17120	Joka20 (Fragment) OS=Nicotiana plumbaginifolia PE=2 SV=1
950	96828	tr|Q15KG6|Q15KG6_SALMI	63.58	5	1	1	N	34210	Putative hydroxyphenylpyruvate reductase OS=Salvia miltiorrhiza GN=hppr PE=2 SV=1
888	94837	tr|Q2PYY9|Q2PYY9_SOLTU	64.20	7	2	1	N	35436	Fructokinase-like protein OS=Solanum tuberosum PE=2 SV=1
851	95463	tr|Q2VCJ6|Q2VCJ6_SOLTU	63.50	16	3	3	N	16108	40S ribosomal protein S19-like OS=Solanum tuberosum PE=2 SV=1
807	93260	tr|Q2XPV9|Q2XPV9_SOLTU	96.87	19	3	3	N	24985	40S ribosomal protein S8 OS=Solanum tuberosum PE=2 SV=1
888	94836	tr|Q307X5|Q307X5_SOLTU	64.20	7	2	1	N	35085	Fructokinase-like OS=Solanum tuberosum PE=2 SV=1
674	91985	tr|Q307Z0|Q307Z0_SOLTU	94.08	12	4	1	N	36864	S-adenosylmethionine synthase OS=Solanum tuberosum PE=2 SV=1
888	94835	tr|Q307Z3|Q307Z3_SOLTU	64.20	7	2	1	N	35067	Fructokinase-like OS=Solanum tuberosum PE=2 SV=1
131	90467	tr|Q31876|Q31876_BARCA	121.26	24	9	1	Y	52778	Ribulose bisphosphate carboxylase large chain OS=Barnadesia caryophylla GN=rbcL PE=3 SV=1
137	90071	tr|Q31988|Q31988_9MONI	132.03	22	9	1	Y	48364	Ribulose bisphosphate carboxylase large chain (Fragment) OS=Cibotium glaucum GN=rbcL PE=3 SV=1
38	89659	tr|Q32183|Q32183_9MYRT	142.58	35	16	1	Y	52085	Ribulose bisphosphate carboxylase large chain (Fragment) OS=Erisma floribundum GN=rbcL PE=3 SV=2
705	91636	tr|Q38HT4|Q38HT4_SOLTU	110.58	16	5	5	Y	51931	Tubulin alpha chain OS=Solanum tuberosum PE=2 SV=1
1065	96920	tr|Q39684|Q39684_DAUCA	57.47	3	1	1	N	42723	AX110P OS=Daucus carota GN=AX110 PE=2 SV=1
877	95986	tr|Q3LRX2|Q3LRX2_CATRO	57.25	11	1	1	N	16875	Calmodulin 1 OS=Catharanthus roseus PE=2 SV=1
981	96289	tr|Q401N7|Q401N7_WHEAT	46.14	2	1	1	N	54315	Aspartic proteinase OS=Triticum aestivum GN=WAP1 PE=2 SV=1
74	89118	tr|Q40911|Q40911_9GENT	171.87	35	21	2	Y	53123	Ribulose bisphosphate carboxylase large chain OS=Pentas lanceolata GN=rbcL PE=3 SV=1
975	97073	tr|Q41539|Q41539_WHEAT	51.06	5	1	1	N	33602	Endochitinase OS=Triticum aestivum GN=CHI PE=4 SV=1
1067	97086	tr|Q43006|Q43006_ORYSA	50.86	5	1	1	N	32876	Peroxidase OS=Oryza sativa PE=2 SV=1
975	96475	tr|Q43184|Q43184_SOLTU	51.06	6	1	1	N	28796	Endochitinase (Chitinase) OS=Solanum tuberosum GN=SK2 PE=2 SV=1
654	91782	tr|Q45RS4|Q45RS4_VITLA	109.10	14	4	1	N	52716	AlaT1 OS=Vitis labrusca PE=2 SV=1
577	95017	tr|Q45YI8|Q45YI8_MESCR	70.74	7	2	1	N	51458	Rubisco activase 2 OS=Mesembryanthemum crystallinum PE=2 SV=1
368	89099	tr|Q4KU67|Q4KU67_CELSC	152.54	31	11	1	Y	51806	ATP synthase subunit beta (Fragment) OS=Celastrus scandens GN=atpB PE=3 SV=1
780	93744	tr|Q4U3Z3|Q4U3Z3_LOTJA	64.08	11	3	1	N	29100	Dehydroascorbate reductase OS=Lotus japonicus GN=DHAR PE=2 SV=1
1067	97090	tr|Q5U1I2|Q5U1I2_ORYSJ	50.86	5	1	1	N	33578	Peroxidase OS=Oryza sativa subsp. japonica GN=prx111 PE=3 SV=1
994	97496	tr|Q5YJP7|Q5YJP7_HYAOR	44.56	15	1	1	N	7704	40S ribosomal protein S23 (Fragment) OS=Hyacinthus orientalis PE=2 SV=1
994	97497	tr|Q677G5|Q677G5_HYAOR	44.56	15	1	1	N	7727	40S ribosomal protein S23 (Fragment) OS=Hyacinthus orientalis GN=RPS23 PE=2 SV=1
851	95457	tr|Q67ZX8|Q67ZX8_ARATH	63.50	16	3	3	N	15697	40S ribosomal protein S19-like OS=Arabidopsis thaliana GN=At5g61170 PE=2 SV=1
869	95622	tr|Q6DT49|Q6DT49_ARALP	62.44	22	2	1	N	10055	AT4G28750 (Fragment) OS=Arabidopsis lyrata subsp. petraea PE=4 SV=1
648	92199	tr|Q6E2Y2|Q6E2Y2_9ASTE	96.88	11	3	1	N	46181	ATP synthase subunit alpha (Fragment) OS=Stylisma patens GN=atp1 PE=3 SV=1
1075	97770	tr|Q6L3K1|Q6L3K1_SOLDE	40.90	4	1	1	N	35674	NmrA-like family protein OS=Solanum demissum GN=SDM1_28t00008 PE=4 SV=1
777	93651	tr|Q6RK71|Q6RK71_CAPAN	77.72	28	4	4	N	14244	Small subunit ribosomal protein S16 (Fragment) OS=Capsicum annuum GN=SRP2 PE=2 SV=1
980	96239	tr|Q6TKT3|Q6TKT3_SOLPL	57.68	9	1	1	N	18705	Ribosomal protein L11-like protein (Fragment) OS=Solanum palustre PE=2 SV=1
156	92672	tr|Q6XW16|Q6XW16_WHEAT	110.92	24	4	1	N	22336	Ribulose-1,5-bisphosphate carboxylase activase (Fragment) OS=Triticum aestivum PE=4 SV=1
921	95590	tr|Q70YP6|Q70YP6_PINPS	49.58	8	2	2	N	26388	PII-like protein OS=Pinus pinaster GN=glb PE=2 SV=1
705	91634	tr|Q70Z33|Q70Z33_MISSI	110.58	17	5	5	Y	49578	Tubulin alpha chain OS=Miscanthus sinensis GN=TUA6 PE=3 SV=1
705	91635	tr|Q70Z34|Q70Z34_MISSI	110.58	17	5	5	Y	49539	Tubulin alpha chain OS=Miscanthus sinensis GN=TUA3 PE=3 SV=1
852	95509	tr|Q762A0|Q762A0_ORYSJ	80.58	17	3	2	N	16542	Nucleoside diphosphate kinase (Fragment) OS=Oryza sativa subsp. japonica GN=bip114 PE=2 SV=1
869	94692	tr|Q7FY22|Q7FY22_ARATH	62.44	19	2	1	N	11710	AT4g28750 OS=Arabidopsis thaliana GN=At4g28750/F16A16_140 PE=2 SV=1
1063	96843	tr|Q7M1Y7|Q7M1Y7_ORYSA	60.19	35	1	1	N	4048	Photosystem II oxygen-evolving complex protein 2 (Fragment) OS=Oryza sativa PE=1 SV=1
929	95761	tr|Q7X998|Q7X998_TOBAC	65.62	6	2	1	N	44245	mRNA-binding protein (Fragment) OS=Nicotiana tabacum GN=csp41 PE=2 SV=1
888	94832	tr|Q7XAE2|Q7XAE2_PETIN	64.20	7	2	1	N	34975	Putative fructokinase 2 OS=Petunia integrifolia subsp. inflata GN=S2-3.16 PE=3 SV=1
888	94831	tr|Q7XAE3|Q7XAE3_PETIN	64.20	7	2	1	N	35003	Putative fructokinase 2 OS=Petunia integrifolia subsp. inflata GN=S1-3.16 PE=3 SV=1
56	89484	tr|Q7YLG7|Q7YLG7_9MAGN	149.81	39	17	1	Y	51302	Ribulose bisphosphate carboxylase large chain (Fragment) OS=Huberantha pendula GN=rbcL PE=3 SV=1
869	94694	tr|Q8H127|Q8H127_ARATH	62.44	15	2	1	N	14765	Putative photosystem I subunit PSI-E protein OS=Arabidopsis thaliana GN=At4g28750 PE=2 SV=1
888	94821	tr|Q8H976|Q8H976_TOBAC	64.20	14	2	1	N	17948	Fructokinase (Fragment) OS=Nicotiana tabacum GN=NtFrk PE=2 SV=1
778	93686	tr|Q8L6C8|Q8L6C8_SACOF	91.87	9	2	1	Y	46863	NADP-dependent malate dehydrogenase OS=Saccharum officinarum GN=nadp-MDH PE=2 SV=1
869	95627	tr|Q8LC58|Q8LC58_ARATH	62.44	15	2	1	N	14987	Photosystem I reaction center subunit IV B, chloroplast (PSI-E B) OS=Arabidopsis thaliana PE=2 SV=1
809	93884	tr|Q8LKR4|Q8LKR4_TOBAC	58.22	4	2	2	N	55966	Glutamate decarboxylase OS=Nicotiana tabacum PE=2 SV=1
818	95222	tr|Q8VYA2|Q8VYA2_ARATH	60.30	7	2	2	Y	36348	Putative carboxyphosphonoenolpyruvate mutase OS=Arabidopsis thaliana GN=At1g77060 PE=2 SV=1
994	97498	tr|Q8VYX8|Q8VYX8_PEA	44.56	14	1	1	N	8650	Ultraviolet-B-inducible ribosomal protein (Fragment) OS=Pisum sativum PE=2 SV=1
699	93094	tr|Q8W217|Q8W217_PYRCO	63.72	20	3	3	N	17638	Ubiquitin extension protein OS=Pyrus communis GN=UBI PE=2 SV=1
695	94605	tr|Q93XJ6|Q93XJ6_VITVI	74.40	13	3	1	N	38956	Glutamine synthetase OS=Vitis vinifera GN=gs PE=2 SV=1
65	89599	tr|Q95B35|Q95B35_9ROSA	144.66	34	15	1	Y	51493	Ribulose bisphosphate carboxylase large chain (Fragment) OS=Prunus leveilleana GN=rbcL PE=3 SV=1
975	97070	tr|Q9AXR9|Q9AXR9_SECCE	51.06	5	1	1	N	33637	31.7 kDa class I endochitinase-antifreeze protein OS=Secale cereale PE=2 SV=1
869	94693	tr|Q9FDY5|Q9FDY5_ARATH	62.44	18	2	1	N	12254	Putative photosystem I subunit PSI-E (Fragment) OS=Arabidopsis thaliana GN=At4g28750 PE=2 SV=2
742	93058	tr|Q9FEN7|Q9FEN7_SOLTU	69.57	9	4	1	Y	53406	Dihydrolipoyl dehydrogenase OS=Solanum tuberosum GN=lpd2 PE=2 SV=1
1081	98140	tr|Q9FY33|Q9FY33_DIGLA	36.70	7	1	1	N	24757	Superoxide dismutase (Fragment) OS=Digitalis lanata GN=MN-SOD PE=2 SV=1
107	89577	tr|Q9GGI6|Q9GGI6_9ROSI	137.48	33	14	2	Y	50092	Ribulose bisphosphate carboxylase large chain (Fragment) OS=Weinmannia bangii GN=rbcL PE=3 SV=1
1092	98419	tr|Q9M5M2|Q9M5M2_EUPES	31.75	4	1	1	N	26456	Proteasome endopeptidase complex (Fragment) OS=Euphorbia esula PE=2 SV=1
308	89068	tr|Q9MT59|Q9MT59_ACTCH	160.01	34	12	1	Y	52609	ATP synthase subunit beta (Fragment) OS=Actinidia chinensis GN=atpB PE=3 SV=1
902	96403	tr|Q9SW98|Q9SW98_MANES	48.16	9	1	1	N	15347	Superoxide dismutase [Cu-Zn] OS=Manihot esculenta PE=2 SV=1
983	97832	tr|Q9SWS9|Q9SWS9_PEA	40.27	7	1	1	N	14913	40S ribosomal protein S26 OS=Pisum sativum GN=RPS26 PE=2 SV=1
1000	97697	tr|Q9ZR69|Q9ZR69_SOLTU	41.44	2	1	1	N	70641	Acetyl-coenzyme A synthetase OS=Solanum tuberosum GN=acs PE=2 SV=1
864	94511	tr|Q9ZT62|Q9ZT62_CUCSA	68.17	3	2	1	N	86920	Raffinose synthase OS=Cucumis sativus GN=Rfs PE=2 SV=1
974	96522	tr|R0EV15|R0EV15_9BRAS	48.83	2	1	1	N	82115	Uncharacterized protein OS=Capsella rubella GN=CARUB_v10025946mg PE=3 SV=1
851	95474	tr|R0EXU6|R0EXU6_9BRAS	63.50	13	3	3	N	19902	Uncharacterized protein (Fragment) OS=Capsella rubella GN=CARUB_v10027219mg PE=4 SV=1
1000	97701	tr|R0F8F5|R0F8F5_9BRAS	41.44	2	1	1	N	76870	Acetyl-coenzyme A synthetase OS=Capsella rubella GN=CARUB_v10006697mg PE=3 SV=1
851	95453	tr|R0FI92|R0FI92_9BRAS	63.50	16	3	3	N	15861	Uncharacterized protein OS=Capsella rubella GN=CARUB_v10002213mg PE=4 SV=1
988	97005	tr|R0G2A3|R0G2A3_9BRAS	53.09	8	1	1	N	19645	Uncharacterized protein OS=Capsella rubella GN=CARUB_v10014733mg PE=4 SV=1
869	95630	tr|R0G7N6|R0G7N6_9BRAS	62.44	14	2	1	N	15497	Uncharacterized protein OS=Capsella rubella GN=CARUB_v10014843mg PE=4 SV=1
851	95454	tr|R0G7Q0|R0G7Q0_9BRAS	63.50	16	3	3	N	15828	Uncharacterized protein OS=Capsella rubella GN=CARUB_v10014866mg PE=4 SV=1
869	95624	tr|R0GZ84|R0GZ84_9BRAS	62.44	15	2	1	N	14793	Uncharacterized protein OS=Capsella rubella GN=CARUB_v10005979mg PE=4 SV=1
625	91128	tr|R0H0Y8|R0H0Y8_9BRAS	113.08	18	6	6	Y	54275	Uncharacterized protein OS=Capsella rubella GN=CARUB_v10006779mg PE=3 SV=1
1015	98831	tr|R0HEU4|R0HEU4_9BRAS	23.26	1	1	1	N	115902	Alpha-mannosidase OS=Capsella rubella GN=CARUB_v10002909mg PE=3 SV=1
1082	98145	tr|R0HJZ9|R0HJZ9_9BRAS	36.64	4	1	1	N	25119	Uncharacterized protein OS=Capsella rubella GN=CARUB_v10018869mg PE=4 SV=1
1079	98053	tr|R0IAX2|R0IAX2_9BRAS	37.35	3	1	1	N	42130	Sulfurtransferase OS=Capsella rubella GN=CARUB_v10020460mg PE=4 SV=1
832	94086	tr|R9ZSE0|R9ZSE0_9FABA	51.44	12	2	2	N	17361	30S ribosomal protein S7, chloroplastic OS=Glycine stenophita GN=rps7 PE=3 SV=1
766	92400	tr|S4SLL8|S4SLL8_ACTCH	83.99	9	4	1	N	57598	Glucose-1-phosphate adenylyltransferase OS=Actinidia chinensis GN=APL1 PE=2 SV=1
987	98031	tr|S4WZZ0|S4WZZ0_IPOBA	37.60	2	1	1	N	52821	UDP-glucose 6-dehydrogenase OS=Ipomoea batatas GN=UDPGH14 PE=2 SV=1
987	98030	tr|S4WZZ6|S4WZZ6_IPOBA	37.60	2	1	1	N	52834	UDP-glucose 6-dehydrogenase OS=Ipomoea batatas GN=UDPGH19 PE=2 SV=1
987	98024	tr|S4X1J9|S4X1J9_IPOBA	37.60	2	1	1	N	53189	UDP-glucose 6-dehydrogenase OS=Ipomoea batatas GN=UDPGH3 PE=2 SV=1
987	98027	tr|S4X741|S4X741_IPOBA	37.60	2	1	1	N	53007	UDP-glucose 6-dehydrogenase OS=Ipomoea batatas GN=UDPGH10 PE=2 SV=1
702	92689	tr|S8BWK0|S8BWK0_9LAMI	89.78	8	4	1	Y	67552	Uncharacterized protein (Fragment) OS=Genlisea aurea GN=M569_16064 PE=3 SV=1
770	92903	tr|S8C765|S8C765_9LAMI	76.48	5	3	1	N	68942	Uncharacterized protein (Fragment) OS=Genlisea aurea GN=M569_12155 PE=3 SV=1
841	94317	tr|S8C8H1|S8C8H1_9LAMI	48.85	16	2	1	Y	29355	Uncharacterized protein OS=Genlisea aurea GN=M569_14111 PE=4 SV=1
1087	98357	tr|S8CAA0|S8CAA0_9LAMI	32.31	2	1	1	N	72503	Uncharacterized protein OS=Genlisea aurea GN=M569_10955 PE=4 SV=1
739	94037	tr|S8CBH1|S8CBH1_9LAMI	98.10	21	2	1	N	18111	Peptidyl-prolyl cis-trans isomerase (Fragment) OS=Genlisea aurea GN=M569_13067 PE=3 SV=1
777	93653	tr|S8CGU2|S8CGU2_9LAMI	77.72	24	4	4	N	16456	Uncharacterized protein (Fragment) OS=Genlisea aurea GN=M569_10962 PE=3 SV=1
1003	96893	tr|S8CN93|S8CN93_9LAMI	57.60	3	1	1	N	56180	Uncharacterized protein (Fragment) OS=Genlisea aurea GN=M569_06115 PE=3 SV=1
777	93654	tr|S8CR54|S8CR54_9LAMI	77.72	24	4	4	N	16485	Uncharacterized protein (Fragment) OS=Genlisea aurea GN=M569_05046 PE=3 SV=1
723	93176	tr|S8CWV4|S8CWV4_9LAMI	85.81	6	4	1	N	60737	Glycine cleavage system P protein (Fragment) OS=Genlisea aurea GN=M569_05325 PE=3 SV=1
931	95788	tr|S8CXP8|S8CXP8_9LAMI	42.78	11	2	1	N	18898	Uncharacterized protein OS=Genlisea aurea GN=M569_04958 PE=3 SV=1
1007	97749	tr|S8D009|S8D009_9LAMI	41.38	3	1	1	N	39210	Uncharacterized protein (Fragment) OS=Genlisea aurea GN=M569_04067 PE=4 SV=1
822	93314	tr|S8DF70|S8DF70_9LAMI	65.19	18	3	2	Y	21649	Uncharacterized protein OS=Genlisea aurea GN=M569_13389 PE=3 SV=1
805	96340	tr|S8DPI8|S8DPI8_9LAMI	59.41	10	2	2	N	21945	Chloroplast sedoheptulose-1,7-bisphosphatase (Fragment) OS=Genlisea aurea GN=M569_09802 PE=4 SV=1
974	97197	tr|S8DS50|S8DS50_9LAMI	48.83	7	1	1	N	19985	Uncharacterized protein (Fragment) OS=Genlisea aurea GN=M569_12144 PE=4 SV=1
914	95368	tr|S8DSF6|S8DSF6_9LAMI	57.66	9	2	2	N	35796	V-type proton ATPase subunit C (Fragment) OS=Genlisea aurea GN=M569_12043 PE=3 SV=1
902	97229	tr|S8DYZ3|S8DYZ3_9LAMI	48.16	8	1	1	N	15724	Uncharacterized protein (Fragment) OS=Genlisea aurea GN=M569_06237 PE=4 SV=1
581	91624	tr|S8E5C8|S8E5C8_9LAMI	102.89	23	5	1	Y	35533	Malate dehydrogenase (Fragment) OS=Genlisea aurea GN=M569_03771 PE=3 SV=1
777	93652	tr|S8E6E1|S8E6E1_9LAMI	77.72	24	4	4	N	16414	Uncharacterized protein OS=Genlisea aurea GN=M569_06824 PE=3 SV=1
1079	98045	tr|S8E847|S8E847_9LAMI	37.35	3	1	1	N	40904	Sulfurtransferase (Fragment) OS=Genlisea aurea GN=M569_02734 PE=4 SV=1
869	95623	tr|S8E8N2|S8E8N2_9LAMI	62.44	16	2	1	N	14363	Uncharacterized protein OS=Genlisea aurea GN=M569_02531 PE=4 SV=1
1001	96951	tr|S8EDR7|S8EDR7_9LAMI	53.92	2	1	1	N	67864	10-formyltetrahydrofolate synthetase (Fragment) OS=Genlisea aurea GN=M569_04040 PE=3 SV=1
997	98469	tr|T1M9J6|T1M9J6_TRIUA	30.43	8	1	1	N	14825	Uncharacterized protein OS=Triticum urartu PE=4 SV=1
968	94951	tr|T1N594|T1N594_TRIUA	30.35	2	1	1	N	70251	Uncharacterized protein OS=Triticum urartu PE=4 SV=1
969	96708	tr|T2DNH8|T2DNH8_PHAVU	25.45	4	1	1	N	39136	Glutamine synthetase OS=Phaseolus vulgaris PE=2 SV=1
825	93574	tr|T2DNN6|T2DNN6_PHAVU	67.59	8	3	1	N	46039	Isocitrate dehydrogenase [NADP] OS=Phaseolus vulgaris PE=2 SV=1
931	95776	tr|U3M9X4|U3M9X4_9SPER	42.78	11	2	1	N	18756	Translationally-controlled tumor protein OS=Larix kaempferi GN=TCTP PE=3 SV=1
974	96520	tr|U5D150|U5D150_AMBTC	48.83	2	1	1	N	81968	Uncharacterized protein OS=Amborella trichopoda GN=AMTR_s00175p00057810 PE=3 SV=1
999	98117	tr|U5D273|U5D273_AMBTC	36.94	2	1	1	N	54454	Uncharacterized protein OS=Amborella trichopoda GN=AMTR_s00182p00050050 PE=4 SV=1
1087	98355	tr|U5D2I0|U5D2I0_AMBTC	32.31	4	1	1	N	35267	Uncharacterized protein OS=Amborella trichopoda GN=AMTR_s00048p00167820 PE=4 SV=1
989	96368	tr|U5D351|U5D351_AMBTC	38.50	2	1	1	N	65373	D-3-phosphoglycerate dehydrogenase OS=Amborella trichopoda GN=AMTR_s00051p00157540 PE=3 SV=1
902	97233	tr|U5DDV0|U5DDV0_AMBTC	48.16	8	1	1	N	16116	Superoxide dismutase [Cu-Zn] OS=Amborella trichopoda GN=AMTR_s00068p00084200 PE=3 SV=1
1003	96897	tr|U5FHW1|U5FHW1_POPTR	57.60	3	1	1	N	57766	Glutamyl-tRNA(Gln) amidotransferase subunit A, chloroplastic/mitochondrial OS=Populus trichocarpa GN=GATA PE=3 SV=1
807	93251	tr|U5FM21|U5FM21_POPTR	96.87	19	3	3	N	24923	40S ribosomal protein S8 OS=Populus trichocarpa GN=POPTR_0017s14180g PE=3 SV=1
1007	97755	tr|U5KFQ2|U5KFQ2_CATRO	41.38	3	1	1	N	44008	12-oxo-phytodienoic acid reductase OS=Catharanthus roseus PE=2 SV=1
578	91234	tr|V4JT61|V4JT61_EUTSA	99.21	13	5	1	N	50249	Uncharacterized protein OS=Eutrema salsugineum GN=EUTSA_v10018534mg PE=3 SV=1
711	92467	tr|V4KM44|V4KM44_EUTSA	81.10	14	4	4	N	42756	Uncharacterized protein OS=Eutrema salsugineum GN=EUTSA_v10004408mg PE=4 SV=1
702	92451	tr|V4KP43|V4KP43_EUTSA	89.78	6	4	1	Y	86255	Elongation factor G, chloroplastic OS=Eutrema salsugineum GN=EUTSA_v10023290mg PE=3 SV=1
769	92789	tr|V4KT13|V4KT13_EUTSA	82.48	7	4	2	N	63367	Uncharacterized protein OS=Eutrema salsugineum GN=EUTSA_v10007178mg PE=3 SV=1
1015	98836	tr|V4KTS4|V4KTS4_EUTSA	23.26	1	1	1	N	116387	Alpha-mannosidase OS=Eutrema salsugineum GN=EUTSA_v10012546mg PE=3 SV=1
968	98509	tr|V4L2E5|V4L2E5_EUTSA	30.35	1	1	1	N	113462	Protein translocase subunit SecA OS=Eutrema salsugineum GN=EUTSA_v10028392mg PE=3 SV=1
853	95721	tr|V4L3J0|V4L3J0_EUTSA	47.25	22	2	1	Y	16343	Nucleoside diphosphate kinase OS=Eutrema salsugineum GN=EUTSA_v10009021mg PE=3 SV=1
991	97289	tr|V4LAP6|V4LAP6_EUTSA	47.29	7	1	1	N	21172	Cyanate hydratase OS=Eutrema salsugineum GN=CYN PE=3 SV=1
988	97006	tr|V4LBL7|V4LBL7_EUTSA	53.09	8	1	1	N	19718	Uncharacterized protein OS=Eutrema salsugineum GN=EUTSA_v10021595mg PE=4 SV=1
1015	98825	tr|V4LCB6|V4LCB6_EUTSA	23.26	1	1	1	N	103302	Alpha-mannosidase OS=Eutrema salsugineum GN=EUTSA_v10012546mg PE=3 SV=1
974	96529	tr|V4LEX8|V4LEX8_EUTSA	48.83	2	1	1	N	82325	Uncharacterized protein OS=Eutrema salsugineum GN=EUTSA_v10012774mg PE=3 SV=1
768	92787	tr|V4LH20|V4LH20_EUTSA	82.16	10	4	1	N	51792	Uncharacterized protein OS=Eutrema salsugineum GN=EUTSA_v10013449mg PE=4 SV=1
869	95636	tr|V4LIN4|V4LIN4_EUTSA	62.44	12	2	1	N	18200	Uncharacterized protein OS=Eutrema salsugineum GN=EUTSA_v10002106mg PE=4 SV=1
1002	97551	tr|V4LRH5|V4LRH5_EUTSA	44.25	5	1	1	Y	26891	Uncharacterized protein OS=Eutrema salsugineum GN=EUTSA_v10010668mg PE=3 SV=1
989	97897	tr|V4LSY1|V4LSY1_EUTSA	38.50	2	1	1	N	63253	D-3-phosphoglycerate dehydrogenase OS=Eutrema salsugineum GN=EUTSA_v10024715mg PE=3 SV=1
1000	97700	tr|V4LUB5|V4LUB5_EUTSA	41.44	2	1	1	N	76923	Acetyl-coenzyme A synthetase OS=Eutrema salsugineum GN=EUTSA_v10027656mg PE=3 SV=1
288	89566	tr|V4M0G0|V4M0G0_EUTSA	134.92	15	11	1	Y	103036	Uncharacterized protein OS=Eutrema salsugineum GN=EUTSA_v10010105mg PE=3 SV=1
1000	97714	tr|V4M555|V4M555_EUTSA	41.44	2	1	1	N	82110	Acetyl-coenzyme A synthetase OS=Eutrema salsugineum GN=EUTSA_v10027656mg PE=3 SV=1
1006	98408	tr|V4M617|V4M617_EUTSA	32.76	2	1	1	N	65694	Uncharacterized protein OS=Eutrema salsugineum GN=EUTSA_v10016433mg PE=3 SV=1
861	97118	tr|V4MD66|V4MD66_EUTSA	50.17	8	1	1	Y	18473	Peptidyl-prolyl cis-trans isomerase OS=Eutrema salsugineum GN=EUTSA_v10026397mg PE=3 SV=1
989	97901	tr|V4MEU4|V4MEU4_EUTSA	38.50	2	1	1	N	63431	D-3-phosphoglycerate dehydrogenase OS=Eutrema salsugineum GN=EUTSA_v10022606mg PE=3 SV=1
851	95460	tr|V4MK78|V4MK78_EUTSA	63.50	16	3	3	N	15685	Uncharacterized protein OS=Eutrema salsugineum GN=EUTSA_v10005090mg PE=4 SV=1
1092	98425	tr|V4MKL2|V4MKL2_EUTSA	31.75	4	1	1	N	27391	Proteasome subunit alpha type OS=Eutrema salsugineum GN=EUTSA_v10026071mg PE=3 SV=1
314	90291	tr|V4MMQ6|V4MMQ6_EUTSA	127.28	20	8	1	N	42753	Glyceraldehyde-3-phosphate dehydrogenase OS=Eutrema salsugineum GN=EUTSA_v10004349mg PE=3 SV=1
869	95641	tr|V4MN99|V4MN99_EUTSA	62.44	11	2	1	N	20077	Uncharacterized protein OS=Eutrema salsugineum GN=EUTSA_v10026332mg PE=4 SV=1
408	90282	tr|V4MUJ7|V4MUJ7_EUTSA	126.14	25	9	1	N	44385	Aminomethyltransferase OS=Eutrema salsugineum GN=EUTSA_v10007781mg PE=3 SV=1
853	95722	tr|V4MYK4|V4MYK4_EUTSA	47.25	22	2	1	Y	16376	Nucleoside diphosphate kinase OS=Eutrema salsugineum GN=EUTSA_v10029044mg PE=3 SV=1
984	96315	tr|V4N1S2|V4N1S2_EUTSA	48.92	10	1	1	N	15691	Uncharacterized protein OS=Eutrema salsugineum GN=EUTSA_v10001674mg PE=4 SV=1
727	92071	tr|V4NHS6|V4NHS6_EUTSA	109.58	9	4	3	N	58918	Uncharacterized protein OS=Eutrema salsugineum GN=EUTSA_v10010271mg PE=3 SV=1
479	91305	tr|V4P0P1|V4P0P1_EUTSA	123.30	3	4	1	N	177053	Uncharacterized protein OS=Eutrema salsugineum GN=EUTSA_v10016134mg PE=4 SV=1
997	98484	tr|V4P6P1|V4P6P1_EUTSA	30.43	6	1	1	N	17505	Uncharacterized protein OS=Eutrema salsugineum GN=EUTSA_v10026468mg PE=4 SV=1
991	97278	tr|V4RHR3|V4RHR3_9ROSI	47.29	12	1	1	N	13326	Uncharacterized protein OS=Citrus clementina GN=CICLE_v10006077mg PE=4 SV=1
994	97508	tr|V4RTD8|V4RTD8_9ROSI	44.56	8	1	1	N	15734	Uncharacterized protein OS=Citrus clementina GN=CICLE_v10029532mg PE=3 SV=1
991	97282	tr|V4S409|V4S409_9ROSI	47.29	8	1	1	N	18817	Cyanate hydratase OS=Citrus clementina GN=CYN PE=3 SV=1
612	91381	tr|V4SB93|V4SB93_9ROSI	103.61	8	4	4	N	55468	Uncharacterized protein OS=Citrus clementina GN=CICLE_v10028085mg PE=3 SV=1
989	97896	tr|V4SBI8|V4SBI8_9ROSI	38.50	2	1	1	N	63145	D-3-phosphoglycerate dehydrogenase OS=Citrus clementina GN=CICLE_v10028055mg PE=3 SV=1
1011	97149	tr|V4SFE0|V4SFE0_9ROSI	49.82	4	1	1	N	44290	Uncharacterized protein OS=Citrus clementina GN=CICLE_v10028226mg PE=4 SV=1
994	97509	tr|V4SN48|V4SN48_9ROSI	44.56	8	1	1	N	15693	Uncharacterized protein OS=Citrus clementina GN=CICLE_v10013057mg PE=3 SV=1
1092	98435	tr|V4SVI5|V4SVI5_9ROSI	31.75	4	1	1	N	27346	Proteasome subunit alpha type OS=Citrus clementina GN=CICLE_v10013771mg PE=3 SV=1
983	97851	tr|V4T1M0|V4T1M0_9ROSI	40.27	6	1	1	N	18173	40S ribosomal protein S26 OS=Citrus clementina GN=CICLE_v10002735mg PE=3 SV=1
780	93746	tr|V4T2V8|V4T2V8_9ROSI	64.08	11	3	1	N	29072	Uncharacterized protein OS=Citrus clementina GN=CICLE_v10012501mg PE=4 SV=1
833	94114	tr|V4T403|V4T403_9ROSI	67.79	4	2	1	Y	64655	Uncharacterized protein OS=Citrus clementina GN=CICLE_v10000682mg PE=4 SV=1
1069	97212	tr|V4T992|V4T992_9ROSI	48.53	2	1	1	N	81702	Uncharacterized protein OS=Citrus clementina GN=CICLE_v10003676mg PE=4 SV=1
930	95805	tr|V4TAH1|V4TAH1_9ROSI	43.96	2	2	1	N	104046	Uncharacterized protein OS=Citrus clementina GN=CICLE_v10030606mg PE=4 SV=1
995	97305	tr|V4TAL0|V4TAL0_9ROSI	47.25	5	1	1	N	25965	Uncharacterized protein OS=Citrus clementina GN=CICLE_v10032633mg PE=4 SV=1
968	98502	tr|V4TC12|V4TC12_9ROSI	30.35	1	1	1	N	110012	Protein translocase subunit SecA OS=Citrus clementina GN=CICLE_v10018714mg PE=3 SV=1
930	95803	tr|V4TF87|V4TF87_9ROSI	43.96	2	2	1	N	103230	Uncharacterized protein OS=Citrus clementina GN=CICLE_v10030606mg PE=4 SV=1
930	95800	tr|V4TKD6|V4TKD6_9ROSI	43.96	2	2	1	N	95962	Uncharacterized protein OS=Citrus clementina GN=CICLE_v10030606mg PE=4 SV=1
900	96299	tr|V4TX28|V4TX28_9ROSI	43.64	6	1	1	N	20194	Uncharacterized protein OS=Citrus clementina GN=CICLE_v10009624mg PE=4 SV=1
991	97281	tr|V4U2S0|V4U2S0_9ROSI	47.29	9	1	1	N	18027	Uncharacterized protein OS=Citrus clementina GN=CICLE_v10006077mg PE=4 SV=1
1003	96900	tr|V4UAU3|V4UAU3_9ROSI	57.60	3	1	1	N	57862	Glutamyl-tRNA(Gln) amidotransferase subunit A, chloroplastic/mitochondrial OS=Citrus clementina GN=GATA PE=3 SV=1
1000	96709	tr|V4UCT9|V4UCT9_9ROSI	41.44	2	1	1	N	70184	Acetyl-coenzyme A synthetase OS=Citrus clementina GN=CICLE_v10014353mg PE=3 SV=1
1011	97151	tr|V4UE37|V4UE37_9ROSI	49.82	3	1	1	N	56218	Uncharacterized protein OS=Citrus clementina GN=CICLE_v10028226mg PE=4 SV=1
974	96509	tr|V4UES6|V4UES6_9ROSI	48.83	2	1	1	N	75539	Uncharacterized protein OS=Citrus clementina GN=CICLE_v10027881mg PE=3 SV=1
900	96298	tr|V4UGE0|V4UGE0_9ROSI	43.64	7	1	1	N	19727	Uncharacterized protein OS=Citrus clementina GN=CICLE_v10009624mg PE=4 SV=1
807	93267	tr|V4UI07|V4UI07_9ROSI	96.87	19	3	3	N	25127	40S ribosomal protein S8 OS=Citrus clementina GN=CICLE_v10009415mg PE=3 SV=1
997	98478	tr|V4UJE6|V4UJE6_9ROSI	30.43	7	1	1	N	16474	Uncharacterized protein OS=Citrus clementina GN=CICLE_v10017095mg PE=4 SV=1
1070	97412	tr|V4UL85|V4UL85_9ROSI	45.85	6	1	1	N	20706	Uncharacterized protein OS=Citrus clementina GN=CICLE_v10009636mg PE=3 SV=1
930	95808	tr|V4VCZ9|V4VCZ9_9ROSI	43.96	2	2	1	N	111314	Uncharacterized protein OS=Citrus clementina GN=CICLE_v10030606mg PE=4 SV=1
702	92448	tr|V4VLJ4|V4VLJ4_9ROSI	89.78	6	4	1	Y	85454	Elongation factor G, chloroplastic OS=Citrus clementina GN=CICLE_v10018943mg PE=3 SV=1
387	90226	tr|V4WCA9|V4WCA9_9ROSI	116.59	10	10	1	Y	114959	Glycine cleavage system P protein OS=Citrus clementina GN=CICLE_v10007310mg PE=3 SV=1
1078	97988	tr|V4WJA1|V4WJA1_9ROSI	37.84	5	1	1	N	22725	Uncharacterized protein OS=Citrus clementina GN=CICLE_v10009489mg PE=4 SV=1
827	93647	tr|V4WJB1|V4WJB1_9ROSI	72.84	6	3	3	Y	60837	Uncharacterized protein OS=Citrus clementina GN=CICLE_v10007834mg PE=3 SV=1
997	98474	tr|V7ASL1|V7ASL1_PHAVU	30.43	7	1	1	N	15767	Uncharacterized protein OS=Phaseolus vulgaris GN=PHAVU_010G144100g PE=4 SV=1
1092	98438	tr|V7B315|V7B315_PHAVU	31.75	4	1	1	N	27269	Proteasome subunit alpha type OS=Phaseolus vulgaris GN=PHAVU_008G093300g PE=3 SV=1
825	93571	tr|V7B7T4|V7B7T4_PHAVU	67.59	8	3	1	N	45778	Isocitrate dehydrogenase [NADP] OS=Phaseolus vulgaris GN=PHAVU_008G239900g PE=3 SV=1
1001	96960	tr|V7BAS7|V7BAS7_PHAVU	53.92	2	1	1	N	67497	Uncharacterized protein OS=Phaseolus vulgaris GN=PHAVU_007G006400g PE=3 SV=1
825	93573	tr|V7BBU8|V7BBU8_PHAVU	67.59	8	3	1	N	45975	Isocitrate dehydrogenase [NADP] OS=Phaseolus vulgaris GN=PHAVU_008G239900g PE=3 SV=1
989	97887	tr|V7BF09|V7BF09_PHAVU	38.50	2	1	1	N	62408	D-3-phosphoglycerate dehydrogenase OS=Phaseolus vulgaris GN=PHAVU_007G040600g PE=3 SV=1
1002	97548	tr|V7BPG0|V7BPG0_PHAVU	44.25	6	1	1	Y	24230	Uncharacterized protein OS=Phaseolus vulgaris GN=PHAVU_006G082300g PE=3 SV=1
1078	97982	tr|V7BUF6|V7BUF6_PHAVU	37.84	6	1	1	N	21088	Uncharacterized protein OS=Phaseolus vulgaris GN=PHAVU_005G005700g PE=4 SV=1
1079	98051	tr|V7BVY7|V7BVY7_PHAVU	37.35	3	1	1	N	41938	Sulfurtransferase OS=Phaseolus vulgaris GN=PHAVU_005G050400g PE=4 SV=1
974	96512	tr|V7BW90|V7BW90_PHAVU	48.83	2	1	1	N	82254	Uncharacterized protein OS=Phaseolus vulgaris GN=PHAVU_005G135800g PE=3 SV=1
1007	97754	tr|V7C8W2|V7C8W2_PHAVU	41.38	3	1	1	N	43402	Uncharacterized protein OS=Phaseolus vulgaris GN=PHAVU_003G131600g PE=4 SV=1
999	98121	tr|V7CGS0|V7CGS0_PHAVU	36.94	2	1	1	N	55143	Uncharacterized protein OS=Phaseolus vulgaris GN=PHAVU_003G260000g PE=4 SV=1
995	97301	tr|V7CR67|V7CR67_PHAVU	47.25	5	1	1	N	26131	60S ribosomal protein L6 OS=Phaseolus vulgaris GN=PHAVU_002G265000g PE=3 SV=1
340	90980	tr|V7CUE1|V7CUE1_PHAVU	113.16	18	8	1	N	43187	Glyceraldehyde-3-phosphate dehydrogenase OS=Phaseolus vulgaris GN=PHAVU_001G098100g PE=3 SV=1
681	93024	tr|V7D0U7|V7D0U7_PHAVU	75.02	10	3	1	N	33007	Uncharacterized protein OS=Phaseolus vulgaris GN=PHAVU_001G181000g PE=3 SV=1
1005	96731	tr|V7D0Z7|V7D0Z7_PHAVU	31.27	7	1	1	Y	14391	Uncharacterized protein OS=Phaseolus vulgaris GN=PHAVU_001G212900g PE=4 SV=1
780	93747	tr|V7D1I0|V7D1I0_PHAVU	64.08	11	3	1	N	29305	Uncharacterized protein OS=Phaseolus vulgaris GN=PHAVU_001G230400g PE=4 SV=1
743	91997	tr|V9M115|V9M115_IPOBA	83.79	9	4	1	N	57990	Glucose-1-phosphate adenylyltransferase OS=Ipomoea batatas PE=3 SV=1
866	94586	tr|W1NYZ2|W1NYZ2_AMBTC	51.07	18	2	1	N	22474	Superoxide dismutase [Cu-Zn] OS=Amborella trichopoda GN=AMTR_s00102p00067140 PE=3 SV=1
931	95790	tr|W1P5L1|W1P5L1_AMBTC	42.78	11	2	1	N	19102	Uncharacterized protein OS=Amborella trichopoda GN=AMTR_s00045p00225280 PE=3 SV=1
997	98477	tr|W1P762|W1P762_AMBTC	30.43	7	1	1	N	16378	Uncharacterized protein OS=Amborella trichopoda GN=AMTR_s00003p00270950 PE=4 SV=1
818	94727	tr|W1P7Z9|W1P7Z9_AMBTC	60.30	7	2	2	Y	34900	Uncharacterized protein OS=Amborella trichopoda GN=AMTR_s00209p00019570 PE=4 SV=1
1000	97708	tr|W1PFI5|W1PFI5_AMBTC	41.44	2	1	1	N	78194	Acetyl-coenzyme A synthetase OS=Amborella trichopoda GN=AMTR_s00016p00254000 PE=3 SV=1
1078	97978	tr|W1PH82|W1PH82_AMBTC	37.84	6	1	1	N	21367	Uncharacterized protein OS=Amborella trichopoda GN=AMTR_s00019p00042050 PE=4 SV=1
994	97504	tr|W1PHX6|W1PHX6_AMBTC	44.56	8	1	1	N	15090	Uncharacterized protein OS=Amborella trichopoda GN=AMTR_s00058p00204160 PE=3 SV=1
989	97881	tr|W1PJI2|W1PJI2_AMBTC	38.50	3	1	1	N	45082	Uncharacterized protein OS=Amborella trichopoda GN=AMTR_s00019p00193890 PE=4 SV=1
1062	96839	tr|W1PK28|W1PK28_AMBTC	61.13	9	1	1	N	24032	Uncharacterized protein OS=Amborella trichopoda GN=AMTR_s00012p00257960 PE=4 SV=1
702	92440	tr|W1PNF9|W1PNF9_AMBTC	89.78	7	4	1	Y	78089	Elongation factor G, chloroplastic OS=Amborella trichopoda GN=AMTR_s00149p00031690 PE=3 SV=1
879	94675	tr|W1PQE9|W1PQE9_AMBTC	65.93	5	2	2	N	45276	Uncharacterized protein OS=Amborella trichopoda GN=AMTR_s00029p00083110 PE=4 SV=1
947	96280	tr|W1PVV3|W1PVV3_AMBTC	51.86	4	1	1	N	51757	Carboxypeptidase OS=Amborella trichopoda GN=AMTR_s00034p00161680 PE=3 SV=1
903	96707	tr|W1PX30|W1PX30_AMBTC	41.41	5	1	1	N	26002	Uncharacterized protein OS=Amborella trichopoda GN=AMTR_s00025p00112220 PE=4 SV=1
999	98127	tr|W4ZM56|W4ZM56_WHEAT	36.94	2	1	1	N	54960	Uncharacterized protein OS=Triticum aestivum PE=4 SV=1
980	96243	tr|W4ZUS7|W4ZUS7_WHEAT	57.68	8	1	1	N	20688	Uncharacterized protein OS=Triticum aestivum PE=3 SV=1
997	98479	tr|W5AUM1|W5AUM1_WHEAT	30.43	7	1	1	N	16874	Uncharacterized protein OS=Triticum aestivum PE=4 SV=1
841	94311	tr|W5AWT3|W5AWT3_WHEAT	48.85	17	2	1	Y	27928	Uncharacterized protein OS=Triticum aestivum PE=4 SV=1
1087	98336	tr|W5B316|W5B316_WHEAT	32.31	5	1	1	N	27550	Uncharacterized protein OS=Triticum aestivum PE=4 SV=1
997	98467	tr|W5B7X4|W5B7X4_WHEAT	30.43	14	1	1	N	7928	Uncharacterized protein OS=Triticum aestivum PE=4 SV=1
841	94314	tr|W5BGL0|W5BGL0_WHEAT	48.85	16	2	1	Y	28286	Uncharacterized protein OS=Triticum aestivum PE=4 SV=1
1096	98541	tr|W5D1Z1|W5D1Z1_WHEAT	28.95	6	1	1	N	20787	Uncharacterized protein OS=Triticum aestivum GN=TRAES_3BF167600010CFD_c1 PE=4 SV=1
981	97400	tr|W5DDP4|W5DDP4_WHEAT	46.14	2	1	1	N	59600	Uncharacterized protein OS=Triticum aestivum PE=3 SV=1
852	95521	tr|W5G396|W5G396_WHEAT	80.58	12	3	2	N	23894	Nucleoside diphosphate kinase OS=Triticum aestivum PE=3 SV=1
731	92572	tr|W6EAU1|W6EAU1_CAMSI	95.64	10	5	5	N	53912	Glutathione reductase cytosolic-like protein OS=Camellia sinensis GN=GR2 PE=2 SV=1
1087	98340	tr|W8PGV2|W8PGV2_9MAGN	32.31	4	1	1	N	34885	Pinoresinol-lariciresinol reductase (Fragment) OS=Dysosma pleiantha GN=plr PE=2 SV=1
1003	96894	tr|W9QEE6|W9QEE6_9ROSA	57.60	3	1	1	N	56029	Glutamyl-tRNA(Gln) amidotransferase subunit A, chloroplastic/mitochondrial OS=Morus notabilis GN=GATA PE=3 SV=1
1064	96847	tr|W9QHU7|W9QHU7_9ROSA	60.03	2	1	1	N	99122	1,4-alpha-glucan-branching enzyme 2-2 OS=Morus notabilis GN=L484_013789 PE=4 SV=1
997	98468	tr|W9QLL5|W9QLL5_9ROSA	30.43	9	1	1	N	12631	Uncharacterized protein OS=Morus notabilis GN=L484_002782 PE=4 SV=1
932	95833	tr|W9QU78|W9QU78_9ROSA	71.18	6	2	1	N	48368	Uncharacterized protein OS=Morus notabilis GN=L484_001779 PE=3 SV=1
1007	97747	tr|W9QUW5|W9QUW5_9ROSA	41.38	3	1	1	N	36078	12-oxophytodienoate reductase 3 OS=Morus notabilis GN=L484_027369 PE=4 SV=1
1089	98361	tr|W9QVD1|W9QVD1_9ROSA	32.69	4	1	1	N	25366	Uncharacterized protein OS=Morus notabilis GN=L484_007352 PE=4 SV=1
492	91350	tr|W9RJW9|W9RJW9_9ROSA	108.79	13	6	1	N	44060	Aminomethyltransferase OS=Morus notabilis GN=L484_014190 PE=3 SV=1
837	94179	tr|W9RKS3|W9RKS3_9ROSA	63.16	7	2	2	N	38693	Hexosyltransferase OS=Morus notabilis GN=L484_027758 PE=3 SV=1
581	91627	tr|W9RPQ1|W9RPQ1_9ROSA	102.89	23	5	1	Y	35592	Malate dehydrogenase OS=Morus notabilis GN=L484_021433 PE=3 SV=1
980	96264	tr|W9RSX6|W9RSX6_9ROSA	57.68	7	1	1	N	23358	60S ribosomal protein L11-2 OS=Morus notabilis GN=L484_021351 PE=3 SV=1
1001	96952	tr|W9RTU4|W9RTU4_9ROSA	53.92	2	1	1	N	67610	Formate--tetrahydrofolate ligase OS=Morus notabilis GN=L484_006974 PE=3 SV=1
819	94745	tr|W9RV42|W9RV42_9ROSA	56.45	5	2	2	Y	46233	30S ribosomal protein S1 OS=Morus notabilis GN=L484_005976 PE=4 SV=1
983	96311	tr|W9RZT7|W9RZT7_9ROSA	40.27	6	1	1	N	16891	40S ribosomal protein S26 OS=Morus notabilis GN=L484_010677 PE=3 SV=1
1078	97968	tr|W9RZY9|W9RZY9_9ROSA	37.84	6	1	1	N	19004	Uncharacterized protein OS=Morus notabilis GN=L484_003694 PE=4 SV=1
1091	98374	tr|W9S3N0|W9S3N0_9ROSA	32.06	3	1	1	N	35019	33 kDa ribonucleoprotein OS=Morus notabilis GN=L484_016914 PE=4 SV=1
1001	96944	tr|W9S7E1|W9S7E1_9ROSA	53.92	3	1	1	N	53633	Formate--tetrahydrofolate ligase OS=Morus notabilis GN=L484_006972 PE=4 SV=1
903	97725	tr|W9SA73|W9SA73_9ROSA	41.41	5	1	1	N	25743	Uncharacterized protein OS=Morus notabilis GN=L484_010045 PE=4 SV=1
1087	98354	tr|W9SD77|W9SD77_9ROSA	32.31	4	1	1	N	35294	Uncharacterized protein OS=Morus notabilis GN=L484_022831 PE=4 SV=1
830	93986	tr|W9SJT4|W9SJT4_9ROSA	57.58	4	2	1	N	65635	Phosphoglucomutase OS=Morus notabilis GN=L484_002800 PE=4 SV=1
711	92454	tr|W9SM44|W9SM44_9ROSA	81.10	14	4	4	N	41177	GDP-mannose 3,5-epimerase 1 OS=Morus notabilis GN=L484_013357 PE=4 SV=1
951	96943	tr|W9SVF9|W9SVF9_9ROSA	54.06	10	1	1	N	20039	Monothiol glutaredoxin-S7 OS=Morus notabilis GN=L484_015107 PE=4 SV=1
548	91777	tr|X5I186|X5I186_IPONI	100.11	20	5	1	N	36975	Glyceraldehyde-3-phosphate dehydrogenase OS=Ipomoea nil GN=GAPDH PE=2 SV=1

## Sheet: STF
Protein Group	Protein ID	Accession	-10lgP	Coverage (%)	#Peptides	#Unique	PTM	Avg. Mass	Description
909	95223	O49290|CPPM_ARATH	70.57	7	2	2	Y	36566	Carboxyvinyl-carboxyphosphonate phosphorylmutase, chloroplastic OS=Arabidopsis thaliana GN=At1g77060 PE=1 SV=2
604	94219	O65349|RBS_CAPAN	55.25	9	2	1	N	21199	Ribulose bisphosphate carboxylase small chain, chloroplastic OS=Capsicum annuum GN=RBCS PE=2 SV=1
1104	119555	O82702|VATG1_TOBAC	42.79	10	1	1	N	12347	V-type proton ATPase subunit G 1 OS=Nicotiana tabacum GN=VATG1 PE=3 SV=1
329	115337	P04464|CALM_WHEAT	101.57	37	5	1	Y	16847	Calmodulin OS=Triticum aestivum PE=1 SV=3
947	93455	P12354|PSAE_SPIOL	69.80	19	2	2	N	13367	Photosystem I reaction center subunit IV, chloroplastic OS=Spinacia oleracea GN=PSAE-1 PE=1 SV=1
726	140992	P25857|G3PB_ARATH	80.66	10	3	1	N	47660	Glyceraldehyde-3-phosphate dehydrogenase GAPB, chloroplastic OS=Arabidopsis thaliana GN=GAPB PE=1 SV=2
604	94203	P26575|RBSA_SOLTU	55.25	9	2	1	N	20289	Ribulose bisphosphate carboxylase small chain 2A, chloroplastic OS=Solanum tuberosum GN=RBCS-2A PE=3 SV=1
604	94202	P26576|RBSB_SOLTU	55.25	9	2	1	N	20301	Ribulose bisphosphate carboxylase small chain 2B, chloroplastic OS=Solanum tuberosum GN=RBCS-2B PE=3 SV=1
604	94200	P26577|RBSC_SOLTU	55.25	9	2	1	N	20319	Ribulose bisphosphate carboxylase small chain 2C, chloroplastic OS=Solanum tuberosum GN=RBCS-2C PE=3 SV=1
1116	144936	P30362|ASPG_LUPAR	31.41	4	1	1	N	32463	Isoaspartyl peptidase/L-asparaginase (Fragment) OS=Lupinus arboreus PE=2 SV=1
604	94212	P32764|RBS3_SOLTU	55.25	9	2	1	N	20437	Ribulose bisphosphate carboxylase small chain 3, chloroplastic OS=Solanum tuberosum GN=RBCS-3 PE=3 SV=1
1179	93600	P36688|RK12_NICSY	66.78	10	1	1	N	19687	50S ribosomal protein L12, chloroplastic OS=Nicotiana sylvestris PE=2 SV=1
823	99642	P49026|GBLP_TOBAC	72.25	11	3	3	N	35946	Guanine nucleotide-binding protein subunit beta-like protein OS=Nicotiana tabacum GN=ARCA PE=2 SV=1
40	140063	P49039|SUS2_SOLTU	151.69	23	17	1	Y	92578	Sucrose synthase OS=Solanum tuberosum PE=3 SV=1
1100	96797	P49314|ROC2_NICPL	75.27	7	1	1	N	31219	31 kDa ribonucleoprotein, chloroplastic OS=Nicotiana plumbaginifolia PE=2 SV=1
823	99643	P93340|GBLP_NICPL	72.25	11	3	3	N	35820	Guanine nucleotide-binding protein subunit beta-like protein OS=Nicotiana plumbaginifolia PE=2 SV=1
974	94584	Q00834|CYSK_SPIOL	84.25	9	2	1	N	34187	Cysteine synthase OS=Spinacia oleracea PE=1 SV=1
1100	95013	Q08937|ROC2_NICSY	75.27	7	1	1	N	31114	29 kDa ribonucleoprotein B, chloroplastic OS=Nicotiana sylvestris PE=2 SV=1
1	139954	Q42699|METE_CATRO	197.53	36	20	1	Y	84857	5-methyltetrahydropteroyltriglutamate--homocysteine methyltransferase OS=Catharanthus roseus GN=METE PE=2 SV=1
468	94830	Q42896|SCRK2_SOLLC	112.24	23	6	1	N	34763	Fructokinase-2 OS=Solanum lycopersicum GN=FRK2 PE=2 SV=2
468	94834	Q7XJ81|SCRK2_SOLHA	112.24	23	6	1	N	34719	Fructokinase-2 OS=Solanum habrochaites GN=FRK2 PE=2 SV=1
1186	118431	Q9LXD6|BXL3_ARATH	53.65	2	1	1	N	83222	Beta-D-xylosidase 3 OS=Arabidopsis thaliana GN=BXL3 PE=1 SV=1
965	142313	Q9SGZ5|BXL7_ARATH	62.82	2	1	1	N	83892	Probable beta-D-xylosidase 7 OS=Arabidopsis thaliana GN=BXL7 PE=2 SV=2
559	141432	tr|A0A022PWW9|A0A022PWW9_ERYGU	106.91	10	3	1	N	30029	Uncharacterized protein OS=Erythranthe guttata GN=MIMGU_mgv1a011569mg PE=3 SV=1
1240	145097	tr|A0A022PXE5|A0A022PXE5_ERYGU	28.19	4	1	1	N	31435	Uncharacterized protein OS=Erythranthe guttata GN=MIMGU_mgv1a011056mg PE=4 SV=1
653	115610	tr|A0A022PY00|A0A022PY00_ERYGU	75.79	15	3	2	N	23671	60S ribosomal protein L13 OS=Erythranthe guttata GN=MIMGU_mgv1a013902mg PE=3 SV=1
218	140035	tr|A0A022PZI2|A0A022PZI2_ERYGU	144.09	22	11	1	Y	68639	Uncharacterized protein OS=Erythranthe guttata GN=MIMGU_mgv1a002947mg PE=3 SV=1
1196	144238	tr|A0A022Q1S8|A0A022Q1S8_ERYGU	44.99	5	1	1	N	25619	Uncharacterized protein OS=Erythranthe guttata GN=MIMGU_mgv1a013279mg PE=4 SV=1
742	90909	tr|A0A022Q5D0|A0A022Q5D0_ERYGU	68.58	6	3	1	N	73472	Uncharacterized protein OS=Erythranthe guttata GN=MIMGU_mgv1a002344mg PE=3 SV=1
1116	144944	tr|A0A022Q6P5|A0A022Q6P5_ERYGU	31.41	3	1	1	N	33571	Uncharacterized protein OS=Erythranthe guttata GN=MIMGU_mgv1a010176mg PE=4 SV=1
812	118376	tr|A0A022Q7H0|A0A022Q7H0_ERYGU	50.26	14	2	1	N	17455	Uncharacterized protein OS=Erythranthe guttata GN=MIMGU_mgv1a020758mg PE=4 SV=1
847	142047	tr|A0A022QAM5|A0A022QAM5_ERYGU	72.04	6	2	1	N	37936	Serine hydroxymethyltransferase (Fragment) OS=Erythranthe guttata GN=MIMGU_mgv1a0229941mg PE=3 SV=1
1046	143091	tr|A0A022QCU5|A0A022QCU5_ERYGU	40.63	2	1	1	N	55353	Coatomer subunit delta OS=Erythranthe guttata GN=MIMGU_mgv1a004891mg PE=3 SV=1
563	140816	tr|A0A022QEV5|A0A022QEV5_ERYGU	88.45	7	5	2	N	75130	Uncharacterized protein OS=Erythranthe guttata GN=MIMGU_mgv1a002163mg PE=3 SV=1
1080	96916	tr|A0A022QGD6|A0A022QGD6_ERYGU	58.81	6	1	1	N	22693	Uncharacterized protein (Fragment) OS=Erythranthe guttata GN=MIMGU_mgv1a0199752mg PE=4 SV=1
1114	143490	tr|A0A022QJV7|A0A022QJV7_ERYGU	46.18	5	1	1	N	39899	Uncharacterized protein OS=Erythranthe guttata GN=MIMGU_mgv1a008527mg PE=3 SV=1
1222	144760	tr|A0A022QN03|A0A022QN03_ERYGU	35.27	2	1	1	N	41354	Uncharacterized protein OS=Erythranthe guttata GN=MIMGU_mgv1a008438mg PE=4 SV=1
783	117797	tr|A0A022QN11|A0A022QN11_ERYGU	93.34	18	4	2	N	21709	Uncharacterized protein OS=Erythranthe guttata GN=MIMGU_mgv1a013996mg PE=3 SV=1
811	117586	tr|A0A022QSU3|A0A022QSU3_ERYGU	51.30	14	2	1	N	17369	Uncharacterized protein OS=Erythranthe guttata GN=MIMGU_mgv1a015578mg PE=4 SV=1
1114	144123	tr|A0A022R4L8|A0A022R4L8_ERYGU	46.18	4	1	1	N	40987	Uncharacterized protein OS=Erythranthe guttata GN=MIMGU_mgv1a008233mg PE=3 SV=1
989	142379	tr|A0A022R4R3|A0A022R4R3_ERYGU	77.63	5	2	2	N	58539	Uncharacterized protein OS=Erythranthe guttata GN=MIMGU_mgv1a004277mg PE=4 SV=1
930	119266	tr|A0A022R574|A0A022R574_ERYGU	67.24	11	2	2	N	11545	Uncharacterized protein OS=Erythranthe guttata GN=MIMGU_mgv1a016659mg PE=3 SV=1
847	142049	tr|A0A022R8Y7|A0A022R8Y7_ERYGU	72.04	6	2	1	N	40428	Serine hydroxymethyltransferase (Fragment) OS=Erythranthe guttata GN=MIMGU_mgv1a0053861mg PE=3 SV=1
715	95236	tr|A0A022R9N4|A0A022R9N4_ERYGU	83.25	11	3	1	N	35602	Uncharacterized protein OS=Erythranthe guttata GN=MIMGU_mgv1a009780mg PE=3 SV=1
559	141433	tr|A0A022R9Q2|A0A022R9Q2_ERYGU	106.91	10	3	1	N	30352	Uncharacterized protein OS=Erythranthe guttata GN=MIMGU_mgv1a011526mg PE=3 SV=1
1080	96917	tr|A0A022R9Y1|A0A022R9Y1_ERYGU	58.81	3	1	1	N	39620	Uncharacterized protein OS=Erythranthe guttata GN=MIMGU_mgv1a008852mg PE=4 SV=1
1183	143783	tr|A0A022RB67|A0A022RB67_ERYGU	55.45	3	1	1	N	68385	Uncharacterized protein OS=Erythranthe guttata GN=MIMGU_mgv1a003146mg PE=4 SV=1
847	142048	tr|A0A022RC26|A0A022RC26_ERYGU	72.04	6	2	1	N	38668	Serine hydroxymethyltransferase (Fragment) OS=Erythranthe guttata GN=MIMGU_mgv1a0053861mg PE=3 SV=1
1200	144288	tr|A0A022REC8|A0A022REC8_ERYGU	43.96	8	1	1	N	16604	Uncharacterized protein (Fragment) OS=Erythranthe guttata GN=MIMGU_mgv1a0087952mg PE=4 SV=1
647	142702	tr|A0A022RG46|A0A022RG46_ERYGU	58.47	11	2	1	N	18887	Uncharacterized protein OS=Erythranthe guttata GN=MIMGU_mgv1a015101mg PE=3 SV=1
1185	143830	tr|A0A022RGK0|A0A022RGK0_ERYGU	54.63	3	1	1	N	51311	Uncharacterized protein OS=Erythranthe guttata GN=MIMGU_mgv1a006273mg PE=4 SV=1
647	142700	tr|A0A022RW54|A0A022RW54_ERYGU	58.47	11	2	1	N	18806	Uncharacterized protein OS=Erythranthe guttata GN=MIMGU_mgv1a015105mg PE=3 SV=1
604	94201	tr|A0A023JGD7|A0A023JGD7_CAPAN	55.25	9	2	1	N	20485	Ribulose bisphosphate carboxylase small chain OS=Capsicum annuum GN=LOC107858580 PE=2 SV=1
494	140374	tr|A0A024CA10|A0A024CA10_PRUDO	122.26	11	6	6	N	76351	Phenylalanine ammonia-lyase (Fragment) OS=Prunus domestica PE=2 SV=1
1040	143048	tr|A0A058ZYQ4|A0A058ZYQ4_EUCGR	51.14	5	1	1	N	25480	Uncharacterized protein OS=Eucalyptus grandis GN=EUGRSUZ_K00402 PE=4 SV=1
1040	143055	tr|A0A058ZYZ0|A0A058ZYZ0_EUCGR	51.14	5	1	1	N	25908	Uncharacterized protein OS=Eucalyptus grandis GN=EUGRSUZ_K00402 PE=4 SV=1
645	117428	tr|A0A058ZZH9|A0A058ZZH9_EUCGR	98.40	6	2	2	N	63160	Ketol-acid reductoisomerase OS=Eucalyptus grandis GN=EUGRSUZ_K01105 PE=3 SV=1
1040	143056	tr|A0A058ZZS0|A0A058ZZS0_EUCGR	51.14	4	1	1	N	26720	Uncharacterized protein OS=Eucalyptus grandis GN=EUGRSUZ_K00402 PE=4 SV=1
902	142100	tr|A0A059A3X3|A0A059A3X3_EUCGR	48.98	2	2	1	N	108068	Uncharacterized protein OS=Eucalyptus grandis GN=EUGRSUZ_K02185 PE=4 SV=1
902	142099	tr|A0A059A587|A0A059A587_EUCGR	48.98	2	2	1	N	89143	Uncharacterized protein OS=Eucalyptus grandis GN=EUGRSUZ_K02185 PE=4 SV=1
805	117522	tr|A0A059A8D5|A0A059A8D5_EUCGR	83.65	7	2	2	N	39028	Uncharacterized protein OS=Eucalyptus grandis GN=EUGRSUZ_K03531 PE=3 SV=1
805	117517	tr|A0A059A8M9|A0A059A8M9_EUCGR	83.65	8	2	2	N	31703	Uncharacterized protein OS=Eucalyptus grandis GN=EUGRSUZ_K03531 PE=3 SV=1
805	117516	tr|A0A059A8W3|A0A059A8W3_EUCGR	83.65	9	2	2	N	30831	Uncharacterized protein OS=Eucalyptus grandis GN=EUGRSUZ_K03531 PE=3 SV=1
805	117520	tr|A0A059A9Q1|A0A059A9Q1_EUCGR	83.65	8	2	2	N	32971	Uncharacterized protein OS=Eucalyptus grandis GN=EUGRSUZ_K03531 PE=3 SV=1
1113	144168	tr|A0A059AX35|A0A059AX35_EUCGR	45.35	4	1	1	N	32497	ATP-dependent Clp protease proteolytic subunit OS=Eucalyptus grandis GN=EUGRSUZ_H01006 PE=3 SV=1
1266	120149	tr|A0A059B0F6|A0A059B0F6_EUCGR	22.58	3	1	1	N	60245	Uncharacterized protein OS=Eucalyptus grandis GN=EUGRSUZ_H02343 PE=4 SV=1
895	94638	tr|A0A059B7B0|A0A059B7B0_EUCGR	98.25	11	2	1	N	27255	Peptidyl-prolyl cis-trans isomerase OS=Eucalyptus grandis GN=EUGRSUZ_H04606 PE=3 SV=1
1103	119250	tr|A0A059BEY7|A0A059BEY7_EUCGR	52.10	2	1	1	N	64990	Uncharacterized protein OS=Eucalyptus grandis GN=EUGRSUZ_G02197 PE=4 SV=1
772	141366	tr|A0A059BI01|A0A059BI01_EUCGR	123.23	22	3	1	N	21958	Uncharacterized protein OS=Eucalyptus grandis GN=EUGRSUZ_G03192 PE=4 SV=1
590	140838	tr|A0A059BT61|A0A059BT61_EUCGR	94.07	8	3	1	N	44481	Uncharacterized protein OS=Eucalyptus grandis GN=EUGRSUZ_F02696 PE=3 SV=1
1209	144466	tr|A0A059BX06|A0A059BX06_EUCGR	39.43	6	1	1	N	24793	Uncharacterized protein OS=Eucalyptus grandis GN=EUGRSUZ_F03703 PE=3 SV=1
959	142758	tr|A0A059BXH3|A0A059BXH3_EUCGR	76.71	7	2	1	N	39287	Uncharacterized protein OS=Eucalyptus grandis GN=EUGRSUZ_F03589 PE=3 SV=1
1118	118389	tr|A0A059CM23|A0A059CM23_EUCGR	46.32	3	1	1	N	37668	Uncharacterized protein OS=Eucalyptus grandis GN=EUGRSUZ_C00820 PE=4 SV=1
1118	118391	tr|A0A059CML0|A0A059CML0_EUCGR	46.32	3	1	1	N	43555	Uncharacterized protein OS=Eucalyptus grandis GN=EUGRSUZ_C00820 PE=4 SV=1
882	116948	tr|A0A059CQT4|A0A059CQT4_EUCGR	65.08	12	2	1	N	25293	Proteasome subunit beta type OS=Eucalyptus grandis GN=EUGRSUZ_C02133 PE=3 SV=1
1184	119627	tr|A0A059CVB6|A0A059CVB6_EUCGR	56.72	4	1	1	N	28543	Uncharacterized protein OS=Eucalyptus grandis GN=EUGRSUZ_C03557 PE=4 SV=1
1035	142984	tr|A0A059CXG2|A0A059CXG2_EUCGR	46.45	2	2	1	N	86146	Uncharacterized protein OS=Eucalyptus grandis GN=EUGRSUZ_C04266 PE=4 SV=1
936	141976	tr|A0A059D3E5|A0A059D3E5_EUCGR	71.84	9	2	2	N	42608	Uncharacterized protein OS=Eucalyptus grandis GN=EUGRSUZ_B02118 PE=4 SV=1
1240	145096	tr|A0A059DJ33|A0A059DJ33_EUCGR	28.19	5	1	1	N	24607	Uncharacterized protein OS=Eucalyptus grandis GN=EUGRSUZ_A02910 PE=4 SV=1
1240	145100	tr|A0A059DKB6|A0A059DKB6_EUCGR	28.19	4	1	1	N	34268	Uncharacterized protein OS=Eucalyptus grandis GN=EUGRSUZ_A02907 PE=4 SV=1
1240	145101	tr|A0A059DKE5|A0A059DKE5_EUCGR	28.19	4	1	1	N	34425	Uncharacterized protein OS=Eucalyptus grandis GN=EUGRSUZ_A02910 PE=4 SV=1
1036	97674	tr|A0A059LMP9|A0A059LMP9_9CHLO	55.24	3	1	1	N	45661	Uncharacterized protein (Fragment) OS=Helicosporidium sp. ATCC 50920 GN=H632_c587p0 PE=4 SV=1
990	95022	tr|A0A059LNU3|A0A059LNU3_9CHLO	77.28	16	2	1	N	16071	Ribosomal protein S11 OS=Helicosporidium sp. ATCC 50920 GN=H632_c385p0 PE=3 SV=1
595	141075	tr|A0A059LP45|A0A059LP45_9CHLO	89.46	6	3	1	Y	54201	Adenosylhomocysteinase OS=Helicosporidium sp. ATCC 50920 GN=H632_c375p0 PE=3 SV=1
1181	143733	tr|A0A059PZS7|A0A059PZS7_9POAL	57.22	2	1	1	N	68237	UDP-sugar pyrophosphorylase OS=Saccharum hybrid cultivar R570 GN=SHCRBa_024_H17_F_300 PE=4 SV=1
1015	142660	tr|A0A059Q1I5|A0A059Q1I5_9POAL	61.27	8	2	2	N	34070	Xyloglucan endotransglucosylase/hydrolase OS=Saccharum hybrid cultivar R570 GN=SHCRBa_203_M05_R_280 PE=3 SV=1
1005	118076	tr|A0A059Q1Y7|A0A059Q1Y7_9POAL	62.23	13	2	2	N	27047	Proteasome subunit alpha type OS=Saccharum hybrid cultivar R570 GN=SHCRBa_022_I19_F_100 PE=3 SV=1
1107	144009	tr|A0A059Q9S8|A0A059Q9S8_PHAVU	49.99	2	1	1	N	58419	4-coumarate:coenzyme A ligase 4 OS=Phaseolus vulgaris PE=4 SV=1
537	116165	tr|A0A060N2B3|A0A060N2B3_SOLME	59.85	8	2	2	Y	27461	Ascorbate peroxidase OS=Solanum melongena GN=APX PE=2 SV=1
1011	115969	tr|A0A061DS15|A0A061DS15_THECC	57.46	4	2	2	N	53845	Fumarase 1 isoform 1 OS=Theobroma cacao GN=TCM_004729 PE=3 SV=1
1113	144159	tr|A0A061DSA7|A0A061DSA7_THECC	45.35	5	1	1	N	26912	ATP-dependent Clp protease proteolytic subunit OS=Theobroma cacao GN=TCM_004822 PE=3 SV=1
1113	144170	tr|A0A061DT68|A0A061DT68_THECC	45.35	4	1	1	N	33006	ATP-dependent Clp protease proteolytic subunit OS=Theobroma cacao GN=TCM_004822 PE=3 SV=1
1011	115970	tr|A0A061DYX0|A0A061DYX0_THECC	57.46	4	2	2	N	53973	Fumarase 1 isoform 2 OS=Theobroma cacao GN=TCM_004729 PE=3 SV=1
1113	144182	tr|A0A061DZ44|A0A061DZ44_THECC	45.35	4	1	1	N	34208	ATP-dependent Clp protease proteolytic subunit OS=Theobroma cacao GN=TCM_004822 PE=3 SV=1
1269	145309	tr|A0A061E3R6|A0A061E3R6_THECC	22.37	7	1	1	N	14903	Glycine cleavage system H protein OS=Theobroma cacao GN=TCM_006057 PE=3 SV=1
895	94639	tr|A0A061E5Y0|A0A061E5Y0_THECC	98.25	10	2	1	N	27607	Peptidyl-prolyl cis-trans isomerase OS=Theobroma cacao GN=TCM_008593 PE=3 SV=1
1218	118686	tr|A0A061EB23|A0A061EB23_THECC	37.08	3	1	1	N	47011	26S proteasome non-ATPase regulatory subunit 11 OS=Theobroma cacao GN=TCM_011635 PE=4 SV=1
1121	143555	tr|A0A061ED69|A0A061ED69_THECC	26.02	3	1	1	N	49543	Cyclophilin 38 isoform 1 OS=Theobroma cacao GN=TCM_016868 PE=4 SV=1
1210	144496	tr|A0A061EPA4|A0A061EPA4_THECC	39.21	9	1	1	N	15338	Heat shock factor binding protein, putative OS=Theobroma cacao GN=TCM_021205 PE=4 SV=1
1185	143823	tr|A0A061EYP5|A0A061EYP5_THECC	54.63	4	1	1	N	36690	Vacuolar ATP synthase subunit H family protein isoform 3 (Fragment) OS=Theobroma cacao GN=TCM_025546 PE=4 SV=1
1185	143836	tr|A0A061EZX9|A0A061EZX9_THECC	54.63	3	1	1	N	52326	Vacuolar ATP synthase subunit H family protein isoform 1 OS=Theobroma cacao GN=TCM_025546 PE=4 SV=1
1185	143833	tr|A0A061F6S3|A0A061F6S3_THECC	54.63	3	1	1	N	51580	Vacuolar ATP synthase subunit H family protein isoform 2 OS=Theobroma cacao GN=TCM_025546 PE=4 SV=1
982	96296	tr|A0A061F7S5|A0A061F7S5_THECC	54.40	7	1	1	N	19515	Thioredoxin M-type 4 OS=Theobroma cacao GN=TCM_031439 PE=4 SV=1
996	117096	tr|A0A061FHJ5|A0A061FHJ5_THECC	67.39	8	2	2	Y	39056	Peroxidase OS=Theobroma cacao GN=TCM_035691 PE=3 SV=1
901	96755	tr|A0A061FML7|A0A061FML7_THECC	51.12	3	2	1	N	65113	Malic enzyme OS=Theobroma cacao GN=TCM_034707 PE=3 SV=1
909	95220	tr|A0A061FPU9|A0A061FPU9_THECC	70.57	7	2	2	Y	36005	Phosphoenolpyruvate carboxylase family protein OS=Theobroma cacao GN=TCM_035352 PE=4 SV=1
1014	98142	tr|A0A061FS91|A0A061FS91_THECC	65.32	10	2	1	N	25707	Superoxide dismutase OS=Theobroma cacao GN=TCM_045539 PE=3 SV=1
871	141590	tr|A0A061FTA8|A0A061FTA8_THECC	82.43	4	3	3	N	108676	Betaine aldehyde dehydrogenase 1 OS=Theobroma cacao GN=TCM_011968 PE=3 SV=1
1029	142882	tr|A0A061FYW9|A0A061FYW9_THECC	42.65	3	2	1	N	108705	TUDOR-SN protein 1 isoform 1 OS=Theobroma cacao GN=TCM_014786 PE=4 SV=1
1029	142881	tr|A0A061FZP5|A0A061FZP5_THECC	42.65	4	2	1	N	78832	TUDOR-SN protein 1 isoform 2 OS=Theobroma cacao GN=TCM_014786 PE=4 SV=1
1029	142880	tr|A0A061G029|A0A061G029_THECC	42.65	4	2	1	N	78744	TUDOR-SN protein 1 isoform 3 OS=Theobroma cacao GN=TCM_014786 PE=4 SV=1
1196	144226	tr|A0A061G0I0|A0A061G0I0_THECC	44.99	5	1	1	N	25038	Transferring glycosyl groups, putative OS=Theobroma cacao GN=TCM_014775 PE=4 SV=1
991	142415	tr|A0A061G0I4|A0A061G0I4_THECC	75.28	5	2	1	N	65097	SKU5 similar 2 isoform 2 OS=Theobroma cacao GN=TCM_014937 PE=4 SV=1
991	142417	tr|A0A061G119|A0A061G119_THECC	75.28	5	2	1	N	66062	SKU5 similar 2 isoform 1 OS=Theobroma cacao GN=TCM_014937 PE=4 SV=1
1183	143775	tr|A0A061G7H5|A0A061G7H5_THECC	55.45	3	1	1	N	68259	RNAse l inhibitor protein 2 isoform 1 OS=Theobroma cacao GN=TCM_016698 PE=4 SV=1
1183	143761	tr|A0A061GE91|A0A061GE91_THECC	55.45	3	1	1	N	57955	RNAse l inhibitor protein 2 isoform 2 OS=Theobroma cacao GN=TCM_016698 PE=4 SV=1
809	98183	tr|A0A061GG51|A0A061GG51_THECC	63.75	9	2	1	N	24589	Photosystem II subunit Q-2 OS=Theobroma cacao GN=TCM_030079 PE=4 SV=1
829	142204	tr|A0A061GLK0|A0A061GLK0_THECC	48.50	3	1	1	N	42725	Nucleosome assembly protein 1,2 isoform 1 OS=Theobroma cacao GN=TCM_037641 PE=3 SV=1
1187	97028	tr|A0A061GTE1|A0A061GTE1_THECC	52.95	4	1	1	N	37081	Glycosyl hydrolase superfamily protein, putative OS=Theobroma cacao GN=TCM_040786 PE=3 SV=1
449	115691	tr|A0A061S5R8|A0A061S5R8_9CHLO	113.03	43	6	1	Y	20696	ADP-ribosylation factor 1 OS=Tetraselmis sp. GSL018 GN=ARF1 PE=3 SV=1
1225	144807	tr|A0A067E0J6|A0A067E0J6_CITSI	33.97	3	1	1	N	35513	Aldose 1-epimerase OS=Citrus sinensis GN=CISIN_1g019518mg PE=3 SV=1
816	143689	tr|A0A067E4S3|A0A067E4S3_CITSI	62.69	5	1	1	N	33723	Uncharacterized protein OS=Citrus sinensis GN=CISIN_1g018578mg PE=4 SV=1
816	143697	tr|A0A067E567|A0A067E567_CITSI	62.69	5	1	1	N	37301	Uncharacterized protein OS=Citrus sinensis GN=CISIN_1g018578mg PE=4 SV=1
816	143690	tr|A0A067E571|A0A067E571_CITSI	62.69	5	1	1	N	35142	Uncharacterized protein OS=Citrus sinensis GN=CISIN_1g018578mg PE=4 SV=1
816	143688	tr|A0A067E8L2|A0A067E8L2_CITSI	62.69	6	1	1	N	29442	Uncharacterized protein OS=Citrus sinensis GN=CISIN_1g018578mg PE=4 SV=1
1225	144808	tr|A0A067E905|A0A067E905_CITSI	33.97	3	1	1	N	37189	Aldose 1-epimerase OS=Citrus sinensis GN=CISIN_1g019518mg PE=3 SV=1
1103	119240	tr|A0A067EC96|A0A067EC96_CITSI	52.10	3	1	1	N	49946	Uncharacterized protein (Fragment) OS=Citrus sinensis GN=CISIN_1g0088401mg PE=4 SV=1
1260	145254	tr|A0A067EI32|A0A067EI32_CITSI	23.40	2	1	1	N	51124	Uncharacterized protein OS=Citrus sinensis GN=CISIN_1g012142mg PE=4 SV=1
1196	144225	tr|A0A067EUT2|A0A067EUT2_CITSI	44.99	5	1	1	N	24847	Uncharacterized protein OS=Citrus sinensis GN=CISIN_1g037407mg PE=4 SV=1
989	142377	tr|A0A067F3Q4|A0A067F3Q4_CITSI	77.63	8	2	2	N	38499	Uncharacterized protein (Fragment) OS=Citrus sinensis GN=CISIN_1g0093231mg PE=4 SV=1
989	142378	tr|A0A067F3T4|A0A067F3T4_CITSI	77.63	8	2	2	N	39797	Uncharacterized protein (Fragment) OS=Citrus sinensis GN=CISIN_1g0093231mg PE=4 SV=1
989	142376	tr|A0A067FFN0|A0A067FFN0_CITSI	77.63	9	2	2	N	36054	Uncharacterized protein (Fragment) OS=Citrus sinensis GN=CISIN_1g0093231mg PE=4 SV=1
1253	145202	tr|A0A067FHW1|A0A067FHW1_CITSI	24.41	1	1	1	N	113713	Uncharacterized protein OS=Citrus sinensis GN=CISIN_1g001074mg PE=3 SV=1
1253	145204	tr|A0A067FI06|A0A067FI06_CITSI	24.41	1	1	1	N	122161	Uncharacterized protein OS=Citrus sinensis GN=CISIN_1g001074mg PE=3 SV=1
1253	145200	tr|A0A067FLH9|A0A067FLH9_CITSI	24.41	1	1	1	N	89864	Uncharacterized protein OS=Citrus sinensis GN=CISIN_1g001074mg PE=3 SV=1
1253	145201	tr|A0A067FU63|A0A067FU63_CITSI	24.41	1	1	1	N	107625	Uncharacterized protein OS=Citrus sinensis GN=CISIN_1g001074mg PE=3 SV=1
1253	145205	tr|A0A067FUV5|A0A067FUV5_CITSI	24.41	1	1	1	N	129558	Uncharacterized protein OS=Citrus sinensis GN=CISIN_1g001074mg PE=3 SV=1
1183	143776	tr|A0A067FY53|A0A067FY53_CITSI	55.45	3	1	1	N	68119	Uncharacterized protein OS=Citrus sinensis GN=CISIN_1g040300mg PE=4 SV=1
982	96300	tr|A0A067G3A3|A0A067G3A3_CITSI	54.40	6	1	1	N	20164	Uncharacterized protein OS=Citrus sinensis GN=CISIN_1g029866mg PE=4 SV=1
517	140712	tr|A0A067G3F9|A0A067G3F9_CITSI	108.37	10	5	1	N	53553	6-phosphogluconate dehydrogenase, decarboxylating OS=Citrus sinensis GN=CISIN_1g0115012mg PE=3 SV=1
1033	142974	tr|A0A067G4G2|A0A067G4G2_CITSI	71.49	3	1	1	N	65513	Protein disulfide-isomerase OS=Citrus sinensis GN=CISIN_1g007850mg PE=3 SV=1
1033	142972	tr|A0A067G4G5|A0A067G4G5_CITSI	71.49	3	1	1	N	57118	Protein disulfide-isomerase OS=Citrus sinensis GN=CISIN_1g007850mg PE=3 SV=1
982	96297	tr|A0A067G659|A0A067G659_CITSI	54.40	7	1	1	N	19697	Uncharacterized protein OS=Citrus sinensis GN=CISIN_1g029866mg PE=4 SV=1
1184	119589	tr|A0A067G9V8|A0A067G9V8_CITSI	56.72	9	1	1	N	13366	Uncharacterized protein OS=Citrus sinensis GN=CISIN_1g043800mg PE=4 SV=1
1033	142971	tr|A0A067GCR5|A0A067GCR5_CITSI	71.49	4	1	1	N	48065	Uncharacterized protein OS=Citrus sinensis GN=CISIN_1g007850mg PE=4 SV=1
1033	142975	tr|A0A067GD47|A0A067GD47_CITSI	71.49	3	1	1	N	65584	Protein disulfide-isomerase OS=Citrus sinensis GN=CISIN_1g007850mg PE=3 SV=1
895	93858	tr|A0A067GQ09|A0A067GQ09_CITSI	98.25	10	2	1	N	28056	Peptidyl-prolyl cis-trans isomerase OS=Citrus sinensis GN=CISIN_1g024818mg PE=3 SV=1
1065	144434	tr|A0A067GRS7|A0A067GRS7_CITSI	59.79	11	2	1	N	16536	Carbonic anhydrase OS=Citrus sinensis GN=CISIN_1g0235891mg PE=3 SV=1
1065	144442	tr|A0A067GUP6|A0A067GUP6_CITSI	59.79	7	2	1	N	28604	Carbonic anhydrase (Fragment) OS=Citrus sinensis GN=CISIN_1g0235891mg PE=3 SV=1
1065	144437	tr|A0A067H3X8|A0A067H3X8_CITSI	59.79	8	2	1	N	22919	Carbonic anhydrase OS=Citrus sinensis GN=CISIN_1g0235891mg PE=3 SV=1
1269	145310	tr|A0A067JGE0|A0A067JGE0_JATCU	22.37	6	1	1	N	16901	Glycine cleavage system H protein OS=Jatropha curcas GN=JCGZ_01773 PE=3 SV=1
404	89493	tr|A0A067JME5|A0A067JME5_JATCU	147.22	18	7	1	N	50679	Phosphoglycerate kinase OS=Jatropha curcas GN=JCGZ_22602 PE=3 SV=1
789	141711	tr|A0A067JRH9|A0A067JRH9_JATCU	54.84	5	2	1	N	39846	Uncharacterized protein OS=Jatropha curcas GN=JCGZ_26426 PE=4 SV=1
1240	145104	tr|A0A067JSC3|A0A067JSC3_JATCU	28.19	4	1	1	N	34389	Uncharacterized protein OS=Jatropha curcas GN=JCGZ_26280 PE=4 SV=1
895	93855	tr|A0A067JSJ0|A0A067JSJ0_JATCU	98.25	10	2	1	N	27755	Peptidyl-prolyl cis-trans isomerase OS=Jatropha curcas GN=JCGZ_18005 PE=3 SV=1
1037	142999	tr|A0A067JTE6|A0A067JTE6_JATCU	43.73	4	2	1	N	47944	Uncharacterized protein OS=Jatropha curcas GN=JCGZ_23088 PE=3 SV=1
936	141977	tr|A0A067JUK3|A0A067JUK3_JATCU	71.84	9	2	2	N	42465	Uncharacterized protein OS=Jatropha curcas GN=JCGZ_23493 PE=4 SV=1
681	115982	tr|A0A067JVJ8|A0A067JVJ8_JATCU	100.50	9	4	2	N	65953	Uncharacterized protein OS=Jatropha curcas GN=JCGZ_18992 PE=4 SV=1
842	141852	tr|A0A067K3F8|A0A067K3F8_JATCU	54.39	4	2	2	N	53494	NADH dehydrogenase [ubiquinone] flavoprotein 1, mitochondrial OS=Jatropha curcas GN=JCGZ_17933 PE=3 SV=1
1011	115966	tr|A0A067K8V6|A0A067K8V6_JATCU	57.46	4	2	2	N	53423	Uncharacterized protein OS=Jatropha curcas GN=JCGZ_13975 PE=3 SV=1
403	89625	tr|A0A067KAE2|A0A067KAE2_JATCU	140.04	13	6	1	N	81365	Uncharacterized protein OS=Jatropha curcas GN=JCGZ_14540 PE=4 SV=1
1130	144994	tr|A0A067KCB5|A0A067KCB5_JATCU	30.62	9	1	1	Y	16043	Uncharacterized protein OS=Jatropha curcas GN=JCGZ_07323 PE=4 SV=1
1235	144974	tr|A0A067KHF3|A0A067KHF3_JATCU	31.04	3	1	1	N	30685	Uncharacterized protein OS=Jatropha curcas GN=JCGZ_09000 PE=4 SV=1
938	118327	tr|A0A067KIU0|A0A067KIU0_JATCU	48.28	6	2	2	N	42396	Ferredoxin--NADP reductase OS=Jatropha curcas GN=JCGZ_09221 PE=3 SV=1
1185	143828	tr|A0A067KTP9|A0A067KTP9_JATCU	54.63	3	1	1	N	50100	Uncharacterized protein OS=Jatropha curcas GN=JCGZ_02557 PE=4 SV=1
578	115242	tr|A0A067KU12|A0A067KU12_JATCU	115.10	12	4	1	N	51527	Uncharacterized protein OS=Jatropha curcas GN=JCGZ_10502 PE=4 SV=1
1013	116291	tr|A0A067KVK4|A0A067KVK4_JATCU	53.24	8	2	2	N	22195	Proteasome subunit beta type OS=Jatropha curcas GN=JCGZ_02204 PE=3 SV=1
1114	144125	tr|A0A067KZ66|A0A067KZ66_JATCU	46.18	4	1	1	N	41008	Uncharacterized protein OS=Jatropha curcas GN=JCGZ_05999 PE=3 SV=1
1130	144996	tr|A0A067L0R7|A0A067L0R7_JATCU	30.62	9	1	1	Y	16620	Uncharacterized protein OS=Jatropha curcas GN=JCGZ_24807 PE=4 SV=1
1107	144018	tr|A0A067L6D3|A0A067L6D3_JATCU	49.99	2	1	1	N	59485	Uncharacterized protein OS=Jatropha curcas GN=JCGZ_05454 PE=4 SV=1
1197	119718	tr|A0A067L8G3|A0A067L8G3_JATCU	45.13	4	1	1	N	28715	Ferritin OS=Jatropha curcas GN=JCGZ_01211 PE=3 SV=1
1121	94301	tr|A0A067LA81|A0A067LA81_JATCU	26.02	3	1	1	N	49319	Uncharacterized protein OS=Jatropha curcas GN=JCGZ_09615 PE=4 SV=1
832	97934	tr|A0A067LB34|A0A067LB34_JATCU	73.98	14	3	3	N	24939	Uncharacterized protein OS=Jatropha curcas GN=JCGZ_17283 PE=4 SV=1
1183	143777	tr|A0A067LC57|A0A067LC57_JATCU	55.45	3	1	1	N	68264	Uncharacterized protein OS=Jatropha curcas GN=JCGZ_01863 PE=4 SV=1
1032	142969	tr|A0A067LHX6|A0A067LHX6_JATCU	57.05	3	1	1	N	57571	T-complex protein 1 subunit delta OS=Jatropha curcas GN=JCGZ_02434 PE=3 SV=1
646	96424	tr|A0A067LI99|A0A067LI99_JATCU	95.21	10	3	3	N	28769	Uncharacterized protein OS=Jatropha curcas GN=JCGZ_05426 PE=3 SV=1
1198	144258	tr|A0A067LJZ0|A0A067LJZ0_JATCU	44.83	12	1	1	N	12393	Uncharacterized protein OS=Jatropha curcas GN=JCGZ_01500 PE=4 SV=1
1088	145160	tr|A0A067XIZ3|A0A067XIZ3_PYRPY	26.15	4	1	1	N	31991	Thylakoid ascorbate peroxidase (Fragment) OS=Pyrus pyrifolia GN=tAPX PE=2 SV=1
1123	144727	tr|A0A067XV71|A0A067XV71_GOSHI	36.06	3	1	1	Y	37260	Fructose-1,6-bisphosphatase OS=Gossypium hirsutum GN=FBP PE=2 SV=1
1117	143897	tr|A0A068CA80|A0A068CA80_CATRO	53.76	4	1	1	N	30130	Putative universal stress protein OS=Catharanthus roseus PE=2 SV=1
1117	143558	tr|A0A068CA83|A0A068CA83_CATRO	53.76	6	1	1	N	19285	Putative universal stress protein (Fragment) OS=Catharanthus roseus PE=2 SV=1
1117	143896	tr|A0A068CDE2|A0A068CDE2_CATRO	53.76	4	1	1	N	30346	Putative universal stress protein (Fragment) OS=Catharanthus roseus PE=2 SV=1
1105	143332	tr|A0A068TL28|A0A068TL28_COFCA	55.51	2	1	1	N	81360	Uncharacterized protein OS=Coffea canephora GN=GSCOC_T00014112001 PE=4 SV=1
988	93114	tr|A0A068TM92|A0A068TM92_COFCA	79.87	7	2	1	N	37700	Malate dehydrogenase OS=Coffea canephora GN=GSCOC_T00014653001 PE=3 SV=1
816	143698	tr|A0A068TMH4|A0A068TMH4_COFCA	62.69	5	1	1	N	39942	Uncharacterized protein OS=Coffea canephora GN=GSCOC_T00014920001 PE=4 SV=1
801	141915	tr|A0A068TN69|A0A068TN69_COFCA	66.58	6	1	1	N	25360	Uncharacterized protein OS=Coffea canephora GN=GSCOC_T00014816001 PE=3 SV=1
583	141394	tr|A0A068TNF0|A0A068TNF0_COFCA	77.23	14	3	3	N	26106	Uncharacterized protein OS=Coffea canephora GN=GSCOC_T00021791001 PE=3 SV=1
951	118272	tr|A0A068TPE0|A0A068TPE0_COFCA	76.16	4	2	2	N	71503	Polyadenylate-binding protein OS=Coffea canephora GN=GSCOC_T00014465001 PE=3 SV=1
509	89376	tr|A0A068TPS2|A0A068TPS2_COFCA	98.28	8	5	5	N	102311	Uncharacterized protein OS=Coffea canephora GN=GSCOC_T00022364001 PE=3 SV=1
1074	117358	tr|A0A068TQX0|A0A068TQX0_COFCA	51.25	5	1	1	N	28250	Uncharacterized protein OS=Coffea canephora GN=GSCOC_T00021633001 PE=4 SV=1
1032	142970	tr|A0A068TR15|A0A068TR15_COFCA	57.05	3	1	1	N	57620	T-complex protein 1 subunit delta OS=Coffea canephora GN=GSCOC_T00022472001 PE=3 SV=1
565	140662	tr|A0A068TRR7|A0A068TRR7_COFCA	107.60	44	5	3	Y	16945	Uncharacterized protein OS=Coffea canephora GN=GSCOC_T00022802001 PE=4 SV=1
506	118119	tr|A0A068TT25|A0A068TT25_COFCA	98.10	11	3	1	Y	36721	Uncharacterized protein OS=Coffea canephora GN=GSCOC_T00026569001 PE=4 SV=1
916	142746	tr|A0A068TT66|A0A068TT66_COFCA	57.21	19	2	2	Y	16142	Uncharacterized protein OS=Coffea canephora GN=GSCOC_T00026639001 PE=3 SV=1
282	114953	tr|A0A068TTH4|A0A068TTH4_COFCA	122.06	24	6	1	Y	35357	Malate dehydrogenase OS=Coffea canephora GN=GSCOC_T00026310001 PE=3 SV=1
1198	144255	tr|A0A068TV84|A0A068TV84_COFCA	44.83	16	1	1	N	9028	Uncharacterized protein OS=Coffea canephora GN=GSCOC_T00029597001 PE=4 SV=1
1081	97145	tr|A0A068TYN5|A0A068TYN5_COFCA	40.67	4	1	1	N	39946	Uncharacterized protein OS=Coffea canephora GN=GSCOC_T00034680001 PE=4 SV=1
790	141743	tr|A0A068TYU6|A0A068TYU6_COFCA	72.64	7	2	1	N	35860	Annexin OS=Coffea canephora GN=GSCOC_T00036498001 PE=3 SV=1
270	92265	tr|A0A068TZC2|A0A068TZC2_COFCA	120.07	26	6	2	Y	39195	Glutamine synthetase OS=Coffea canephora GN=GSCOC_T00036762001 PE=3 SV=1
868	116577	tr|A0A068U1L6|A0A068U1L6_COFCA	99.90	16	3	2	N	28401	40S ribosomal protein S6 OS=Coffea canephora GN=GSCOC_T00036577001 PE=3 SV=1
1179	93608	tr|A0A068U1Q3|A0A068U1Q3_COFCA	66.78	9	1	1	N	20294	Uncharacterized protein OS=Coffea canephora GN=GSCOC_T00039384001 PE=3 SV=1
848	94563	tr|A0A068U3B4|A0A068U3B4_COFCA	58.77	9	2	1	N	26871	Uncharacterized protein OS=Coffea canephora GN=GSCOC_T00041526001 PE=3 SV=1
1121	93589	tr|A0A068U3E6|A0A068U3E6_COFCA	26.02	3	1	1	N	51035	Uncharacterized protein OS=Coffea canephora GN=GSCOC_T00039419001 PE=4 SV=1
1009	117599	tr|A0A068U449|A0A068U449_COFCA	62.73	6	2	2	N	43584	Uncharacterized protein OS=Coffea canephora GN=GSCOC_T00041575001 PE=4 SV=1
1184	119628	tr|A0A068U4M4|A0A068U4M4_COFCA	56.72	4	1	1	N	29232	Uncharacterized protein OS=Coffea canephora GN=GSCOC_T00041588001 PE=4 SV=1
1106	143354	tr|A0A068U6C5|A0A068U6C5_COFCA	45.67	7	1	1	N	28376	Uncharacterized protein OS=Coffea canephora GN=GSCOC_T00016143001 PE=4 SV=1
1104	119550	tr|A0A068U745|A0A068U745_COFCA	42.79	10	1	1	N	12321	V-type proton ATPase subunit G OS=Coffea canephora GN=GSCOC_T00017723001 PE=3 SV=1
1207	115274	tr|A0A068U7C4|A0A068U7C4_COFCA	40.25	3	1	1	N	37433	Uncharacterized protein OS=Coffea canephora GN=GSCOC_T00017792001 PE=4 SV=1
1040	143051	tr|A0A068U9Q1|A0A068U9Q1_COFCA	51.14	5	1	1	N	25681	Uncharacterized protein OS=Coffea canephora GN=GSCOC_T00019942001 PE=4 SV=1
1100	94159	tr|A0A068UE65|A0A068UE65_COFCA	75.27	2	1	1	N	97645	Uncharacterized protein OS=Coffea canephora GN=GSCOC_T00023698001 PE=4 SV=1
194	140184	tr|A0A068UF43|A0A068UF43_COFCA	120.35	23	10	1	Y	61475	Tubulin beta chain OS=Coffea canephora GN=GSCOC_T00022900001 PE=3 SV=1
1209	144476	tr|A0A068UGK5|A0A068UGK5_COFCA	39.43	5	1	1	N	25501	Uncharacterized protein OS=Coffea canephora GN=GSCOC_T00024568001 PE=3 SV=1
1182	97165	tr|A0A068UHE1|A0A068UHE1_COFCA	55.63	10	1	1	N	15523	Uncharacterized protein OS=Coffea canephora GN=GSCOC_T00024994001 PE=4 SV=1
1183	143784	tr|A0A068UHY8|A0A068UHY8_COFCA	55.45	3	1	1	N	68365	Uncharacterized protein OS=Coffea canephora GN=GSCOC_T00024381001 PE=4 SV=1
815	118417	tr|A0A068UJD8|A0A068UJD8_COFCA	51.35	2	1	1	N	57726	Uncharacterized protein OS=Coffea canephora GN=GSCOC_T00025045001 PE=3 SV=1
555	89627	tr|A0A068UKY7|A0A068UKY7_COFCA	80.72	6	6	2	N	112782	Glycine cleavage system P protein OS=Coffea canephora GN=GSCOC_T00027030001 PE=3 SV=1
1089	145195	tr|A0A068UMV0|A0A068UMV0_COFCA	24.51	5	1	1	N	27979	Uncharacterized protein OS=Coffea canephora GN=GSCOC_T00030211001 PE=4 SV=1
680	115612	tr|A0A068UN00|A0A068UN00_COFCA	122.99	11	5	2	N	66432	Uncharacterized protein OS=Coffea canephora GN=GSCOC_T00030408001 PE=4 SV=1
489	93221	tr|A0A068UNB6|A0A068UNB6_COFCA	111.01	25	5	1	N	26370	Uncharacterized protein OS=Coffea canephora GN=GSCOC_T00030461001 PE=3 SV=1
659	141190	tr|A0A068US34|A0A068US34_COFCA	89.02	10	3	1	Y	49761	Guanosine nucleotide diphosphate dissociation inhibitor OS=Coffea canephora GN=GSCOC_T00033076001 PE=3 SV=1
958	142169	tr|A0A068UT75|A0A068UT75_COFCA	64.96	5	2	2	N	45662	Uncharacterized protein OS=Coffea canephora GN=GSCOC_T00033996001 PE=4 SV=1
650	99405	tr|A0A068UU92|A0A068UU92_COFCA	88.01	8	4	1	N	53595	6-phosphogluconate dehydrogenase, decarboxylating OS=Coffea canephora GN=GSCOC_T00035499001 PE=3 SV=1
320	91861	tr|A0A068UXP7|A0A068UXP7_COFCA	105.18	20	6	1	Y	36557	Glyceraldehyde-3-phosphate dehydrogenase OS=Coffea canephora GN=GSCOC_T00038191001 PE=3 SV=1
863	117981	tr|A0A068UY34|A0A068UY34_COFCA	95.85	12	3	3	N	37030	Uncharacterized protein OS=Coffea canephora GN=GSCOC_T00038224001 PE=4 SV=1
1236	119267	tr|A0A068UYW9|A0A068UYW9_COFCA	29.97	6	1	1	N	32429	Uncharacterized protein OS=Coffea canephora GN=GSCOC_T00038401001 PE=4 SV=1
895	94637	tr|A0A068V0G9|A0A068V0G9_COFCA	98.25	11	2	1	N	27511	Peptidyl-prolyl cis-trans isomerase OS=Coffea canephora GN=GSCOC_T00038291001 PE=3 SV=1
586	115613	tr|A0A068V0T5|A0A068V0T5_COFCA	86.21	7	6	2	N	104578	Uncharacterized protein OS=Coffea canephora GN=GSCOC_T00040340001 PE=4 SV=1
827	118360	tr|A0A068V0V9|A0A068V0V9_COFCA	79.07	8	2	1	N	33594	Uncharacterized protein OS=Coffea canephora GN=GSCOC_T00040873001 PE=4 SV=1
1008	95531	tr|A0A068V3F1|A0A068V3F1_COFCA	77.28	10	2	1	N	26166	Nucleoside diphosphate kinase OS=Coffea canephora GN=GSCOC_T00042570001 PE=3 SV=1
827	118359	tr|A0A068V3G4|A0A068V3G4_COFCA	79.07	9	2	1	N	32375	Uncharacterized protein OS=Coffea canephora GN=GSCOC_T00040860001 PE=4 SV=1
210	114672	tr|A0A068V569|A0A068V569_COFCA	139.05	12	9	2	N	110703	Uncharacterized protein OS=Coffea canephora GN=GSCOC_T00016854001 PE=3 SV=1
216	140595	tr|A0A068V5X8|A0A068V5X8_COFCA	100.74	18	4	1	Y	30824	Uncharacterized protein OS=Coffea canephora GN=GSCOC_T00016848001 PE=3 SV=1
1011	115487	tr|A0A068V8X4|A0A068V8X4_COFCA	57.46	4	2	2	N	52920	Uncharacterized protein OS=Coffea canephora GN=GSCOC_T00005020001 PE=3 SV=1
660	115622	tr|A0A068V9V8|A0A068V9V8_COFCA	82.40	11	4	4	N	46931	Uncharacterized protein OS=Coffea canephora GN=GSCOC_T00009344001 PE=3 SV=1
1120	118934	tr|A0A068VB37|A0A068VB37_COFCA	27.07	2	1	1	N	47827	Uncharacterized protein OS=Coffea canephora GN=GSCOC_T00003915001 PE=4 SV=1
989	142386	tr|A0A068VC76|A0A068VC76_COFCA	77.63	5	2	2	N	58713	Uncharacterized protein OS=Coffea canephora GN=GSCOC_T00007403001 PE=4 SV=1
958	142170	tr|A0A068VES7|A0A068VES7_COFCA	64.96	5	2	2	N	45469	Uncharacterized protein OS=Coffea canephora GN=GSCOC_T00006756001 PE=4 SV=1
624	141314	tr|A0A068VGW7|A0A068VGW7_COFCA	73.85	31	4	4	N	17746	Uncharacterized protein OS=Coffea canephora GN=GSCOC_T00002618001 PE=3 SV=1
768	115620	tr|A0A068VJ49|A0A068VJ49_COFCA	71.41	12	3	2	N	30258	Uncharacterized protein OS=Coffea canephora GN=GSCOC_T00010400001 PE=4 SV=1
1198	144257	tr|A0A068VPI5|A0A068VPI5_COFCA	44.83	13	1	1	N	11415	Uncharacterized protein OS=Coffea canephora GN=GSCOC_T00011720001 PE=4 SV=1
815	118418	tr|A0A072V6Z1|A0A072V6Z1_MEDTR	51.35	2	1	1	N	59637	Glycoside hydrolase family 1 protein OS=Medicago truncatula GN=MTR_2g043200 PE=3 SV=1
971	118546	tr|A0A075CA98|A0A075CA98_CUCME	54.20	2	2	1	Y	115325	Alpha-mannosidase OS=Cucumis melo PE=2 SV=1
961	142179	tr|A0A075EZT1|A0A075EZT1_TOBAC	39.17	2	2	1	Y	81963	Amine oxidase OS=Nicotiana tabacum GN=cuAO PE=2 SV=1
604	94190	tr|A0A075M585|A0A075M585_ARADU	55.25	10	2	1	N	18157	Ribulose bisphosphate carboxylase small chain (Fragment) OS=Arachis duranensis GN=rbcS PE=3 SV=1
537	116164	tr|A0A075W8M8|A0A075W8M8_SOLME	59.85	9	2	2	Y	25879	Ascorbate peroxidase (Fragment) OS=Solanum melongena GN=APX-1 PE=3 SV=1
969	97523	tr|A0A077RWB9|A0A077RWB9_WHEAT	57.76	14	2	2	N	18093	Uncharacterized protein OS=Triticum aestivum GN=TRAES_3BF041800030CFD_c1 PE=3 SV=1
1103	118917	tr|A0A078C7D5|A0A078C7D5_BRANA	52.10	2	1	1	N	65773	BnaC06g32200D protein OS=Brassica napus GN=BnaC06g32200D PE=4 SV=1
945	117783	tr|A0A078CEH0|A0A078CEH0_BRANA	35.52	4	2	2	N	36101	Annexin OS=Brassica napus GN=BnaC05g27530D PE=3 SV=1
1182	96316	tr|A0A078D2S3|A0A078D2S3_BRANA	55.63	10	1	1	N	15854	BnaA03g20740D protein OS=Brassica napus GN=BnaA03g20740D PE=4 SV=1
1020	117685	tr|A0A078D5Z3|A0A078D5Z3_BRANA	61.43	10	2	1	N	21410	BnaC08g18860D protein OS=Brassica napus GN=BnaC08g18860D PE=4 SV=1
1228	120336	tr|A0A078DME4|A0A078DME4_BRANA	32.91	8	1	1	N	13975	BnaA08g18670D protein OS=Brassica napus GN=BnaA08g18670D PE=4 SV=1
972	142344	tr|A0A078E618|A0A078E618_BRANA	59.67	6	2	1	N	50195	BnaA07g26770D protein OS=Brassica napus GN=BnaA07g26770D PE=3 SV=1
1204	144347	tr|A0A078E707|A0A078E707_BRANA	41.86	4	1	1	N	36293	BnaC05g05380D protein OS=Brassica napus GN=BnaC05g05380D PE=4 SV=1
1103	118922	tr|A0A078EA66|A0A078EA66_BRANA	52.10	2	1	1	N	66133	BnaA07g29090D protein OS=Brassica napus GN=BnaA07g29090D PE=4 SV=1
972	142345	tr|A0A078EL46|A0A078EL46_BRANA	59.67	4	2	1	N	77241	BnaC06g29160D protein OS=Brassica napus GN=BnaC06g29160D PE=4 SV=1
1204	144348	tr|A0A078ERR4|A0A078ERR4_BRANA	41.86	3	1	1	N	38420	BnaA07g14060D protein OS=Brassica napus GN=BnaA07g14060D PE=4 SV=1
972	142343	tr|A0A078EX89|A0A078EX89_BRANA	59.67	7	2	1	N	43204	BnaC06g26170D protein OS=Brassica napus GN=BnaC06g26170D PE=3 SV=1
972	142339	tr|A0A078EZ90|A0A078EZ90_BRANA	59.67	8	2	1	N	42241	BnaA07g24840D protein OS=Brassica napus GN=BnaA07g24840D PE=3 SV=1
1204	144345	tr|A0A078FR85|A0A078FR85_BRANA	41.86	4	1	1	N	35547	BnaA08g29100D protein OS=Brassica napus GN=BnaA08g29100D PE=4 SV=1
1204	144341	tr|A0A078GSB7|A0A078GSB7_BRANA	41.86	7	1	1	N	17808	BnaC05g44560D protein OS=Brassica napus GN=BnaC05g44560D PE=4 SV=1
1020	117691	tr|A0A078GSE8|A0A078GSE8_BRANA	61.43	9	2	1	N	23548	BnaA06g13760D protein OS=Brassica napus GN=BnaA06g13760D PE=4 SV=1
727	141030	tr|A0A078HBK6|A0A078HBK6_BRANA	85.75	7	4	1	N	60446	BnaA08g04510D protein OS=Brassica napus GN=BnaA08g04510D PE=4 SV=1
726	140994	tr|A0A078HBL5|A0A078HBL5_BRANA	80.66	10	3	1	N	47552	Glyceraldehyde-3-phosphate dehydrogenase OS=Brassica napus GN=BnaA08g04610D PE=3 SV=1
945	117785	tr|A0A078HJR9|A0A078HJR9_BRANA	35.52	4	2	2	N	36098	Annexin OS=Brassica napus GN=BnaAnng04520D PE=3 SV=1
1020	117689	tr|A0A078HPN8|A0A078HPN8_BRANA	61.43	9	2	1	N	23514	BnaC05g15180D protein OS=Brassica napus GN=BnaC05g15180D PE=4 SV=1
1204	144342	tr|A0A078J689|A0A078J689_BRANA	41.86	7	1	1	N	19446	BnaCnng38930D protein OS=Brassica napus GN=BnaCnng38930D PE=4 SV=1
1204	144346	tr|A0A078JB75|A0A078JB75_BRANA	41.86	4	1	1	N	35489	BnaCnng37680D protein OS=Brassica napus GN=BnaCnng37680D PE=4 SV=1
1204	144362	tr|A0A078JCC8|A0A078JCC8_BRANA	41.86	3	1	1	N	38353	BnaC04g54760D protein OS=Brassica napus GN=BnaC04g54760D PE=4 SV=1
727	141027	tr|A0A078JL16|A0A078JL16_BRANA	85.75	7	4	1	N	60298	BnaCnng55180D protein OS=Brassica napus GN=BnaCnng55180D PE=4 SV=1
726	140991	tr|A0A078JPL9|A0A078JPL9_BRANA	80.66	11	3	1	N	42632	Glyceraldehyde-3-phosphate dehydrogenase (Fragment) OS=Brassica napus GN=BnaC08g46180D PE=3 SV=1
1204	144358	tr|A0A078K0Y7|A0A078K0Y7_BRANA	41.86	3	1	1	N	38336	BnaAnng37930D protein OS=Brassica napus GN=BnaAnng37930D PE=4 SV=1
726	140993	tr|A0A087GGZ9|A0A087GGZ9_ARAAL	80.66	10	3	1	N	47598	Glyceraldehyde-3-phosphate dehydrogenase OS=Arabis alpina GN=AALP_AA7G095400 PE=3 SV=1
912	117884	tr|A0A087GQ12|A0A087GQ12_ARAAL	61.04	3	2	1	Y	84111	Amine oxidase OS=Arabis alpina GN=AALP_AA6G182600 PE=3 SV=1
1204	144360	tr|A0A087GQW8|A0A087GQW8_ARAAL	41.86	3	1	1	N	38283	Uncharacterized protein OS=Arabis alpina GN=AALP_AA6G220400 PE=4 SV=1
919	142835	tr|A0A087HFC0|A0A087HFC0_ARAAL	43.70	10	2	1	Y	25098	Uncharacterized protein OS=Arabis alpina GN=AALP_AA2G045900 PE=4 SV=1
972	142337	tr|A0A087HGG8|A0A087HGG8_ARAAL	59.67	8	2	1	N	42262	Uncharacterized protein OS=Arabis alpina GN=AALP_AA2G101100 PE=3 SV=1
1204	144349	tr|A0A087HLU4|A0A087HLU4_ARAAL	41.86	3	1	1	N	38509	Uncharacterized protein OS=Arabis alpina GN=AALP_AA1G079300 PE=4 SV=1
593	92799	tr|A0A087SBN0|A0A087SBN0_AUXPR	115.64	4	4	1	N	151882	ATP synthase subunit beta OS=Auxenochlorella protothecoides GN=F751_3325 PE=3 SV=1
854	94500	tr|A0A089ZXK0|A0A089ZXK0_GENTR	63.33	6	2	1	N	41779	Cysteine synthase OS=Gentiana triflora GN=GtOASTL2 PE=2 SV=1
631	93228	tr|A0A089ZXK5|A0A089ZXK5_GENTR	100.19	10	4	1	N	54004	Glutathione Reductase OS=Gentiana triflora GN=GtGR1 PE=2 SV=1
82	140055	tr|A0A090A1E4|A0A090A1E4_GENTR	157.34	27	12	3	Y	53156	Adenosylhomocysteinase OS=Gentiana triflora GN=GtSAHH1 PE=2 SV=1
781	141504	tr|A0A090M8V6|A0A090M8V6_OSTTA	81.84	15	3	3	N	21672	Ribosomal protein S5/S7, eukaryotic/archaeal OS=Ostreococcus tauri GN=OT_ostta07g00050 PE=3 SV=1
1126	145025	tr|A0A096USW1|A0A096USW1_WHEAT	31.20	2	1	1	N	41674	Uncharacterized protein OS=Triticum aestivum PE=4 SV=1
1183	143781	tr|A0A097P9S2|A0A097P9S2_HEVBR	55.45	3	1	1	N	68267	ABC transporter family protein OS=Hevea brasiliensis GN=ABCE2 PE=2 SV=1
1222	144756	tr|A0A097PL75|A0A097PL75_ERYGU	35.27	3	1	1	N	33212	Nitrilase/cyanide hydratase and apolipoprotein N-acyltransferase family protein (Fragment) OS=Erythranthe guttata PE=2 SV=1
726	90108	tr|A0A097PUM7|A0A097PUM7_BRARC	80.66	13	3	1	N	39088	Glyceraldehyde-3-phosphate dehydrogenase (Fragment) OS=Brassica rapa subsp. chinensis GN=GAPDH-B PE=2 SV=1
442	140539	tr|A0A0A0K233|A0A0A0K233_CUCSA	108.47	12	5	1	Y	57513	Phospho-2-dehydro-3-deoxyheptonate aldolase OS=Cucumis sativus GN=Csa_7G064020 PE=3 SV=1
855	96487	tr|A0A0A0K9V0|A0A0A0K9V0_CUCSA	75.98	12	2	2	N	25681	60S ribosomal protein L6 OS=Cucumis sativus GN=Csa_7G428940 PE=3 SV=1
1245	145154	tr|A0A0A0KFF7|A0A0A0KFF7_CUCSA	26.44	3	1	1	N	47296	Uncharacterized protein OS=Cucumis sativus GN=Csa_6G190480 PE=4 SV=1
1240	145112	tr|A0A0A0KRF6|A0A0A0KRF6_CUCSA	28.19	3	1	1	N	41631	Uncharacterized protein OS=Cucumis sativus GN=Csa_5G166990 PE=4 SV=1
1113	144179	tr|A0A0A0KTB0|A0A0A0KTB0_CUCSA	45.35	4	1	1	N	33410	ATP-dependent Clp protease proteolytic subunit OS=Cucumis sativus GN=Csa_4G003730 PE=3 SV=1
1183	143773	tr|A0A0A0KWQ2|A0A0A0KWQ2_CUCSA	55.45	3	1	1	N	68306	Uncharacterized protein OS=Cucumis sativus GN=Csa_4G252930 PE=4 SV=1
1082	98126	tr|A0A0A0KWR4|A0A0A0KWR4_CUCSA	28.37	2	1	1	N	55001	Uncharacterized protein OS=Cucumis sativus GN=Csa_4G047360 PE=4 SV=1
1185	143834	tr|A0A0A0LCA0|A0A0A0LCA0_CUCSA	54.63	3	1	1	N	51669	Uncharacterized protein OS=Cucumis sativus GN=Csa_3G819800 PE=4 SV=1
1131	118766	tr|A0A0A0LF30|A0A0A0LF30_CUCSA	25.46	3	1	1	N	46187	Uncharacterized protein OS=Cucumis sativus GN=Csa_2G005320 PE=3 SV=1
949	142090	tr|A0A0A0LFK1|A0A0A0LFK1_CUCSA	82.01	18	2	2	N	15729	40S ribosomal protein S24 OS=Cucumis sativus GN=Csa_2G012120 PE=3 SV=1
916	142748	tr|A0A0A0LL54|A0A0A0LL54_CUCSA	57.21	13	2	2	Y	23598	Uncharacterized protein OS=Cucumis sativus GN=Csa_2G138710 PE=3 SV=1
1209	144473	tr|A0A0A0LN92|A0A0A0LN92_CUCSA	39.43	5	1	1	N	24891	Uncharacterized protein OS=Cucumis sativus GN=Csa_2G348150 PE=3 SV=1
882	116947	tr|A0A0A0LP95|A0A0A0LP95_CUCSA	65.08	12	2	1	N	25393	Proteasome subunit beta type OS=Cucumis sativus GN=Csa_2G377360 PE=3 SV=1
1227	99392	tr|A0A0A0LUC2|A0A0A0LUC2_CUCSA	33.11	6	1	1	N	24715	Uncharacterized protein OS=Cucumis sativus GN=Csa_1G066480 PE=4 SV=1
916	142747	tr|A0A0A0LXN4|A0A0A0LXN4_CUCSA	57.21	13	2	2	Y	23313	Uncharacterized protein OS=Cucumis sativus GN=Csa_1G615170 PE=3 SV=1
813	118199	tr|A0A0A0M004|A0A0A0M004_CUCSA	65.67	3	2	1	N	58626	Uncharacterized protein OS=Cucumis sativus GN=Csa_1G612320 PE=3 SV=1
1079	144329	tr|A0A0A1CFK9|A0A0A1CFK9_9MAGN	42.13	10	1	1	N	13210	26S proteasome regulatory complex component (Fragment) OS=Paeonia rotundiloba PE=4 SV=1
1079	144328	tr|A0A0A1CHD6|A0A0A1CHD6_9MAGN	42.13	11	1	1	N	13073	26S proteasome regulatory complex component (Fragment) OS=Paeonia rotundiloba PE=4 SV=1
583	141535	tr|A0A0A6ZDX8|A0A0A6ZDX8_ARAHY	77.23	14	3	3	N	27063	40S ribosomal protein S3 OS=Arachis hypogaea PE=2 SV=1
952	92598	tr|A0A0A7H8S9|A0A0A7H8S9_LANPU	62.27	4	2	2	N	57043	Glucose-1-phosphate adenylyltransferase OS=Landoltia punctata GN=APS PE=2 SV=1
1248	145165	tr|A0A0A9ND98|A0A0A9ND98_ARUDO	25.78	2	1	1	N	91287	Uncharacterized protein OS=Arundo donax PE=4 SV=1
946	142574	tr|A0A0B0MBY2|A0A0B0MBY2_GOSAR	58.35	6	2	2	N	43322	Calreticulin-3 OS=Gossypium arboreum GN=F383_05399 PE=3 SV=1
1235	144961	tr|A0A0B0MFP7|A0A0B0MFP7_GOSAR	31.04	3	1	1	N	30884	26S proteasome non-ATPase regulatory subunit RPN12A-like protein OS=Gossypium arboreum GN=F383_17007 PE=4 SV=1
946	142582	tr|A0A0B0MH11|A0A0B0MH11_GOSAR	58.35	5	2	2	N	50242	Calreticulin-3 OS=Gossypium arboreum GN=F383_05399 PE=3 SV=1
1111	97170	tr|A0A0B0MHZ6|A0A0B0MHZ6_GOSAR	42.66	3	1	1	N	58384	Patellin-5-like protein OS=Gossypium arboreum GN=F383_18032 PE=4 SV=1
281	95279	tr|A0A0B0MIG9|A0A0B0MIG9_GOSAR	126.31	27	9	1	N	46070	Isocitrate dehydrogenase [NADP] OS=Gossypium arboreum GN=F383_12989 PE=3 SV=1
991	116850	tr|A0A0B0MJU8|A0A0B0MJU8_GOSAR	75.28	5	2	1	N	65718	Monocopper oxidase-like protein SKS1 OS=Gossypium arboreum GN=F383_18724 PE=4 SV=1
855	97315	tr|A0A0B0MK01|A0A0B0MK01_GOSAR	75.98	11	2	2	N	26724	60S ribosomal protein L6 OS=Gossypium arboreum GN=F383_24651 PE=3 SV=1
1007	142538	tr|A0A0B0MKE2|A0A0B0MKE2_GOSAR	67.48	17	2	2	N	13782	60S ribosomal L34-1-like protein OS=Gossypium arboreum GN=F383_17425 PE=4 SV=1
845	141923	tr|A0A0B0MMG0|A0A0B0MMG0_GOSAR	51.52	8	2	2	N	27246	Proteasome subunit alpha type OS=Gossypium arboreum GN=F383_21022 PE=3 SV=1
845	142018	tr|A0A0B0MQP3|A0A0B0MQP3_GOSAR	51.52	9	2	2	N	25118	Proteasome subunit alpha type OS=Gossypium arboreum GN=F383_00887 PE=3 SV=1
855	97316	tr|A0A0B0MSJ8|A0A0B0MSJ8_GOSAR	75.98	11	2	2	N	27014	60S ribosomal protein L6 OS=Gossypium arboreum GN=F383_24651 PE=3 SV=1
1196	144228	tr|A0A0B0MVU5|A0A0B0MVU5_GOSAR	44.99	5	1	1	N	25297	Uncharacterized protein OS=Gossypium arboreum GN=F383_27203 PE=4 SV=1
1123	144725	tr|A0A0B0MWF2|A0A0B0MWF2_GOSAR	36.06	3	1	1	Y	37302	Fructose-1,6-bisphosphatase, cytosolic OS=Gossypium arboreum GN=F383_04648 PE=3 SV=1
1181	143740	tr|A0A0B0MWN2|A0A0B0MWN2_GOSAR	57.22	2	1	1	N	68922	UDP-sugar pyrophospharylase OS=Gossypium arboreum GN=F383_27467 PE=4 SV=1
1183	143759	tr|A0A0B0MXA7|A0A0B0MXA7_GOSAR	55.45	4	1	1	N	46446	ABC transporter E family member 2 OS=Gossypium arboreum GN=F383_26955 PE=4 SV=1
673	141579	tr|A0A0B0MYT1|A0A0B0MYT1_GOSAR	88.99	12	3	3	N	33031	40S ribosomal protein SA OS=Gossypium arboreum GN=F383_01715 PE=3 SV=1
990	117503	tr|A0A0B0N0L9|A0A0B0N0L9_GOSAR	77.28	16	2	1	N	16321	40S ribosomal S14 OS=Gossypium arboreum GN=F383_33654 PE=3 SV=1
1082	98123	tr|A0A0B0N123|A0A0B0N123_GOSAR	28.37	2	1	1	N	54975	Putative serine protease EDA2-like protein OS=Gossypium arboreum GN=F383_35146 PE=4 SV=1
1181	143728	tr|A0A0B0N155|A0A0B0N155_GOSAR	57.22	2	1	1	N	64498	UDP-sugar pyrophospharylase OS=Gossypium arboreum GN=F383_29990 PE=4 SV=1
485	140624	tr|A0A0B0N2J8|A0A0B0N2J8_GOSAR	100.13	11	6	2	N	63362	Phosphoglucomutase, cytoplasmic OS=Gossypium arboreum GN=F383_02908 PE=3 SV=1
1013	116295	tr|A0A0B0N620|A0A0B0N620_GOSAR	53.24	8	2	2	N	22503	Proteasome subunit beta type OS=Gossypium arboreum GN=F383_12587 PE=3 SV=1
741	141380	tr|A0A0B0N6E6|A0A0B0N6E6_GOSAR	91.26	20	3	1	Y	21773	Flavoprotein wrbA OS=Gossypium arboreum GN=F383_34681 PE=3 SV=1
992	115098	tr|A0A0B0NAM6|A0A0B0NAM6_GOSAR	74.24	7	2	1	N	40852	Chaperonin CPN60-2, mitochondrial OS=Gossypium arboreum GN=F383_10902 PE=3 SV=1
936	92458	tr|A0A0B0NCH5|A0A0B0NCH5_GOSAR	71.84	9	2	2	N	42396	GDP-mannose 3,5-epimerase 1 OS=Gossypium arboreum GN=F383_16499 PE=4 SV=1
1065	144445	tr|A0A0B0NDT0|A0A0B0NDT0_GOSAR	59.79	6	2	1	N	30517	Carbonic anhydrase OS=Gossypium arboreum GN=F383_11513 PE=3 SV=1
992	115002	tr|A0A0B0NFA8|A0A0B0NFA8_GOSAR	74.24	5	2	1	N	61435	Chaperonin CPN60-2, mitochondrial OS=Gossypium arboreum GN=F383_10901 PE=3 SV=1
1123	144717	tr|A0A0B0NGL2|A0A0B0NGL2_GOSAR	36.06	3	1	1	Y	37092	Fructose-1,6-bisphosphatase, cytosolic OS=Gossypium arboreum GN=F383_08574 PE=3 SV=1
1123	144715	tr|A0A0B0NJM0|A0A0B0NJM0_GOSAR	36.06	3	1	1	Y	35751	Fructose-1,6-bisphosphatase, cytosolic OS=Gossypium arboreum GN=F383_18993 PE=3 SV=1
607	115557	tr|A0A0B0NL86|A0A0B0NL86_GOSAR	96.01	18	5	2	N	44754	Glutamate dehydrogenase OS=Gossypium arboreum GN=F383_11122 PE=3 SV=1
1007	142518	tr|A0A0B0NQ90|A0A0B0NQ90_GOSAR	67.48	17	2	2	N	13723	60S ribosomal L34-1-like protein OS=Gossypium arboreum GN=F383_04119 PE=4 SV=1
1218	120276	tr|A0A0B0NT83|A0A0B0NT83_GOSAR	37.08	3	1	1	N	47099	26S proteasome non-ATPase regulatory subunit 11 OS=Gossypium arboreum GN=F383_04128 PE=4 SV=1
1127	121424	tr|A0A0B0NUY4|A0A0B0NUY4_GOSAR	27.68	3	1	1	N	54516	Protein disulfide-isomerase OS=Gossypium arboreum GN=F383_23109 PE=3 SV=1
877	141741	tr|A0A0B0NWA0|A0A0B0NWA0_GOSAR	96.44	6	3	1	N	66675	Monocopper oxidase-like protein SKU5 OS=Gossypium arboreum GN=F383_05459 PE=4 SV=1
1110	96494	tr|A0A0B0NX19|A0A0B0NX19_GOSAR	44.22	3	1	1	N	39146	Thylakoid lumenal 29 kDa, chloroplastic OS=Gossypium arboreum GN=F383_06472 PE=3 SV=1
984	98080	tr|A0A0B0NX23|A0A0B0NX23_GOSAR	50.00	6	1	1	N	17197	Peroxiredoxin-2B-like protein OS=Gossypium arboreum GN=F383_07134 PE=4 SV=1
1013	116297	tr|A0A0B0NXY2|A0A0B0NXY2_GOSAR	53.24	8	2	2	N	22549	Proteasome subunit beta type OS=Gossypium arboreum GN=F383_23975 PE=3 SV=1
855	97300	tr|A0A0B0NYJ0|A0A0B0NYJ0_GOSAR	75.98	12	2	2	N	25925	60S ribosomal protein L6 OS=Gossypium arboreum GN=F383_21731 PE=3 SV=1
1216	144558	tr|A0A0B0NYV9|A0A0B0NYV9_GOSAR	38.70	2	1	1	N	49679	26S proteasome regulatory subunit 4 A-like protein OS=Gossypium arboreum GN=F383_05626 PE=3 SV=1
855	97313	tr|A0A0B0P4E5|A0A0B0P4E5_GOSAR	75.98	12	2	2	N	26295	60S ribosomal protein L6 OS=Gossypium arboreum GN=F383_07627 PE=3 SV=1
1216	144553	tr|A0A0B0P9P0|A0A0B0P9P0_GOSAR	38.70	2	1	1	N	49606	26S proteasome regulatory subunit 4 A-like protein OS=Gossypium arboreum GN=F383_03090 PE=3 SV=1
443	140568	tr|A0A0B0PBW1|A0A0B0PBW1_GOSAR	105.32	14	6	2	N	39411	Calreticulin OS=Gossypium arboreum GN=F383_26509 PE=3 SV=1
990	117513	tr|A0A0B0PCW9|A0A0B0PCW9_GOSAR	77.28	15	2	1	N	17255	40S ribosomal S14 OS=Gossypium arboreum GN=F383_00746 PE=3 SV=1
673	141471	tr|A0A0B0PEJ6|A0A0B0PEJ6_GOSAR	88.99	12	3	3	N	34119	40S ribosomal protein SA OS=Gossypium arboreum GN=F383_29603 PE=3 SV=1
992	115035	tr|A0A0B0PHD0|A0A0B0PHD0_GOSAR	74.24	5	2	1	N	61400	Chaperonin CPN60-2, mitochondrial OS=Gossypium arboreum GN=F383_31549 PE=3 SV=1
1216	144552	tr|A0A0B0PSR5|A0A0B0PSR5_GOSAR	38.70	2	1	1	N	49710	26S proteasome regulatory subunit 4 B-like protein OS=Gossypium arboreum GN=F383_09399 PE=3 SV=1
1064	144324	tr|A0A0B0PTK7|A0A0B0PTK7_GOSAR	42.68	4	1	1	Y	38839	Putative cinnamyl alcohol dehydrogenase 1 OS=Gossypium arboreum GN=F383_11325 PE=3 SV=1
1011	115965	tr|A0A0B0PVV4|A0A0B0PVV4_GOSAR	57.46	5	2	2	N	49741	Fumarate hydratase 1, mitochondrial-like protein OS=Gossypium arboreum GN=F383_15084 PE=3 SV=1
1238	145088	tr|A0A0B0Q167|A0A0B0Q167_GOSAR	28.53	8	1	1	N	22616	VAMP-like protein YKT61 OS=Gossypium arboreum GN=F383_03000 PE=3 SV=1
909	95225	tr|A0A0B0Q2D9|A0A0B0Q2D9_GOSAR	70.57	7	2	2	Y	36941	Uncharacterized protein OS=Gossypium arboreum GN=F383_16535 PE=4 SV=1
781	141512	tr|A0A0B2NPF4|A0A0B2NPF4_GLYSO	81.84	15	3	3	N	22681	40S ribosomal protein S5 OS=Glycine soja GN=glysoja_040030 PE=3 SV=1
1007	142525	tr|A0A0B2NPI4|A0A0B2NPI4_GLYSO	67.48	17	2	2	N	13815	60S ribosomal protein L34 OS=Glycine soja GN=glysoja_045145 PE=4 SV=1
1079	142294	tr|A0A0B2NVL3|A0A0B2NVL3_GLYSO	42.13	1	1	1	N	97348	26S proteasome non-ATPase regulatory subunit 2 1A OS=Glycine soja GN=glysoja_040289 PE=4 SV=1
673	141470	tr|A0A0B2NWN1|A0A0B2NWN1_GLYSO	88.99	12	3	3	N	33935	40S ribosomal protein SA OS=Glycine soja GN=glysoja_009661 PE=3 SV=1
842	141847	tr|A0A0B2NYK7|A0A0B2NYK7_GLYSO	54.39	4	2	2	N	52884	NADH dehydrogenase [ubiquinone] flavoprotein 1, mitochondrial OS=Glycine soja GN=glysoja_022887 PE=3 SV=1
1241	145123	tr|A0A0B2P708|A0A0B2P708_GLYSO	28.27	2	1	1	Y	44432	Polyadenylate-binding protein RBP45 OS=Glycine soja GN=glysoja_004489 PE=4 SV=1
936	92463	tr|A0A0B2PB56|A0A0B2PB56_GLYSO	71.84	9	2	2	N	42481	GDP-mannose 3,5-epimerase OS=Glycine soja GN=glysoja_013840 PE=4 SV=1
1007	142521	tr|A0A0B2PC35|A0A0B2PC35_GLYSO	67.48	17	2	2	N	13819	60S ribosomal protein L34 OS=Glycine soja GN=glysoja_033101 PE=4 SV=1
969	97506	tr|A0A0B2PDI8|A0A0B2PDI8_GLYSO	57.76	16	2	2	N	15575	40S ribosomal protein S23 OS=Glycine soja GN=glysoja_024679 PE=3 SV=1
710	118588	tr|A0A0B2PEL0|A0A0B2PEL0_GLYSO	60.91	26	2	1	N	10426	60S ribosomal protein L35 OS=Glycine soja GN=glysoja_026527 PE=4 SV=1
946	142584	tr|A0A0B2PF40|A0A0B2PF40_GLYSO	58.35	5	2	2	N	49660	Calreticulin-3 OS=Glycine soja GN=glysoja_031634 PE=3 SV=1
1113	144181	tr|A0A0B2PHD3|A0A0B2PHD3_GLYSO	45.35	4	1	1	N	33677	ATP-dependent Clp protease proteolytic subunit OS=Glycine soja GN=glysoja_024539 PE=3 SV=1
1216	144565	tr|A0A0B2PJ57|A0A0B2PJ57_GLYSO	38.70	2	1	1	N	49634	26S proteasome regulatory subunit 4 like A OS=Glycine soja GN=glysoja_016515 PE=3 SV=1
1079	142292	tr|A0A0B2PM87|A0A0B2PM87_GLYSO	42.13	1	1	1	N	97294	26S proteasome non-ATPase regulatory subunit 2 1A OS=Glycine soja GN=glysoja_047328 PE=4 SV=1
969	97505	tr|A0A0B2PP34|A0A0B2PP34_GLYSO	57.76	17	2	2	N	15118	40S ribosomal protein S23 OS=Glycine soja GN=glysoja_016573 PE=3 SV=1
714	140884	tr|A0A0B2PQ30|A0A0B2PQ30_GLYSO	76.93	26	4	4	N	19627	60S ribosomal protein L11 OS=Glycine soja GN=glysoja_043929 PE=3 SV=1
1131	118759	tr|A0A0B2Q5M9|A0A0B2Q5M9_GLYSO	25.46	3	1	1	N	40994	3-hydroxyisobutyryl-CoA hydrolase-like protein 3, mitochondrial OS=Glycine soja GN=glysoja_002687 PE=3 SV=1
936	92465	tr|A0A0B2Q828|A0A0B2Q828_GLYSO	71.84	9	2	2	N	42580	GDP-mannose 3,5-epimerase OS=Glycine soja GN=glysoja_012174 PE=4 SV=1
123	114774	tr|A0A0B2QJ68|A0A0B2QJ68_GLYSO	108.16	25	7	1	Y	29162	14-3-3-like protein OS=Glycine soja GN=glysoja_024883 PE=3 SV=1
1107	144008	tr|A0A0B2QNJ7|A0A0B2QNJ7_GLYSO	49.99	2	1	1	N	57933	4-coumarate--CoA ligase-like 7 OS=Glycine soja GN=glysoja_021073 PE=4 SV=1
1114	144109	tr|A0A0B2QVJ8|A0A0B2QVJ8_GLYSO	46.18	5	1	1	N	38559	Porphobilinogen deaminase, chloroplastic OS=Glycine soja GN=glysoja_018199 PE=3 SV=1
946	142575	tr|A0A0B2QZB1|A0A0B2QZB1_GLYSO	58.35	5	2	2	N	47901	Calreticulin-3 OS=Glycine soja GN=glysoja_010226 PE=3 SV=1
714	140891	tr|A0A0B2R2B0|A0A0B2R2B0_GLYSO	76.93	25	4	4	N	20713	60S ribosomal protein L11 OS=Glycine soja GN=glysoja_036021 PE=3 SV=1
645	117414	tr|A0A0B2R2L5|A0A0B2R2L5_GLYSO	98.40	7	2	2	N	58205	Ketol-acid reductoisomerase, chloroplastic OS=Glycine soja GN=glysoja_007667 PE=4 SV=1
801	141909	tr|A0A0B2R4J2|A0A0B2R4J2_GLYSO	66.58	6	1	1	N	24367	(3R)-hydroxymyristoyl-[acyl-carrier-protein] dehydratase OS=Glycine soja GN=glysoja_011329 PE=3 SV=1
1051	143135	tr|A0A0B2R4T8|A0A0B2R4T8_GLYSO	39.24	4	1	1	N	25578	Proteasome subunit alpha type OS=Glycine soja GN=glysoja_011454 PE=3 SV=1
1013	116293	tr|A0A0B2R5K2|A0A0B2R5K2_GLYSO	53.24	8	2	2	N	22539	Proteasome subunit beta type-2-A OS=Glycine soja GN=glysoja_032885 PE=4 SV=1
710	118593	tr|A0A0B2R9H9|A0A0B2R9H9_GLYSO	60.91	18	2	1	N	14320	60S ribosomal protein L35 OS=Glycine soja GN=glysoja_010588 PE=3 SV=1
936	95157	tr|A0A0B2RAA1|A0A0B2RAA1_GLYSO	71.84	9	2	2	N	40058	GDP-mannose 3,5-epimerase 1 OS=Glycine soja GN=glysoja_035568 PE=4 SV=1
801	141911	tr|A0A0B2RJU5|A0A0B2RJU5_GLYSO	66.58	6	1	1	N	24522	(3R)-hydroxymyristoyl-[acyl-carrier-protein] dehydratase OS=Glycine soja GN=glysoja_005557 PE=3 SV=1
793	141772	tr|A0A0B2RJU9|A0A0B2RJU9_GLYSO	47.87	4	3	1	N	95388	Heat shock 70 kDa protein 14 OS=Glycine soja GN=glysoja_022286 PE=3 SV=1
816	143694	tr|A0A0B2RKA1|A0A0B2RKA1_GLYSO	62.69	5	1	1	N	37629	Ankyrin repeat domain-containing protein 2 OS=Glycine soja GN=glysoja_047201 PE=4 SV=1
602	93567	tr|A0A0B2RMZ6|A0A0B2RMZ6_GLYSO	75.21	10	2	1	N	24639	Oxygen-evolving enhancer protein 3-2, chloroplastic OS=Glycine soja GN=glysoja_026131 PE=4 SV=1
1114	144105	tr|A0A0B2RS57|A0A0B2RS57_GLYSO	46.18	7	1	1	N	26406	Porphobilinogen deaminase, chloroplastic (Fragment) OS=Glycine soja GN=glysoja_004860 PE=4 SV=1
1013	116300	tr|A0A0B2RY00|A0A0B2RY00_GLYSO	53.24	8	2	2	N	22599	Proteasome subunit beta type-2-A OS=Glycine soja GN=glysoja_013493 PE=4 SV=1
646	96416	tr|A0A0B2S204|A0A0B2S204_GLYSO	95.21	14	3	3	N	20901	Superoxide dismutase [Cu-Zn] OS=Glycine soja GN=glysoja_008252 PE=3 SV=1
1235	144979	tr|A0A0B2S4A4|A0A0B2S4A4_GLYSO	31.04	3	1	1	N	30876	26S proteasome non-ATPase regulatory subunit RPN12A OS=Glycine soja GN=glysoja_027944 PE=4 SV=1
673	141587	tr|A0A0B2S5T0|A0A0B2S5T0_GLYSO	88.99	12	3	3	N	34052	40S ribosomal protein SA OS=Glycine soja GN=glysoja_020665 PE=3 SV=1
1082	98133	tr|A0A0B2SBP9|A0A0B2SBP9_GLYSO	28.37	2	1	1	N	57781	Putative serine protease EDA2 OS=Glycine soja GN=glysoja_040832 PE=4 SV=1
1103	119244	tr|A0A0B2SDL3|A0A0B2SDL3_GLYSO	52.10	2	1	1	N	64481	Spore coat protein A OS=Glycine soja GN=glysoja_020091 PE=3 SV=1
714	140892	tr|A0A0B2SEQ3|A0A0B2SEQ3_GLYSO	76.93	25	4	4	N	20743	60S ribosomal protein L11 OS=Glycine soja GN=glysoja_044151 PE=3 SV=1
920	142877	tr|A0A0B2SRA7|A0A0B2SRA7_GLYSO	49.00	3	2	2	N	107837	Coatomer subunit alpha-1 OS=Glycine soja GN=glysoja_018441 PE=4 SV=1
969	97520	tr|A0A0B2STZ5|A0A0B2STZ5_GLYSO	57.76	16	2	2	N	15745	40S ribosomal protein S23 OS=Glycine soja GN=glysoja_007994 PE=3 SV=1
984	98083	tr|A0A0B4SWE2|A0A0B4SWE2_9ROSI	50.00	6	1	1	N	17416	Peroxiredoxin OS=Populus szechuanica PE=2 SV=1
936	141979	tr|A0A0C9RYY5|A0A0C9RYY5_9SPER	71.84	9	2	2	N	42697	TSA: Wollemia nobilis Ref_Wollemi_Transcript_1827_1675 transcribed RNA sequence OS=Wollemia nobilis PE=4 SV=1
1113	144184	tr|A0A0C9S8V0|A0A0C9S8V0_9SPER	45.35	4	1	1	N	34802	ATP-dependent Clp protease proteolytic subunit OS=Wollemia nobilis PE=3 SV=1
1131	120369	tr|A0A0D2LRK1|A0A0D2LRK1_GOSRA	25.46	2	1	1	N	48459	Uncharacterized protein OS=Gossypium raimondii GN=B456_001G003700 PE=3 SV=1
1011	115967	tr|A0A0D2LYP1|A0A0D2LYP1_GOSRA	57.46	4	2	2	N	53705	Uncharacterized protein OS=Gossypium raimondii GN=B456_001G141300 PE=3 SV=1
1258	145242	tr|A0A0D2LZD9|A0A0D2LZD9_9CHLO	23.36	7	1	1	Y	31787	Uncharacterized protein OS=Monoraphidium neglectum GN=MNEG_13226 PE=4 SV=1
1237	145053	tr|A0A0D2LZH9|A0A0D2LZH9_9CHLO	29.68	10	1	1	Y	10064	Uncharacterized protein OS=Monoraphidium neglectum GN=MNEG_13192 PE=4 SV=1
969	97514	tr|A0A0D2MFS8|A0A0D2MFS8_GOSRA	57.76	16	2	2	N	15753	Uncharacterized protein OS=Gossypium raimondii GN=B456_002G250200 PE=3 SV=1
1216	144539	tr|A0A0D2MK74|A0A0D2MK74_GOSRA	38.70	2	1	1	N	45677	Uncharacterized protein OS=Gossypium raimondii GN=B456_003G066800 PE=3 SV=1
1183	143760	tr|A0A0D2MZX6|A0A0D2MZX6_GOSRA	55.45	4	1	1	N	49221	Uncharacterized protein OS=Gossypium raimondii GN=B456_004G177600 PE=4 SV=1
909	95227	tr|A0A0D2N9C4|A0A0D2N9C4_GOSRA	70.57	7	2	2	Y	36905	Uncharacterized protein OS=Gossypium raimondii GN=B456_005G083900 PE=4 SV=1
1065	144444	tr|A0A0D2NEU0|A0A0D2NEU0_GOSRA	59.79	6	2	1	N	30409	Carbonic anhydrase OS=Gossypium raimondii GN=B456_005G182300 PE=3 SV=1
1065	144438	tr|A0A0D2NEU5|A0A0D2NEU5_GOSRA	59.79	8	2	1	N	22924	Carbonic anhydrase OS=Gossypium raimondii GN=B456_005G182300 PE=3 SV=1
1064	144325	tr|A0A0D2NHI3|A0A0D2NHI3_GOSRA	42.68	4	1	1	Y	41317	Uncharacterized protein OS=Gossypium raimondii GN=B456_005G234800 PE=3 SV=1
855	97292	tr|A0A0D2NRP6|A0A0D2NRP6_GOSRA	75.98	15	2	2	N	20672	60S ribosomal protein L6 OS=Gossypium raimondii GN=B456_002G228400 PE=3 SV=1
952	92477	tr|A0A0D2PA91|A0A0D2PA91_GOSRA	62.27	5	2	2	N	53173	Glucose-1-phosphate adenylyltransferase OS=Gossypium raimondii GN=B456_007G163700 PE=3 SV=1
1082	98122	tr|A0A0D2PC54|A0A0D2PC54_GOSRA	28.37	2	1	1	N	55006	Uncharacterized protein OS=Gossypium raimondii GN=B456_007G197100 PE=4 SV=1
1183	143762	tr|A0A0D2PDR1|A0A0D2PDR1_GOSRA	55.45	3	1	1	N	64305	Uncharacterized protein OS=Gossypium raimondii GN=B456_004G177600 PE=4 SV=1
909	95216	tr|A0A0D2PPQ5|A0A0D2PPQ5_GOSRA	70.57	11	2	2	Y	23831	Uncharacterized protein OS=Gossypium raimondii GN=B456_005G083900 PE=4 SV=1
312	140395	tr|A0A0D2PRR4|A0A0D2PRR4_GOSRA	139.48	20	6	1	Y	43024	S-adenosylmethionine synthase OS=Gossypium raimondii GN=B456_001G146800 PE=3 SV=1
669	141359	tr|A0A0D2PT96|A0A0D2PT96_GOSRA	88.38	10	3	1	N	45227	Succinate--CoA ligase [ADP-forming] subunit beta, mitochondrial OS=Gossypium raimondii GN=B456_001G179900 PE=3 SV=1
1007	142545	tr|A0A0D2PWX6|A0A0D2PWX6_GOSRA	67.48	13	2	2	N	17292	Uncharacterized protein OS=Gossypium raimondii GN=B456_008G181200 PE=4 SV=1
1007	142520	tr|A0A0D2PXQ1|A0A0D2PXQ1_GOSRA	67.48	17	2	2	N	13780	Uncharacterized protein OS=Gossypium raimondii GN=B456_008G192800 PE=4 SV=1
714	140885	tr|A0A0D2Q659|A0A0D2Q659_GOSRA	76.93	26	4	4	N	19719	Uncharacterized protein OS=Gossypium raimondii GN=B456_006G089700 PE=3 SV=1
855	97314	tr|A0A0D2Q779|A0A0D2Q779_GOSRA	75.98	12	2	2	N	26197	60S ribosomal protein L6 OS=Gossypium raimondii GN=B456_002G156900 PE=3 SV=1
855	97293	tr|A0A0D2QAL9|A0A0D2QAL9_GOSRA	75.98	14	2	2	N	20945	60S ribosomal protein L6 OS=Gossypium raimondii GN=B456_002G228400 PE=3 SV=1
1187	97027	tr|A0A0D2QB48|A0A0D2QB48_GOSRA	52.95	4	1	1	N	37215	Uncharacterized protein OS=Gossypium raimondii GN=B456_009G074100 PE=3 SV=1
1123	144708	tr|A0A0D2QCS8|A0A0D2QCS8_GOSRA	36.06	4	1	1	Y	22146	Uncharacterized protein OS=Gossypium raimondii GN=B456_002G055400 PE=3 SV=1
1131	118768	tr|A0A0D2QHB7|A0A0D2QHB7_GOSRA	25.46	2	1	1	N	48867	Uncharacterized protein OS=Gossypium raimondii GN=B456_001G003700 PE=3 SV=1
855	97311	tr|A0A0D2QHG0|A0A0D2QHG0_GOSRA	75.98	12	2	2	N	26141	60S ribosomal protein L6 OS=Gossypium raimondii GN=B456_002G228400 PE=3 SV=1
1123	144710	tr|A0A0D2QJV6|A0A0D2QJV6_GOSRA	36.06	4	1	1	Y	27712	Uncharacterized protein OS=Gossypium raimondii GN=B456_002G055400 PE=3 SV=1
1238	145074	tr|A0A0D2QK08|A0A0D2QK08_GOSRA	28.53	9	1	1	N	18545	Uncharacterized protein OS=Gossypium raimondii GN=B456_001G031200 PE=3 SV=1
991	116852	tr|A0A0D2QKS6|A0A0D2QKS6_GOSRA	75.28	5	2	1	N	65720	Uncharacterized protein OS=Gossypium raimondii GN=B456_001G048300 PE=4 SV=1
1127	121427	tr|A0A0D2QPM2|A0A0D2QPM2_GOSRA	27.68	3	1	1	N	55306	Protein disulfide-isomerase OS=Gossypium raimondii GN=B456_009G283800 PE=3 SV=1
1197	119723	tr|A0A0D2QRS2|A0A0D2QRS2_GOSRA	45.13	3	1	1	N	29308	Ferritin OS=Gossypium raimondii GN=B456_009G322800 PE=3 SV=1
992	115237	tr|A0A0D2QT34|A0A0D2QT34_GOSRA	74.24	5	2	1	N	54917	Uncharacterized protein OS=Gossypium raimondii GN=B456_007G151700 PE=3 SV=1
1082	98113	tr|A0A0D2QW19|A0A0D2QW19_GOSRA	28.37	2	1	1	N	52006	Uncharacterized protein OS=Gossypium raimondii GN=B456_007G197100 PE=4 SV=1
998	142435	tr|A0A0D2QYB5|A0A0D2QYB5_GOSRA	68.66	10	2	1	N	23996	Annexin OS=Gossypium raimondii GN=B456_007G239000 PE=3 SV=1
1183	143766	tr|A0A0D2QZL0|A0A0D2QZL0_GOSRA	55.45	3	1	1	N	65906	Uncharacterized protein OS=Gossypium raimondii GN=B456_004G177600 PE=4 SV=1
1110	96497	tr|A0A0D2R1N1|A0A0D2R1N1_GOSRA	44.22	3	1	1	N	42633	Uncharacterized protein OS=Gossypium raimondii GN=B456_010G038200 PE=3 SV=1
1117	143876	tr|A0A0D2R1Q2|A0A0D2R1Q2_GOSRA	53.76	5	1	1	N	24085	Uncharacterized protein OS=Gossypium raimondii GN=B456_002G077600 PE=4 SV=1
1181	143741	tr|A0A0D2R416|A0A0D2R416_GOSRA	57.22	2	1	1	N	68961	Uncharacterized protein OS=Gossypium raimondii GN=B456_004G254500 PE=4 SV=1
946	142583	tr|A0A0D2R7N4|A0A0D2R7N4_GOSRA	58.35	5	2	2	N	50260	Uncharacterized protein OS=Gossypium raimondii GN=B456_005G015400 PE=3 SV=1
725	143312	tr|A0A0D2RB13|A0A0D2RB13_GOSRA	39.67	6	1	1	N	16750	Uncharacterized protein OS=Gossypium raimondii GN=B456_004G263100 PE=4 SV=1
1123	144721	tr|A0A0D2RB60|A0A0D2RB60_GOSRA	36.06	3	1	1	Y	37343	Uncharacterized protein OS=Gossypium raimondii GN=B456_005G080300 PE=3 SV=1
1051	143146	tr|A0A0D2RGZ8|A0A0D2RGZ8_GOSRA	39.24	4	1	1	N	27198	Proteasome subunit alpha type OS=Gossypium raimondii GN=B456_011G048700 PE=3 SV=1
1065	144440	tr|A0A0D2RHC0|A0A0D2RHC0_GOSRA	59.79	7	2	1	N	27945	Carbonic anhydrase OS=Gossypium raimondii GN=B456_005G182300 PE=3 SV=1
1196	144231	tr|A0A0D2RJF6|A0A0D2RJF6_GOSRA	44.99	5	1	1	N	25252	Uncharacterized protein OS=Gossypium raimondii GN=B456_008G211200 PE=4 SV=1
1108	117538	tr|A0A0D2RMM2|A0A0D2RMM2_GOSRA	42.79	4	1	1	N	37666	Uncharacterized protein OS=Gossypium raimondii GN=B456_011G147300 PE=4 SV=1
406	115173	tr|A0A0D2RN97|A0A0D2RN97_GOSRA	116.99	44	6	1	Y	20579	Uncharacterized protein (Fragment) OS=Gossypium raimondii GN=B456_005G181600 PE=3 SV=1
1065	144435	tr|A0A0D2RNR0|A0A0D2RNR0_GOSRA	59.79	10	2	1	N	18172	Carbonic anhydrase OS=Gossypium raimondii GN=B456_005G182300 PE=3 SV=1
1064	144323	tr|A0A0D2RS37|A0A0D2RS37_GOSRA	42.68	4	1	1	Y	38700	Uncharacterized protein OS=Gossypium raimondii GN=B456_005G234800 PE=3 SV=1
889	98832	tr|A0A0D2RZQ5|A0A0D2RZQ5_GOSRA	60.44	2	2	1	N	115572	Alpha-mannosidase OS=Gossypium raimondii GN=B456_012G082700 PE=3 SV=1
889	98824	tr|A0A0D2RZR0|A0A0D2RZR0_GOSRA	60.44	2	2	1	N	102020	Alpha-mannosidase OS=Gossypium raimondii GN=B456_012G082700 PE=3 SV=1
1183	143785	tr|A0A0D2S1I5|A0A0D2S1I5_GOSRA	55.45	3	1	1	N	69100	Uncharacterized protein OS=Gossypium raimondii GN=B456_004G177600 PE=4 SV=1
187	140239	tr|A0A0D2S420|A0A0D2S420_GOSRA	171.58	23	10	1	Y	47936	Uncharacterized protein OS=Gossypium raimondii GN=B456_006G158500 PE=3 SV=1
1181	143727	tr|A0A0D2S5X5|A0A0D2S5X5_GOSRA	57.22	2	1	1	N	63870	Uncharacterized protein OS=Gossypium raimondii GN=B456_004G254500 PE=4 SV=1
966	142600	tr|A0A0D2S7P7|A0A0D2S7P7_GOSRA	54.86	4	2	2	N	47741	Adenylyl cyclase-associated protein OS=Gossypium raimondii GN=B456_013G037400 PE=3 SV=1
1123	144729	tr|A0A0D2SCX1|A0A0D2SCX1_GOSRA	36.06	2	1	1	Y	40345	Uncharacterized protein OS=Gossypium raimondii GN=B456_005G080300 PE=3 SV=1
992	114997	tr|A0A0D2SDM3|A0A0D2SDM3_GOSRA	74.24	5	2	1	N	55110	Uncharacterized protein OS=Gossypium raimondii GN=B456_007G151700 PE=3 SV=1
1182	97166	tr|A0A0D2SFH6|A0A0D2SFH6_GOSRA	55.63	10	1	1	N	15986	Uncharacterized protein OS=Gossypium raimondii GN=B456_009G393300 PE=4 SV=1
1082	98128	tr|A0A0D2SGL4|A0A0D2SGL4_GOSRA	28.37	2	1	1	N	55304	Uncharacterized protein OS=Gossypium raimondii GN=B456_007G197000 PE=4 SV=1
845	142025	tr|A0A0D2SIG5|A0A0D2SIG5_GOSRA	51.52	8	2	2	N	27392	Proteasome subunit alpha type OS=Gossypium raimondii GN=B456_013G223200 PE=3 SV=1
992	114999	tr|A0A0D2SKA0|A0A0D2SKA0_GOSRA	74.24	5	2	1	N	60986	Uncharacterized protein OS=Gossypium raimondii GN=B456_007G151700 PE=3 SV=1
1110	96493	tr|A0A0D2SM71|A0A0D2SM71_GOSRA	44.22	3	1	1	N	38817	Uncharacterized protein OS=Gossypium raimondii GN=B456_010G038200 PE=3 SV=1
1110	144284	tr|A0A0D2SM75|A0A0D2SM75_GOSRA	44.22	4	1	1	N	31270	Uncharacterized protein OS=Gossypium raimondii GN=B456_010G038200 PE=3 SV=1
1082	98114	tr|A0A0D2SN26|A0A0D2SN26_GOSRA	28.37	2	1	1	N	51910	Uncharacterized protein OS=Gossypium raimondii GN=B456_007G197000 PE=4 SV=1
1040	143043	tr|A0A0D2SPE5|A0A0D2SPE5_GOSRA	51.14	5	1	1	N	24090	Uncharacterized protein OS=Gossypium raimondii GN=B456_007G219400 PE=4 SV=1
1040	143058	tr|A0A0D2ST72|A0A0D2ST72_GOSRA	51.14	3	1	1	N	36190	Uncharacterized protein OS=Gossypium raimondii GN=B456_008G019700 PE=4 SV=1
1040	143059	tr|A0A0D2SYQ8|A0A0D2SYQ8_GOSRA	51.14	3	1	1	N	36261	Uncharacterized protein OS=Gossypium raimondii GN=B456_008G019700 PE=4 SV=1
673	141586	tr|A0A0D2T318|A0A0D2T318_GOSRA	88.99	12	3	3	N	33774	40S ribosomal protein SA OS=Gossypium raimondii GN=B456_011G056700 PE=3 SV=1
1117	143882	tr|A0A0D2T6J6|A0A0D2T6J6_GOSRA	53.76	5	1	1	N	25881	Uncharacterized protein OS=Gossypium raimondii GN=B456_008G150800 PE=4 SV=1
725	142274	tr|A0A0D2T9G3|A0A0D2T9G3_GOSRA	39.67	6	1	1	N	16717	Uncharacterized protein OS=Gossypium raimondii GN=B456_007G056500 PE=4 SV=1
1082	96602	tr|A0A0D2TI67|A0A0D2TI67_GOSRA	28.37	2	1	1	N	52243	Uncharacterized protein OS=Gossypium raimondii GN=B456_007G197000 PE=4 SV=1
607	115558	tr|A0A0D2TNH1|A0A0D2TNH1_GOSRA	96.01	18	5	2	N	44720	Glutamate dehydrogenase OS=Gossypium raimondii GN=B456_007G289700 PE=3 SV=1
855	97307	tr|A0A0D2TSB6|A0A0D2TSB6_GOSRA	75.98	12	2	2	N	26288	60S ribosomal protein L6 OS=Gossypium raimondii GN=B456_007G361900 PE=3 SV=1
1127	121429	tr|A0A0D2TWN3|A0A0D2TWN3_GOSRA	27.68	3	1	1	N	55518	Protein disulfide-isomerase OS=Gossypium raimondii GN=B456_009G283800 PE=3 SV=1
1218	120277	tr|A0A0D2TXX8|A0A0D2TXX8_GOSRA	37.08	3	1	1	N	46958	Uncharacterized protein OS=Gossypium raimondii GN=B456_013G089200 PE=4 SV=1
1111	97172	tr|A0A0D2U133|A0A0D2U133_GOSRA	42.66	3	1	1	N	65586	Uncharacterized protein OS=Gossypium raimondii GN=B456_013G138100 PE=4 SV=1
736	93249	tr|A0A0D2U1V1|A0A0D2U1V1_GOSRA	103.63	19	3	1	N	24746	40S ribosomal protein S8 OS=Gossypium raimondii GN=B456_009G445800 PE=3 SV=1
1040	143044	tr|A0A0D2U4W6|A0A0D2U4W6_GOSRA	51.14	5	1	1	N	24680	Uncharacterized protein OS=Gossypium raimondii GN=B456_008G174000 PE=4 SV=1
845	142020	tr|A0A0D2U5I5|A0A0D2U5I5_GOSRA	51.52	8	2	2	N	27097	Proteasome subunit alpha type OS=Gossypium raimondii GN=B456_013G223200 PE=3 SV=1
1110	144285	tr|A0A0D2U5P7|A0A0D2U5P7_GOSRA	44.22	3	1	1	N	36470	Uncharacterized protein OS=Gossypium raimondii GN=B456_010G038200 PE=3 SV=1
1110	144283	tr|A0A0D2U5Q1|A0A0D2U5Q1_GOSRA	44.22	4	1	1	N	30444	Uncharacterized protein OS=Gossypium raimondii GN=B456_010G038200 PE=3 SV=1
1110	96496	tr|A0A0D2U8I7|A0A0D2U8I7_GOSRA	44.22	3	1	1	N	40718	Uncharacterized protein OS=Gossypium raimondii GN=B456_010G038200 PE=3 SV=1
1130	143617	tr|A0A0D2U9L0|A0A0D2U9L0_GOSRA	30.62	8	1	1	Y	17809	Uncharacterized protein OS=Gossypium raimondii GN=B456_010G080800 PE=4 SV=1
845	141925	tr|A0A0D2UB57|A0A0D2UB57_GOSRA	51.52	8	2	2	N	27247	Proteasome subunit alpha type OS=Gossypium raimondii GN=B456_010G089600 PE=3 SV=1
741	119230	tr|A0A0D2UMV9|A0A0D2UMV9_GOSRA	91.26	20	3	1	Y	21783	Uncharacterized protein OS=Gossypium raimondii GN=B456_011G020200 PE=3 SV=1
673	141585	tr|A0A0D2UN23|A0A0D2UN23_GOSRA	88.99	12	3	3	N	33604	40S ribosomal protein SA OS=Gossypium raimondii GN=B456_011G056700 PE=3 SV=1
1197	119725	tr|A0A0D2UZ62|A0A0D2UZ62_GOSRA	45.13	3	1	1	N	29436	Ferritin OS=Gossypium raimondii GN=B456_011G290900 PE=3 SV=1
1110	96492	tr|A0A0D2V599|A0A0D2V599_GOSRA	44.22	3	1	1	N	37729	Uncharacterized protein OS=Gossypium raimondii GN=B456_010G038200 PE=3 SV=1
1123	144723	tr|A0A0D2V737|A0A0D2V737_GOSRA	36.06	3	1	1	Y	37285	Uncharacterized protein OS=Gossypium raimondii GN=B456_012G159400 PE=3 SV=1
845	141928	tr|A0A0D2V7G4|A0A0D2V7G4_GOSRA	51.52	8	2	2	N	27346	Proteasome subunit alpha type OS=Gossypium raimondii GN=B456_010G089600 PE=3 SV=1
1218	120278	tr|A0A0D2V835|A0A0D2V835_GOSRA	37.08	3	1	1	N	47024	Uncharacterized protein OS=Gossypium raimondii GN=B456_012G186200 PE=4 SV=1
966	142596	tr|A0A0D2V8N4|A0A0D2V8N4_GOSRA	54.86	4	2	2	N	47669	Adenylyl cyclase-associated protein OS=Gossypium raimondii GN=B456_013G037400 PE=3 SV=1
966	142602	tr|A0A0D2VA15|A0A0D2VA15_GOSRA	54.86	4	2	2	N	49992	Adenylyl cyclase-associated protein OS=Gossypium raimondii GN=B456_013G037400 PE=3 SV=1
1117	143875	tr|A0A0D2VAI4|A0A0D2VAI4_GOSRA	53.76	5	1	1	N	23694	Uncharacterized protein OS=Gossypium raimondii GN=B456_013G072800 PE=4 SV=1
1219	144661	tr|A0A0D2VC84|A0A0D2VC84_GOSRA	36.93	10	1	1	N	13375	Cysteine proteinase inhibitor OS=Gossypium raimondii GN=B456_010G187500 PE=3 SV=1
406	115214	tr|A0A0D2VD59|A0A0D2VD59_GOSRA	116.99	35	6	1	Y	26357	Uncharacterized protein OS=Gossypium raimondii GN=B456_013G131000 PE=3 SV=1
1111	97171	tr|A0A0D2VDH6|A0A0D2VDH6_GOSRA	42.66	3	1	1	N	63756	Uncharacterized protein OS=Gossypium raimondii GN=B456_013G138100 PE=4 SV=1
845	142021	tr|A0A0D2VHB0|A0A0D2VHB0_GOSRA	51.52	8	2	2	N	27293	Proteasome subunit alpha type OS=Gossypium raimondii GN=B456_013G223200 PE=3 SV=1
1107	144024	tr|A0A0D2VKP5|A0A0D2VKP5_GOSRA	49.99	2	1	1	N	64554	Uncharacterized protein (Fragment) OS=Gossypium raimondii GN=B456_013G269100 PE=4 SV=1
832	97926	tr|A0A0D2VKU5|A0A0D2VKU5_GOSRA	73.98	17	3	3	N	20578	Uncharacterized protein OS=Gossypium raimondii GN=B456_013G271500 PE=4 SV=1
1123	144711	tr|A0A0D2VZY0|A0A0D2VZY0_GOSRA	36.06	3	1	1	Y	30513	Uncharacterized protein OS=Gossypium raimondii GN=B456_012G159400 PE=3 SV=1
1007	142514	tr|A0A0D2W0T6|A0A0D2W0T6_GOSRA	67.48	26	2	2	N	9059	Uncharacterized protein OS=Gossypium raimondii GN=B456_012G187300 PE=4 SV=1
966	142601	tr|A0A0D2W2H0|A0A0D2W2H0_GOSRA	54.86	4	2	2	N	48758	Adenylyl cyclase-associated protein OS=Gossypium raimondii GN=B456_013G037400 PE=3 SV=1
1218	120280	tr|A0A0D2W483|A0A0D2W483_GOSRA	37.08	2	1	1	N	48909	Uncharacterized protein (Fragment) OS=Gossypium raimondii GN=B456_013G089200 PE=4 SV=1
1111	97173	tr|A0A0D2W5X0|A0A0D2W5X0_GOSRA	42.66	3	1	1	N	65714	Uncharacterized protein OS=Gossypium raimondii GN=B456_013G138100 PE=4 SV=1
832	97925	tr|A0A0D2W9Y8|A0A0D2W9Y8_GOSRA	73.98	17	3	3	N	20621	Uncharacterized protein OS=Gossypium raimondii GN=B456_013G271500 PE=4 SV=1
875	120034	tr|A0A0D3A156|A0A0D3A156_BRAOL	54.55	6	3	1	N	73315	Uncharacterized protein OS=Brassica oleracea var. oleracea PE=3 SV=1
1117	143874	tr|A0A0D3A6W8|A0A0D3A6W8_BRAOL	53.76	5	1	1	N	22524	Uncharacterized protein OS=Brassica oleracea var. oleracea PE=4 SV=1
1108	143357	tr|A0A0D3AAF2|A0A0D3AAF2_BRAOL	42.79	7	1	1	N	21840	Uncharacterized protein OS=Brassica oleracea var. oleracea PE=4 SV=1
1108	117495	tr|A0A0D3AAF3|A0A0D3AAF3_BRAOL	42.79	4	1	1	N	37593	Uncharacterized protein OS=Brassica oleracea var. oleracea PE=4 SV=1
969	97501	tr|A0A0D3AHJ2|A0A0D3AHJ2_BRAOL	57.76	24	2	2	N	10309	Uncharacterized protein OS=Brassica oleracea var. oleracea PE=3 SV=1
1238	145084	tr|A0A0D3ALB3|A0A0D3ALB3_BRAOL	28.53	8	1	1	N	22468	Uncharacterized protein OS=Brassica oleracea var. oleracea PE=3 SV=1
1117	143878	tr|A0A0D3AM64|A0A0D3AM64_BRAOL	53.76	5	1	1	N	24723	Uncharacterized protein OS=Brassica oleracea var. oleracea PE=4 SV=1
832	97939	tr|A0A0D3APE5|A0A0D3APE5_BRAOL	73.98	14	3	3	N	24945	Uncharacterized protein OS=Brassica oleracea var. oleracea PE=4 SV=1
915	142727	tr|A0A0D3AQN2|A0A0D3AQN2_BRAOL	56.23	7	2	1	Y	34409	Uncharacterized protein OS=Brassica oleracea var. oleracea PE=4 SV=1
1203	120392	tr|A0A0D3AR80|A0A0D3AR80_BRAOL	42.23	2	1	1	N	56030	Protein disulfide-isomerase OS=Brassica oleracea var. oleracea PE=3 SV=1
714	140896	tr|A0A0D3AUD9|A0A0D3AUD9_BRAOL	76.93	25	4	4	N	20789	Uncharacterized protein OS=Brassica oleracea var. oleracea PE=3 SV=1
936	92469	tr|A0A0D3AX45|A0A0D3AX45_BRAOL	71.84	9	2	2	N	42773	Uncharacterized protein OS=Brassica oleracea var. oleracea PE=4 SV=1
842	141853	tr|A0A0D3B0B3|A0A0D3B0B3_BRAOL	54.39	4	2	2	N	53440	NADH dehydrogenase [ubiquinone] flavoprotein 1, mitochondrial OS=Brassica oleracea var. oleracea PE=3 SV=1
990	95027	tr|A0A0D3BAR1|A0A0D3BAR1_BRAOL	77.28	11	2	1	N	23372	Uncharacterized protein OS=Brassica oleracea var. oleracea PE=3 SV=1
1084	118744	tr|A0A0D3BXS9|A0A0D3BXS9_BRAOL	38.52	8	1	1	N	17358	Uncharacterized protein OS=Brassica oleracea var. oleracea PE=3 SV=1
467	140386	tr|A0A0D3C2P7|A0A0D3C2P7_BRAOL	108.81	27	7	1	Y	38605	Uncharacterized protein OS=Brassica oleracea var. oleracea PE=4 SV=1
1084	120061	tr|A0A0D3C557|A0A0D3C557_BRAOL	38.52	19	1	1	N	7825	Uncharacterized protein OS=Brassica oleracea var. oleracea PE=4 SV=1
1197	119714	tr|A0A0D3C5V0|A0A0D3C5V0_BRAOL	45.13	4	1	1	N	28161	Ferritin OS=Brassica oleracea var. oleracea PE=3 SV=1
289	91813	tr|A0A0D3C5V4|A0A0D3C5V4_BRAOL	144.06	11	9	1	Y	109926	Uncharacterized protein OS=Brassica oleracea var. oleracea PE=3 SV=1
1204	144366	tr|A0A0D3C8C7|A0A0D3C8C7_BRAOL	41.86	3	1	1	N	38633	Uncharacterized protein OS=Brassica oleracea var. oleracea PE=4 SV=1
945	117786	tr|A0A0D3CGB8|A0A0D3CGB8_BRAOL	35.52	4	2	2	N	36097	Annexin OS=Brassica oleracea var. oleracea PE=3 SV=1
1197	119717	tr|A0A0D3CLA5|A0A0D3CLA5_BRAOL	45.13	4	1	1	N	28618	Ferritin OS=Brassica oleracea var. oleracea PE=3 SV=1
1084	118749	tr|A0A0D3CTY4|A0A0D3CTY4_BRAOL	38.52	8	1	1	N	17546	Uncharacterized protein OS=Brassica oleracea var. oleracea PE=3 SV=1
832	97940	tr|A0A0D3CXL6|A0A0D3CXL6_BRAOL	73.98	14	3	3	N	24872	Uncharacterized protein OS=Brassica oleracea var. oleracea PE=4 SV=1
972	91232	tr|A0A0D3CXY1|A0A0D3CXY1_BRAOL	59.67	8	2	1	N	42214	Uncharacterized protein OS=Brassica oleracea var. oleracea PE=3 SV=1
972	91243	tr|A0A0D3CYU7|A0A0D3CYU7_BRAOL	59.67	4	2	1	N	82324	Uncharacterized protein OS=Brassica oleracea var. oleracea PE=4 SV=1
832	97950	tr|A0A0D3CZD5|A0A0D3CZD5_BRAOL	73.98	12	3	3	N	30119	Uncharacterized protein OS=Brassica oleracea var. oleracea PE=4 SV=1
1103	118926	tr|A0A0D3CZS0|A0A0D3CZS0_BRAOL	52.10	2	1	1	N	96962	Uncharacterized protein OS=Brassica oleracea var. oleracea PE=4 SV=1
915	142725	tr|A0A0D3D0U7|A0A0D3D0U7_BRAOL	56.23	7	2	1	Y	34638	Uncharacterized protein OS=Brassica oleracea var. oleracea PE=4 SV=1
1130	144987	tr|A0A0D3D2K0|A0A0D3D2K0_BRAOL	30.62	9	1	1	Y	16033	Uncharacterized protein OS=Brassica oleracea var. oleracea PE=4 SV=1
858	142263	tr|A0A0D3D4R1|A0A0D3D4R1_BRAOL	50.05	6	2	1	Y	34573	Uncharacterized protein OS=Brassica oleracea var. oleracea PE=3 SV=1
952	91588	tr|A0A0D3DBR3|A0A0D3DBR3_BRAOL	62.27	5	2	2	N	56084	Glucose-1-phosphate adenylyltransferase OS=Brassica oleracea var. oleracea PE=3 SV=1
936	92357	tr|A0A0D3DCA0|A0A0D3DCA0_BRAOL	71.84	8	2	2	N	48661	Uncharacterized protein (Fragment) OS=Brassica oleracea var. oleracea PE=4 SV=1
1005	119296	tr|A0A0D3DDY5|A0A0D3DDY5_BRAOL	62.23	13	2	2	N	27329	Proteasome subunit alpha type OS=Brassica oleracea var. oleracea PE=3 SV=1
1117	143884	tr|A0A0D3DGD6|A0A0D3DGD6_BRAOL	53.76	5	1	1	N	26150	Uncharacterized protein OS=Brassica oleracea var. oleracea PE=4 SV=1
875	120033	tr|A0A0D3DI80|A0A0D3DI80_BRAOL	54.55	6	3	1	N	73077	Uncharacterized protein OS=Brassica oleracea var. oleracea PE=3 SV=1
726	89854	tr|A0A0D3DKD8|A0A0D3DKD8_BRAOL	80.66	10	3	1	N	47548	Glyceraldehyde-3-phosphate dehydrogenase OS=Brassica oleracea var. oleracea PE=3 SV=1
727	141032	tr|A0A0D3DKF2|A0A0D3DKF2_BRAOL	85.75	7	4	1	N	60466	Uncharacterized protein OS=Brassica oleracea var. oleracea PE=4 SV=1
1117	143873	tr|A0A0D3DN51|A0A0D3DN51_BRAOL	53.76	6	1	1	N	18905	Uncharacterized protein OS=Brassica oleracea var. oleracea PE=4 SV=1
832	97936	tr|A0A0D3DPN6|A0A0D3DPN6_BRAOL	73.98	14	3	3	N	24901	Uncharacterized protein OS=Brassica oleracea var. oleracea PE=4 SV=1
1020	117686	tr|A0A0D3DQE3|A0A0D3DQE3_BRAOL	61.43	9	2	1	N	23222	Uncharacterized protein OS=Brassica oleracea var. oleracea PE=4 SV=1
1005	119295	tr|A0A0D3DSG6|A0A0D3DSG6_BRAOL	62.23	13	2	2	N	27325	Proteasome subunit alpha type OS=Brassica oleracea var. oleracea PE=3 SV=1
931	115552	tr|A0A0D3DSU9|A0A0D3DSU9_BRAOL	65.46	7	2	2	N	32082	Histone H4 OS=Brassica oleracea var. oleracea PE=3 SV=1
1084	118743	tr|A0A0D3DTA6|A0A0D3DTA6_BRAOL	38.52	8	1	1	N	17372	Uncharacterized protein OS=Brassica oleracea var. oleracea PE=3 SV=1
1197	119713	tr|A0A0D3DTJ6|A0A0D3DTJ6_BRAOL	45.13	4	1	1	N	28046	Ferritin OS=Brassica oleracea var. oleracea PE=3 SV=1
714	140910	tr|A0A0D3DU80|A0A0D3DU80_BRAOL	76.93	20	4	4	N	25501	Uncharacterized protein (Fragment) OS=Brassica oleracea var. oleracea PE=3 SV=1
1130	144991	tr|A0A0D3DWG0|A0A0D3DWG0_BRAOL	30.62	9	1	1	Y	15980	Uncharacterized protein OS=Brassica oleracea var. oleracea PE=4 SV=1
832	97931	tr|A0A0D3DXD6|A0A0D3DXD6_BRAOL	73.98	14	3	3	N	24839	Uncharacterized protein OS=Brassica oleracea var. oleracea PE=4 SV=1
1108	119650	tr|A0A0D3DY25|A0A0D3DY25_BRAOL	42.79	5	1	1	N	25696	Uncharacterized protein OS=Brassica oleracea var. oleracea PE=4 SV=1
1204	144343	tr|A0A0D3DYI9|A0A0D3DYI9_BRAOL	41.86	6	1	1	N	23127	Uncharacterized protein OS=Brassica oleracea var. oleracea PE=4 SV=1
1005	119297	tr|A0A0D3E2R5|A0A0D3E2R5_BRAOL	62.23	13	2	2	N	27312	Proteasome subunit alpha type OS=Brassica oleracea var. oleracea PE=3 SV=1
1108	116705	tr|A0A0D3E595|A0A0D3E595_BRAOL	42.79	2	1	1	N	76902	Uncharacterized protein OS=Brassica oleracea var. oleracea PE=4 SV=1
1108	144316	tr|A0A0D3E5A1|A0A0D3E5A1_BRAOL	42.79	4	1	1	N	33347	Uncharacterized protein OS=Brassica oleracea var. oleracea PE=4 SV=1
1108	117540	tr|A0A0D3E5A2|A0A0D3E5A2_BRAOL	42.79	4	1	1	N	38071	Uncharacterized protein OS=Brassica oleracea var. oleracea PE=4 SV=1
1108	115850	tr|A0A0D3E5A4|A0A0D3E5A4_BRAOL	42.79	4	1	1	N	38032	Uncharacterized protein OS=Brassica oleracea var. oleracea PE=4 SV=1
406	115177	tr|A0A0D3E5C1|A0A0D3E5C1_BRAOL	116.99	44	6	1	Y	20650	Uncharacterized protein OS=Brassica oleracea var. oleracea PE=3 SV=1
1238	145081	tr|A0A0D3ECA6|A0A0D3ECA6_BRAOL	28.53	8	1	1	N	22424	Uncharacterized protein OS=Brassica oleracea var. oleracea PE=3 SV=1
842	141851	tr|A0A0D3EGU2|A0A0D3EGU2_BRAOL	54.39	4	2	2	N	53425	NADH dehydrogenase [ubiquinone] flavoprotein 1, mitochondrial OS=Brassica oleracea var. oleracea PE=3 SV=1
691	117819	tr|A0A0D3GZ07|A0A0D3GZ07_9ORYZ	108.02	12	4	4	N	49599	Uncharacterized protein OS=Oryza barthii PE=4 SV=1
534	118095	tr|A0A0D5ZBC4|A0A0D5ZBC4_GOSHI	91.71	8	4	1	Y	59397	Phospho-2-dehydro-3-deoxyheptonate aldolase OS=Gossypium hirsutum GN=DHS1 PE=2 SV=1
909	95232	tr|A0A0D6QSR4|A0A0D6QSR4_ARACU	70.57	7	2	2	Y	37980	Uncharacterized protein OS=Araucaria cunninghamii PE=4 SV=1
909	95233	tr|A0A0D6QSW8|A0A0D6QSW8_ARACU	70.57	7	2	2	Y	38361	Uncharacterized protein OS=Araucaria cunninghamii PE=4 SV=1
504	92626	tr|A0A0D6QT83|A0A0D6QT83_ARACU	106.88	18	5	1	N	41607	Uncharacterized protein OS=Araucaria cunninghamii PE=3 SV=1
504	92627	tr|A0A0D6QUQ0|A0A0D6QUQ0_ARACU	106.88	18	5	1	N	41545	Uncharacterized protein OS=Araucaria cunninghamii PE=3 SV=1
1113	144183	tr|A0A0D6QUW2|A0A0D6QUW2_ARACU	45.35	4	1	1	N	34825	ATP-dependent Clp protease proteolytic subunit OS=Araucaria cunninghamii PE=3 SV=1
909	95221	tr|A0A0D6QV08|A0A0D6QV08_ARACU	70.57	7	2	2	Y	36021	Uncharacterized protein OS=Araucaria cunninghamii PE=4 SV=1
1235	144966	tr|A0A0D6QVI6|A0A0D6QVI6_ARACU	31.04	3	1	1	N	30848	Uncharacterized protein OS=Araucaria cunninghamii PE=4 SV=1
1235	144962	tr|A0A0D6QX16|A0A0D6QX16_ARACU	31.04	3	1	1	N	30713	Uncharacterized protein OS=Araucaria cunninghamii PE=4 SV=1
990	117511	tr|A0A0D6QXD0|A0A0D6QXD0_ARACU	77.28	16	2	1	N	16248	Uncharacterized protein OS=Araucaria cunninghamii PE=3 SV=1
714	140951	tr|A0A0D6QYC7|A0A0D6QYC7_ARACU	76.93	25	4	4	N	20521	Uncharacterized protein OS=Araucaria cunninghamii PE=3 SV=1
898	98570	tr|A0A0D6R0L4|A0A0D6R0L4_ARACU	56.16	3	2	1	N	72655	Uncharacterized protein OS=Araucaria cunninghamii PE=3 SV=1
1084	120068	tr|A0A0D6R0M1|A0A0D6R0M1_ARACU	38.52	8	1	1	N	17400	Uncharacterized protein OS=Araucaria cunninghamii PE=3 SV=1
1050	95675	tr|A0A0D6R113|A0A0D6R113_ARACU	36.33	7	2	1	N	28015	Uncharacterized protein OS=Araucaria cunninghamii PE=4 SV=1
845	141924	tr|A0A0D6R1J0|A0A0D6R1J0_ARACU	51.52	8	2	2	N	27079	Proteasome subunit alpha type OS=Araucaria cunninghamii PE=3 SV=1
714	140950	tr|A0A0D6R1L5|A0A0D6R1L5_ARACU	76.93	25	4	4	N	20531	Uncharacterized protein OS=Araucaria cunninghamii PE=3 SV=1
936	92471	tr|A0A0D6R1Z0|A0A0D6R1Z0_ARACU	71.84	9	2	2	N	42708	Uncharacterized protein OS=Araucaria cunninghamii PE=4 SV=1
898	98567	tr|A0A0D6R3I8|A0A0D6R3I8_ARACU	56.16	3	2	1	N	69753	Uncharacterized protein OS=Araucaria cunninghamii PE=3 SV=1
558	141381	tr|A0A0D6R3M8|A0A0D6R3M8_ARACU	85.74	5	3	1	Y	94489	Sucrose synthase OS=Araucaria cunninghamii PE=3 SV=1
1239	145092	tr|A0A0D6R508|A0A0D6R508_ARACU	28.54	1	1	1	Y	109542	Uncharacterized protein OS=Araucaria cunninghamii PE=4 SV=1
898	98566	tr|A0A0D6R511|A0A0D6R511_ARACU	56.16	3	2	1	N	69669	Uncharacterized protein OS=Araucaria cunninghamii PE=3 SV=1
1130	144998	tr|A0A0D6R599|A0A0D6R599_ARACU	30.62	9	1	1	Y	16453	Uncharacterized protein OS=Araucaria cunninghamii PE=4 SV=1
781	141507	tr|A0A0D6R662|A0A0D6R662_ARACU	81.84	15	3	3	N	22026	Uncharacterized protein OS=Araucaria cunninghamii PE=3 SV=1
1051	143143	tr|A0A0D6R6A7|A0A0D6R6A7_ARACU	39.24	4	1	1	N	25570	Proteasome subunit alpha type OS=Araucaria cunninghamii PE=3 SV=1
969	97517	tr|A0A0D6R6W3|A0A0D6R6W3_ARACU	57.76	16	2	2	N	15701	Uncharacterized protein OS=Araucaria cunninghamii PE=3 SV=1
960	96405	tr|A0A0D6R8L6|A0A0D6R8L6_ARACU	49.09	8	1	1	N	16099	Superoxide dismutase [Cu-Zn] OS=Araucaria cunninghamii PE=3 SV=1
781	141506	tr|A0A0D6R8N6|A0A0D6R8N6_ARACU	81.84	15	3	3	N	22092	Uncharacterized protein OS=Araucaria cunninghamii PE=3 SV=1
445	92802	tr|A0A0D6R9M0|A0A0D6R9M0_ARACU	107.47	9	4	1	N	43998	Uncharacterized protein OS=Araucaria cunninghamii PE=4 SV=1
708	94973	tr|A0A0D6R9P2|A0A0D6R9P2_ARACU	110.75	10	3	1	N	37558	Uncharacterized protein OS=Araucaria cunninghamii PE=4 SV=1
960	96407	tr|A0A0D6R9V5|A0A0D6R9V5_ARACU	49.09	8	1	1	N	17339	Superoxide dismutase [Cu-Zn] OS=Araucaria cunninghamii PE=3 SV=1
1102	143261	tr|A0A0D9V3W9|A0A0D9V3W9_9ORYZ	51.77	5	1	1	N	24291	Uncharacterized protein OS=Leersia perrieri PE=4 SV=1
1188	97446	tr|A0A0D9VLT2|A0A0D9VLT2_9ORYZ	52.31	2	1	1	N	78368	Uncharacterized protein OS=Leersia perrieri PE=4 SV=1
842	141808	tr|A0A0D9X269|A0A0D9X269_9ORYZ	54.39	3	2	2	N	90652	Uncharacterized protein OS=Leersia perrieri PE=4 SV=1
691	117034	tr|A0A0D9X6Q4|A0A0D9X6Q4_9ORYZ	108.02	15	4	4	N	39408	Uncharacterized protein OS=Leersia perrieri PE=4 SV=1
1059	118948	tr|A0A0D9XF39|A0A0D9XF39_9ORYZ	35.68	1	2	1	N	168674	Uncharacterized protein OS=Leersia perrieri PE=4 SV=1
1059	118947	tr|A0A0D9XF40|A0A0D9XF40_9ORYZ	35.68	1	2	1	N	168490	Uncharacterized protein OS=Leersia perrieri PE=4 SV=1
1059	118946	tr|A0A0D9XF41|A0A0D9XF41_9ORYZ	35.68	1	2	1	N	165695	Uncharacterized protein OS=Leersia perrieri PE=4 SV=1
1101	143476	tr|A0A0D9ZS55|A0A0D9ZS55_9ORYZ	38.79	5	1	1	N	20757	Uncharacterized protein OS=Oryza glumipatula PE=4 SV=1
691	117821	tr|A0A0E0AU07|A0A0E0AU07_9ORYZ	108.02	12	4	4	N	49385	Uncharacterized protein OS=Oryza glumipatula PE=4 SV=1
406	115247	tr|A0A0E0C9E3|A0A0E0C9E3_9ORYZ	116.99	42	6	1	Y	21373	Uncharacterized protein OS=Oryza meridionalis PE=3 SV=1
691	117806	tr|A0A0E0CFI1|A0A0E0CFI1_9ORYZ	108.02	15	4	4	N	39099	Uncharacterized protein OS=Oryza meridionalis PE=4 SV=1
691	117810	tr|A0A0E0CFI2|A0A0E0CFI2_9ORYZ	108.02	15	4	4	N	39156	Uncharacterized protein OS=Oryza meridionalis PE=4 SV=1
1101	144575	tr|A0A0E0DJU3|A0A0E0DJU3_9ORYZ	38.79	3	1	1	N	32139	Uncharacterized protein OS=Oryza meridionalis PE=3 SV=1
1101	144574	tr|A0A0E0DJU4|A0A0E0DJU4_9ORYZ	38.79	3	1	1	N	31420	Uncharacterized protein OS=Oryza meridionalis PE=3 SV=1
1101	144579	tr|A0A0E0DJU5|A0A0E0DJU5_9ORYZ	38.79	3	1	1	N	36158	Uncharacterized protein OS=Oryza meridionalis PE=3 SV=1
1235	144975	tr|A0A0E0EAK4|A0A0E0EAK4_9ORYZ	31.04	3	1	1	N	30863	Uncharacterized protein OS=Oryza meridionalis PE=4 SV=1
821	117524	tr|A0A0E0EFP8|A0A0E0EFP8_9ORYZ	79.90	16	2	1	N	15113	Superoxide dismutase [Cu-Zn] OS=Oryza meridionalis PE=3 SV=1
931	115548	tr|A0A0E0F0E8|A0A0E0F0E8_9ORYZ	65.46	12	2	2	N	19312	Histone H4 OS=Oryza meridionalis PE=3 SV=1
967	142325	tr|A0A0E0FBK8|A0A0E0FBK8_9ORYZ	36.24	2	2	1	N	104070	Uncharacterized protein OS=Oryza meridionalis PE=4 SV=1
1101	143479	tr|A0A0E0G757|A0A0E0G757_ORYNI	38.79	3	1	1	N	31552	Uncharacterized protein OS=Oryza nivara PE=3 SV=1
1008	95513	tr|A0A0E0I3R1|A0A0E0I3R1_ORYNI	77.28	13	2	1	N	21112	Nucleoside diphosphate kinase OS=Oryza nivara PE=3 SV=1
1008	95526	tr|A0A0E0I3R2|A0A0E0I3R2_ORYNI	77.28	11	2	1	N	23650	Nucleoside diphosphate kinase OS=Oryza nivara PE=3 SV=1
691	117822	tr|A0A0E0IAB8|A0A0E0IAB8_ORYNI	108.02	11	4	4	N	50557	Uncharacterized protein OS=Oryza nivara PE=4 SV=1
862	142561	tr|A0A0E0JAV7|A0A0E0JAV7_ORYNI	59.15	13	2	1	Y	17557	Eukaryotic translation initiation factor 5A OS=Oryza nivara PE=3 SV=1
194	140182	tr|A0A0E0JH69|A0A0E0JH69_ORYPU	120.35	24	10	1	Y	57516	Tubulin beta chain OS=Oryza punctata PE=3 SV=1
194	140173	tr|A0A0E0JH70|A0A0E0JH70_ORYPU	120.35	28	10	1	Y	50272	Tubulin beta chain OS=Oryza punctata PE=3 SV=1
1084	120063	tr|A0A0E0JI74|A0A0E0JI74_ORYPU	38.52	9	1	1	N	17050	Uncharacterized protein OS=Oryza punctata PE=3 SV=1
446	141539	tr|A0A0E0K500|A0A0E0K500_ORYPU	81.49	13	3	1	Y	43063	Glutamine synthetase OS=Oryza punctata PE=3 SV=1
673	141578	tr|A0A0E0K9P9|A0A0E0K9P9_ORYPU	88.99	12	3	3	N	32684	40S ribosomal protein SA OS=Oryza punctata PE=3 SV=1
697	141319	tr|A0A0E0KC05|A0A0E0KC05_ORYPU	66.47	4	3	2	N	83191	Uncharacterized protein OS=Oryza punctata PE=4 SV=1
1084	120064	tr|A0A0E0KSE7|A0A0E0KSE7_ORYPU	38.52	9	1	1	N	16894	Uncharacterized protein OS=Oryza punctata PE=3 SV=1
1074	118634	tr|A0A0E0KUU5|A0A0E0KUU5_ORYPU	51.25	5	1	1	N	32490	Uncharacterized protein OS=Oryza punctata PE=4 SV=1
1074	118621	tr|A0A0E0KUU9|A0A0E0KUU9_ORYPU	51.25	6	1	1	N	27442	Uncharacterized protein OS=Oryza punctata PE=4 SV=1
1101	143589	tr|A0A0E0KWI1|A0A0E0KWI1_ORYPU	38.79	3	1	1	N	36311	Putative regulatory protein RecX family protein OS=Oryza punctata PE=3 SV=1
1101	143588	tr|A0A0E0KWI2|A0A0E0KWI2_ORYPU	38.79	3	1	1	N	34044	Putative regulatory protein RecX family protein OS=Oryza punctata PE=3 SV=1
1012	142657	tr|A0A0E0LAB1|A0A0E0LAB1_ORYPU	68.31	5	2	1	N	62932	Uncharacterized protein OS=Oryza punctata PE=3 SV=1
862	142562	tr|A0A0E0LKK5|A0A0E0LKK5_ORYPU	59.15	13	2	1	Y	17512	Eukaryotic translation initiation factor 5A OS=Oryza punctata PE=3 SV=1
1268	145308	tr|A0A0E0LL09|A0A0E0LL09_ORYPU	23.53	1	1	1	N	52105	Glycosyltransferase OS=Oryza punctata PE=3 SV=1
673	141582	tr|A0A0E0LNC4|A0A0E0LNC4_ORYPU	88.99	12	3	3	N	32923	40S ribosomal protein SA OS=Oryza punctata PE=3 SV=1
981	97094	tr|A0A0E0LPS1|A0A0E0LPS1_ORYPU	58.67	2	1	1	Y	67868	Peroxidase OS=Oryza punctata PE=3 SV=1
1235	144960	tr|A0A0E0LSE3|A0A0E0LSE3_ORYPU	31.04	3	1	1	N	30528	Uncharacterized protein OS=Oryza punctata PE=4 SV=1
691	117804	tr|A0A0E0LTU1|A0A0E0LTU1_ORYPU	108.02	15	4	4	N	39267	Uncharacterized protein OS=Oryza punctata PE=4 SV=1
820	92439	tr|A0A0E0LWK3|A0A0E0LWK3_ORYPU	37.46	7	2	2	N	42482	Uncharacterized protein OS=Oryza punctata PE=3 SV=1
820	92438	tr|A0A0E0LWK4|A0A0E0LWK4_ORYPU	37.46	7	2	2	N	41995	Uncharacterized protein OS=Oryza punctata PE=3 SV=1
1005	117326	tr|A0A0E0LXP9|A0A0E0LXP9_ORYPU	62.23	11	2	2	N	34013	Proteasome endopeptidase complex OS=Oryza punctata PE=3 SV=1
1213	144515	tr|A0A0E0LXZ0|A0A0E0LXZ0_ORYPU	38.96	2	1	1	N	63428	Dihydroxy-acid dehydratase OS=Oryza punctata PE=3 SV=1
1005	119291	tr|A0A0E0M3X3|A0A0E0M3X3_ORYPU	62.23	13	2	2	N	27214	Proteasome subunit alpha type OS=Oryza punctata PE=3 SV=1
1082	98138	tr|A0A0E0M9M1|A0A0E0M9M1_ORYPU	28.37	1	1	1	N	119620	Uncharacterized protein OS=Oryza punctata PE=4 SV=1
1082	98137	tr|A0A0E0M9M2|A0A0E0M9M2_ORYPU	28.37	1	1	1	N	118491	Uncharacterized protein OS=Oryza punctata PE=4 SV=1
725	142279	tr|A0A0E0MCI3|A0A0E0MCI3_ORYPU	39.67	6	1	1	N	17144	Uncharacterized protein OS=Oryza punctata PE=3 SV=1
936	92455	tr|A0A0E0MGR4|A0A0E0MGR4_ORYPU	71.84	9	2	2	N	42104	Uncharacterized protein OS=Oryza punctata PE=4 SV=1
1197	119711	tr|A0A0E0MIP3|A0A0E0MIP3_ORYPU	45.13	4	1	1	N	27667	Ferritin OS=Oryza punctata PE=3 SV=1
725	142277	tr|A0A0E0MJN3|A0A0E0MJN3_ORYPU	39.67	6	1	1	N	16931	Uncharacterized protein OS=Oryza punctata PE=3 SV=1
1008	95528	tr|A0A0E0MNC1|A0A0E0MNC1_ORYPU	77.28	11	2	1	N	24624	Nucleoside diphosphate kinase OS=Oryza punctata PE=3 SV=1
834	92561	tr|A0A0E0N8F9|A0A0E0N8F9_ORYRU	81.86	11	3	2	N	37961	Uncharacterized protein OS=Oryza rufipogon PE=3 SV=1
714	140907	tr|A0A0E0NC73|A0A0E0NC73_ORYRU	76.93	22	4	4	N	23688	Uncharacterized protein OS=Oryza rufipogon PE=3 SV=1
987	117558	tr|A0A0E0NHD7|A0A0E0NHD7_ORYRU	90.80	7	2	2	N	44176	Uncharacterized protein OS=Oryza rufipogon PE=4 SV=1
446	141537	tr|A0A0E0NKN0|A0A0E0NKN0_ORYRU	81.49	14	3	1	Y	39187	Glutamine synthetase OS=Oryza rufipogon PE=3 SV=1
673	141581	tr|A0A0E0NQL3|A0A0E0NQL3_ORYRU	88.99	12	3	3	N	33143	40S ribosomal protein SA OS=Oryza rufipogon PE=3 SV=1
697	141313	tr|A0A0E0NTC1|A0A0E0NTC1_ORYRU	66.47	5	3	2	N	76052	Uncharacterized protein OS=Oryza rufipogon PE=4 SV=1
969	97507	tr|A0A0E0P345|A0A0E0P345_ORYRU	57.76	16	2	2	N	15660	Uncharacterized protein OS=Oryza rufipogon PE=3 SV=1
1084	120065	tr|A0A0E0PB59|A0A0E0PB59_ORYRU	38.52	9	1	1	N	16900	Uncharacterized protein OS=Oryza rufipogon PE=3 SV=1
1084	120070	tr|A0A0E0PB60|A0A0E0PB60_ORYRU	38.52	7	1	1	N	19411	Uncharacterized protein OS=Oryza rufipogon PE=3 SV=1
1074	118624	tr|A0A0E0PDR3|A0A0E0PDR3_ORYRU	51.25	5	1	1	N	28361	Uncharacterized protein OS=Oryza rufipogon PE=4 SV=1
1101	143482	tr|A0A0E0PFE2|A0A0E0PFE2_ORYRU	38.79	2	1	1	N	54345	Uncharacterized protein OS=Oryza rufipogon PE=3 SV=1
1101	143480	tr|A0A0E0PFE3|A0A0E0PFE3_ORYRU	38.79	3	1	1	N	31562	Uncharacterized protein OS=Oryza rufipogon PE=3 SV=1
862	142568	tr|A0A0E0Q3B2|A0A0E0Q3B2_ORYRU	59.15	13	2	1	Y	17766	Eukaryotic translation initiation factor 5A OS=Oryza rufipogon PE=3 SV=1
1235	144967	tr|A0A0E0Q7E8|A0A0E0Q7E8_ORYRU	31.04	3	1	1	N	30786	Uncharacterized protein OS=Oryza rufipogon PE=4 SV=1
862	142551	tr|A0A0E0QAR8|A0A0E0QAR8_ORYRU	59.15	18	2	1	Y	13027	Uncharacterized protein OS=Oryza rufipogon PE=4 SV=1
673	141580	tr|A0A0E0QB96|A0A0E0QB96_ORYRU	88.99	12	3	3	N	32972	40S ribosomal protein SA OS=Oryza rufipogon PE=3 SV=1
981	97098	tr|A0A0E0QCR5|A0A0E0QCR5_ORYRU	58.67	1	1	1	Y	124333	Peroxidase OS=Oryza rufipogon PE=3 SV=1
981	97097	tr|A0A0E0QCR6|A0A0E0QCR6_ORYRU	58.67	1	1	1	Y	111715	Peroxidase OS=Oryza rufipogon PE=3 SV=1
981	97096	tr|A0A0E0QCR7|A0A0E0QCR7_ORYRU	58.67	2	1	1	Y	99208	Peroxidase OS=Oryza rufipogon PE=3 SV=1
981	97095	tr|A0A0E0QCR8|A0A0E0QCR8_ORYRU	58.67	2	1	1	Y	99122	Peroxidase OS=Oryza rufipogon PE=3 SV=1
1082	98131	tr|A0A0E0R1B1|A0A0E0R1B1_ORYRU	28.37	2	1	1	N	54858	Uncharacterized protein OS=Oryza rufipogon PE=4 SV=1
1197	119712	tr|A0A0E0R348|A0A0E0R348_ORYRU	45.13	4	1	1	N	27817	Ferritin OS=Oryza rufipogon PE=3 SV=1
1008	95519	tr|A0A0E0RIH2|A0A0E0RIH2_ORYRU	77.28	11	2	1	N	23500	Nucleoside diphosphate kinase OS=Oryza rufipogon PE=3 SV=1
954	142161	tr|A0A0E3VMV9|A0A0E3VMV9_POPKI	77.77	7	2	1	N	39502	Xylem cysteine peptidase 2B OS=Populus kitakamiensis GN=PsgXCP2B PE=2 SV=1
1062	96820	tr|A0A0F6PL02|A0A0F6PL02_9ASPA	62.55	9	1	1	N	25423	PSBQ-2 OS=Erycina pusilla GN=PSBQ-2 PE=2 SV=1
1194	144207	tr|A0A0F6VX63|A0A0F6VX63_ARAHY	45.12	5	1	1	N	36080	Annexin OS=Arachis hypogaea PE=2 SV=1
896	94597	tr|A0A0F7GXP7|A0A0F7GXP7_9ROSI	91.06	10	2	1	N	27792	Peptidyl-prolyl cis-trans isomerase OS=Francoa sonchifolia GN=PnsL5 PE=2 SV=1
1062	96821	tr|A0A0F7GZX6|A0A0F7GZX6_9ASPA	62.55	9	1	1	N	25180	Photosystem II subunit Q-2 OS=Apostasia odorata GN=PSBQ2 PE=2 SV=1
602	93564	tr|A0A0F7GZY0|A0A0F7GZY0_9ROSI	75.21	11	2	1	N	23476	Photosystem II subunit Q-2 OS=Francoa sonchifolia GN=PSBQ2 PE=2 SV=1
872	91577	tr|A0A0G2SJN7|A0A0G2SJN7_SALMI	78.90	6	3	3	N	53554	Dihydrolipoyl dehydrogenase OS=Salvia miltiorrhiza GN=LPD2 PE=2 SV=1
1197	119733	tr|A0A0G2UGN9|A0A0G2UGN9_9ROSA	45.13	3	1	1	N	30401	Ferritin OS=Pyrus betulifolia GN=Fer4 PE=2 SV=1
1197	119747	tr|A0A0G2UKL2|A0A0G2UKL2_9ROSA	45.13	3	1	1	N	30734	Ferritin OS=Pyrus betulifolia GN=Fer2 PE=2 SV=1
1209	144465	tr|A0A0J8B1E7|A0A0J8B1E7_BETVU	39.43	17	1	1	N	7857	Uncharacterized protein OS=Beta vulgaris subsp. vulgaris GN=BVRB_014810 PE=4 SV=1
1121	143557	tr|A0A0J8B9R8|A0A0J8B9R8_BETVU	26.02	3	1	1	N	50259	Uncharacterized protein OS=Beta vulgaris subsp. vulgaris GN=BVRB_4g096280 PE=4 SV=1
1079	142592	tr|A0A0J8BPN6|A0A0J8BPN6_BETVU	42.13	1	1	1	N	98225	Uncharacterized protein OS=Beta vulgaris subsp. vulgaris GN=BVRB_9g209690 PE=4 SV=1
646	94592	tr|A0A0J8BQL4|A0A0J8BQL4_BETVU	95.21	12	3	3	N	23141	Superoxide dismutase [Cu-Zn] OS=Beta vulgaris subsp. vulgaris GN=BVRB_9g206190 PE=3 SV=1
1069	145298	tr|A0A0J8BT03|A0A0J8BT03_BETVU	22.81	1	1	1	N	69031	Uncharacterized protein OS=Beta vulgaris subsp. vulgaris GN=BVRB_8g183770 PE=4 SV=1
816	143692	tr|A0A0J8BT83|A0A0J8BT83_BETVU	62.69	5	1	1	N	36791	Uncharacterized protein OS=Beta vulgaris subsp. vulgaris GN=BVRB_8g184350 PE=4 SV=1
1069	145296	tr|A0A0J8BWC3|A0A0J8BWC3_BETVU	22.81	1	1	1	N	67694	Uncharacterized protein OS=Beta vulgaris subsp. vulgaris GN=BVRB_8g183840 PE=4 SV=1
1193	144132	tr|A0A0J8C1A6|A0A0J8C1A6_BETVU	45.76	5	1	1	N	40976	Uncharacterized protein OS=Beta vulgaris subsp. vulgaris GN=BVRB_6g148850 PE=4 SV=1
519	140746	tr|A0A0J8C464|A0A0J8C464_BETVU	95.89	8	5	1	N	53403	6-phosphogluconate dehydrogenase, decarboxylating OS=Beta vulgaris subsp. vulgaris GN=BVRB_6g140350 PE=3 SV=1
937	119345	tr|A0A0J8C782|A0A0J8C782_BETVU	64.75	6	2	2	N	49010	Uncharacterized protein OS=Beta vulgaris subsp. vulgaris GN=BVRB_6g130250 PE=3 SV=1
322	140621	tr|A0A0J8CQY4|A0A0J8CQY4_BETVU	95.56	11	8	2	N	80702	Uncharacterized protein OS=Beta vulgaris subsp. vulgaris GN=BVRB_3g053350 PE=3 SV=1
194	140169	tr|A0A0J8CTD2|A0A0J8CTD2_BETVU	120.35	28	10	1	Y	50080	Tubulin beta chain OS=Beta vulgaris subsp. vulgaris GN=BVRB_3g063290 PE=3 SV=1
779	141497	tr|A0A0J8CWY5|A0A0J8CWY5_BETVU	69.80	18	3	3	N	34966	Uncharacterized protein OS=Beta vulgaris subsp. vulgaris GN=BVRB_2g024160 PE=4 SV=1
1136	145157	tr|A0A0J8CZQ9|A0A0J8CZQ9_BETVU	21.72	2	1	1	Y	140754	Uncharacterized protein OS=Beta vulgaris subsp. vulgaris GN=BVRB_2g038380 PE=4 SV=1
1181	143731	tr|A0A0J8D623|A0A0J8D623_BETVU	57.22	2	1	1	N	68369	Uncharacterized protein OS=Beta vulgaris subsp. vulgaris GN=BVRB_1g010300 PE=4 SV=1
1238	145085	tr|A0A0J8DZW6|A0A0J8DZW6_BETVU	28.53	8	1	1	N	22395	Uncharacterized protein OS=Beta vulgaris subsp. vulgaris GN=BVRB_9g225470 PE=3 SV=1
1240	145107	tr|A0A0J8E6S4|A0A0J8E6S4_BETVU	28.19	4	1	1	N	35142	Uncharacterized protein OS=Beta vulgaris subsp. vulgaris GN=BVRB_3g067950 PE=4 SV=1
1131	118763	tr|A0A0J8EJ73|A0A0J8EJ73_BETVU	25.46	3	1	1	N	46374	Uncharacterized protein OS=Beta vulgaris subsp. vulgaris GN=BVRB_8g195840 PE=3 SV=1
1069	145295	tr|A0A0J8EMS3|A0A0J8EMS3_BETVU	22.81	1	1	1	N	67317	Uncharacterized protein OS=Beta vulgaris subsp. vulgaris GN=BVRB_8g183760 PE=4 SV=1
1011	117773	tr|A0A0J8F116|A0A0J8F116_BETVU	57.46	4	2	2	N	53261	Uncharacterized protein OS=Beta vulgaris subsp. vulgaris GN=BVRB_6g133460 PE=3 SV=1
782	116932	tr|A0A0J8FPQ9|A0A0J8FPQ9_BETVU	89.73	14	2	1	N	25395	Proteasome subunit beta type OS=Beta vulgaris subsp. vulgaris GN=BVRB_2g035270 PE=3 SV=1
1212	120443	tr|A0A0K0MGD7|A0A0K0MGD7_9ROSA	39.50	3	1	1	N	38524	Cinnamyl alcohol dehydrogenase 3 OS=Pyrus x bretschneideri GN=CAD3 PE=2 SV=1
1189	144004	tr|A0A0K8WML9|A0A0K8WML9_9FABA	50.90	4	1	1	N	39207	Cinnamyl alcohol dehydrogenase OS=Acacia koa GN=cad1 PE=2 SV=1
588	140772	tr|A0A0K9NYL5|A0A0K9NYL5_ZOSMR	91.99	8	4	1	N	59492	ATP synthase subunit beta OS=Zostera marina GN=ZOSMA_4G01180 PE=3 SV=1
1240	145110	tr|A0A0K9P4F8|A0A0K9P4F8_ZOSMR	28.19	3	1	1	N	38844	Alcohol dehydrogenase, zinc-binding protein OS=Zostera marina GN=ZOSMA_42G01140 PE=4 SV=1
1005	119300	tr|A0A0K9P8G2|A0A0K9P8G2_ZOSMR	62.23	13	2	2	N	27449	Proteasome subunit alpha type OS=Zostera marina GN=ZOSMA_32G00430 PE=3 SV=1
217	140664	tr|A0A0K9PAA1|A0A0K9PAA1_ZOSMR	95.03	18	4	1	Y	29400	14-3-3-like protein OS=Zostera marina GN=ZOSMA_2G00230 PE=3 SV=1
898	98561	tr|A0A0K9PAG4|A0A0K9PAG4_ZOSMR	56.16	3	2	1	N	68510	Beta-glucosidase, family GH3 OS=Zostera marina GN=ZOSMA_2G00900 PE=4 SV=1
990	117505	tr|A0A0K9PCU6|A0A0K9PCU6_ZOSMR	77.28	16	2	1	N	16307	30S ribosomal protein S11 OS=Zostera marina GN=ZOSMA_2G00740 PE=3 SV=1
946	142588	tr|A0A0K9PI78|A0A0K9PI78_ZOSMR	58.35	5	2	2	N	50637	Calreticulin-3 OS=Zostera marina GN=ZOSMA_22G00570 PE=3 SV=1
725	142278	tr|A0A0K9Q1Y1|A0A0K9Q1Y1_ZOSMR	39.67	6	1	1	N	17031	60S ribosomal protein L26-2 OS=Zostera marina GN=ZOSMA_117G00830 PE=4 SV=1
1051	143142	tr|A0A0K9QA79|A0A0K9QA79_SPIOL	39.24	4	1	1	N	25562	Proteasome subunit alpha type OS=Spinacia oleracea GN=SOVF_201960 PE=3 SV=1
816	143693	tr|A0A0K9QEV2|A0A0K9QEV2_SPIOL	62.69	5	1	1	N	36907	Uncharacterized protein OS=Spinacia oleracea GN=SOVF_192630 PE=4 SV=1
1131	118764	tr|A0A0K9QLI7|A0A0K9QLI7_SPIOL	25.46	3	1	1	N	46126	Uncharacterized protein OS=Spinacia oleracea GN=SOVF_165420 PE=3 SV=1
1131	120364	tr|A0A0K9QNH6|A0A0K9QNH6_SPIOL	25.46	3	1	1	N	45668	Uncharacterized protein OS=Spinacia oleracea GN=SOVF_165420 PE=3 SV=1
857	142239	tr|A0A0K9QSE1|A0A0K9QSE1_SPIOL	69.27	7	2	1	N	34390	Uncharacterized protein OS=Spinacia oleracea GN=SOVF_147080 PE=3 SV=1
1267	120053	tr|A0A0K9QTC7|A0A0K9QTC7_SPIOL	22.42	3	1	1	N	46897	Uncharacterized protein OS=Spinacia oleracea GN=SOVF_143390 PE=3 SV=1
1079	143377	tr|A0A0K9RA51|A0A0K9RA51_SPIOL	42.13	1	1	1	N	98375	Uncharacterized protein OS=Spinacia oleracea GN=SOVF_094190 PE=4 SV=1
1193	144133	tr|A0A0K9RVS6|A0A0K9RVS6_SPIOL	45.76	5	1	1	N	41009	Uncharacterized protein OS=Spinacia oleracea GN=SOVF_023780 PE=4 SV=1
779	141496	tr|A0A0K9RYG8|A0A0K9RYG8_SPIOL	69.80	18	3	3	N	34411	Uncharacterized protein (Fragment) OS=Spinacia oleracea GN=SOVF_020490 PE=4 SV=1
782	116936	tr|A0A0K9S2G1|A0A0K9S2G1_SPIOL	89.73	12	2	1	N	29650	Proteasome subunit beta type (Fragment) OS=Spinacia oleracea GN=SOVF_007620 PE=3 SV=1
866	115938	tr|A0A0L9TDR3|A0A0L9TDR3_PHAAN	84.90	7	3	1	N	49616	Aspartate aminotransferase OS=Phaseolus angularis GN=LR48_Vigan561s004200 PE=4 SV=1
935	116192	tr|A0A0L9TEU4|A0A0L9TEU4_PHAAN	89.87	6	2	1	N	63321	Pectinesterase OS=Phaseolus angularis GN=LR48_Vigan635s002800 PE=4 SV=1
550	93025	tr|A0A0L9TFQ2|A0A0L9TFQ2_PHAAN	110.25	20	5	2	N	33034	Uncharacterized protein OS=Phaseolus angularis GN=LR48_Vigan641s006500 PE=3 SV=1
1005	119289	tr|A0A0L9TPU8|A0A0L9TPU8_PHAAN	62.23	13	2	2	N	27118	Proteasome subunit alpha type OS=Phaseolus angularis GN=LR48_Vigan01g175500 PE=3 SV=1
894	141988	tr|A0A0L9TQ26|A0A0L9TQ26_PHAAN	53.39	4	2	1	N	53131	Uncharacterized protein OS=Phaseolus angularis GN=LR48_Vigan01g222100 PE=3 SV=1
842	141846	tr|A0A0L9TUR6|A0A0L9TUR6_PHAAN	54.39	4	2	2	N	52952	NADH dehydrogenase [ubiquinone] flavoprotein 1, mitochondrial OS=Phaseolus angularis GN=LR48_Vigan02g006900 PE=3 SV=1
1113	144161	tr|A0A0L9TY38|A0A0L9TY38_PHAAN	45.35	5	1	1	N	28883	ATP-dependent Clp protease proteolytic subunit (Fragment) OS=Phaseolus angularis GN=LR48_Vigan02g147700 PE=3 SV=1
843	92769	tr|A0A0L9TZ34|A0A0L9TZ34_PHAAN	69.69	14	2	2	Y	17553	Uncharacterized protein OS=Phaseolus angularis GN=LR48_Vigan02g199800 PE=3 SV=1
1013	116301	tr|A0A0L9U1D9|A0A0L9U1D9_PHAAN	53.24	8	2	2	N	22585	Uncharacterized protein OS=Phaseolus angularis GN=LR48_Vigan02g273100 PE=4 SV=1
710	118591	tr|A0A0L9U1J3|A0A0L9U1J3_PHAAN	60.91	18	2	1	N	13843	Uncharacterized protein OS=Phaseolus angularis GN=LR48_Vigan02g268200 PE=3 SV=1
1197	119720	tr|A0A0L9UAR0|A0A0L9UAR0_PHAAN	45.13	3	1	1	N	29207	Ferritin OS=Phaseolus angularis GN=LR48_Vigan03g300100 PE=3 SV=1
832	97941	tr|A0A0L9UDN3|A0A0L9UDN3_PHAAN	73.98	14	3	3	N	24990	Uncharacterized protein OS=Phaseolus angularis GN=LR48_Vigan04g121300 PE=4 SV=1
781	141501	tr|A0A0L9ULY6|A0A0L9ULY6_PHAAN	81.84	17	3	3	N	19696	Uncharacterized protein OS=Phaseolus angularis GN=LR48_Vigan05g152000 PE=4 SV=1
645	116108	tr|A0A0L9UM37|A0A0L9UM37_PHAAN	98.40	6	2	2	N	59831	Uncharacterized protein OS=Phaseolus angularis GN=LR48_Vigan05g138100 PE=4 SV=1
1117	143883	tr|A0A0L9UN22|A0A0L9UN22_PHAAN	53.76	5	1	1	N	25936	Uncharacterized protein OS=Phaseolus angularis GN=LR48_Vigan05g155700 PE=4 SV=1
612	115042	tr|A0A0L9UNY1|A0A0L9UNY1_PHAAN	97.04	8	5	1	N	92023	Phospholipase D OS=Phaseolus angularis GN=LR48_Vigan05g220000 PE=3 SV=1
1197	119719	tr|A0A0L9UXP7|A0A0L9UXP7_PHAAN	45.13	3	1	1	N	29111	Ferritin OS=Phaseolus angularis GN=LR48_Vigan07g106100 PE=3 SV=1
1079	142287	tr|A0A0L9V5B1|A0A0L9V5B1_PHAAN	42.13	2	1	1	N	87663	Uncharacterized protein OS=Phaseolus angularis GN=LR48_Vigan08g103300 PE=4 SV=1
646	96418	tr|A0A0L9V6L8|A0A0L9V6L8_PHAAN	95.21	14	3	3	N	20819	Superoxide dismutase [Cu-Zn] OS=Phaseolus angularis GN=LR48_Vigan08g146000 PE=3 SV=1
1119	143515	tr|A0A0L9V784|A0A0L9V784_PHAAN	36.51	2	1	1	N	61255	Uncharacterized protein OS=Phaseolus angularis GN=LR48_Vigan08g174800 PE=3 SV=1
1238	145079	tr|A0A0L9VKA7|A0A0L9VKA7_PHAAN	28.53	8	1	1	N	22660	Uncharacterized protein OS=Phaseolus angularis GN=LR48_Vigan10g106100 PE=3 SV=1
1131	117385	tr|A0A0L9VS44|A0A0L9VS44_PHAAN	25.46	3	1	1	N	41074	Uncharacterized protein OS=Phaseolus angularis GN=LR48_Vigan11g080600 PE=3 SV=1
931	115539	tr|A0A0M3R8C3|A0A0M3R8C3_TRIMO	65.46	23	2	2	N	9542	Histone H4 (Fragment) OS=Triticum monococcum subsp. aegilopoides PE=3 SV=1
1107	144014	tr|A0A0M4KDV5|A0A0M4KDV5_MORAL	49.99	2	1	1	N	58721	4-coumarate-CoA ligase 7-2 OS=Morus alba GN=4CL7-2 PE=2 SV=1
977	142771	tr|A0A0N6XFT9|A0A0N6XFT9_RHUCH	46.06	3	2	2	N	71844	Vacuolar invertase OS=Rhus chinensis PE=2 SV=1
981	97081	tr|A0A0P0XAM5|A0A0P0XAM5_ORYSJ	58.67	10	1	1	Y	16103	Os07g0677200 protein (Fragment) OS=Oryza sativa subsp. japonica GN=Os07g0677200 PE=3 SV=1
1074	119162	tr|A0A0P0XDJ9|A0A0P0XDJ9_ORYSJ	51.25	11	1	1	N	13679	Os08g0234000 protein OS=Oryza sativa subsp. japonica GN=Os08g0234000 PE=4 SV=1
1008	95508	tr|A0A0P0YB67|A0A0P0YB67_ORYSJ	77.28	17	2	1	N	16314	Nucleoside diphosphate kinase (Fragment) OS=Oryza sativa subsp. japonica GN=Os12g0548300 PE=3 SV=1
714	140890	tr|A0A0R0HFE2|A0A0R0HFE2_SOYBN	76.93	25	4	4	N	20779	Uncharacterized protein OS=Glycine max GN=GLYMA_12G131600 PE=3 SV=1
1114	143403	tr|A0A0R0HHA1|A0A0R0HHA1_SOYBN	46.18	7	1	1	N	27076	Uncharacterized protein (Fragment) OS=Glycine max GN=GLYMA_11G015400 PE=4 SV=1
602	93569	tr|A0A0R0J8D5|A0A0R0J8D5_SOYBN	75.21	10	2	1	N	24873	Uncharacterized protein OS=Glycine max GN=GLYMA_07G112000 PE=4 SV=1
936	93638	tr|A0A0R0KV37|A0A0R0KV37_SOYBN	71.84	9	2	2	N	42858	Uncharacterized protein OS=Glycine max GN=GLYMA_03G247000 PE=4 SV=1
1201	144326	tr|A0A0R5QPA3|A0A0R5QPA3_SALMI	42.54	3	1	1	N	50162	Ketoacyl-ACP Synthase I OS=Salvia miltiorrhiza PE=2 SV=1
1131	117386	tr|A0A0S3QWV1|A0A0S3QWV1_PHAAN	25.46	3	1	1	N	44630	Uncharacterized protein OS=Vigna angularis var. angularis GN=Vigan.01G023700 PE=3 SV=1
876	94230	tr|A0A0S3QX04|A0A0S3QX04_PHAAN	78.80	5	3	1	N	73053	Malic enzyme OS=Vigna angularis var. angularis GN=Vigan.01G030600 PE=3 SV=1
1007	142531	tr|A0A0S3R1S3|A0A0S3R1S3_PHAAN	67.48	17	2	2	N	13781	Uncharacterized protein OS=Vigna angularis var. angularis GN=Vigan.01G220100 PE=4 SV=1
948	95210	tr|A0A0S3RSH7|A0A0S3RSH7_PHAAN	54.71	12	2	2	N	17812	4-hydroxy-4-methyl-2-oxoglutarate aldolase OS=Vigna angularis var. angularis GN=Vigan.04G068500 PE=3 SV=1
1051	143145	tr|A0A0S3RVI5|A0A0S3RVI5_PHAAN	39.24	4	1	1	N	27158	Proteasome subunit alpha type OS=Vigna angularis var. angularis GN=Vigan.04G199200 PE=3 SV=1
801	141908	tr|A0A0S3S1Z2|A0A0S3S1Z2_PHAAN	66.58	6	1	1	N	23948	Uncharacterized protein OS=Vigna angularis var. angularis GN=Vigan.05G018300 PE=3 SV=1
824	93557	tr|A0A0S3S2A2|A0A0S3S2A2_PHAAN	70.14	11	3	3	N	32220	Uncharacterized protein OS=Vigna angularis var. angularis GN=Vigan.05G028000 PE=4 SV=1
845	142024	tr|A0A0S3S996|A0A0S3S996_PHAAN	51.52	8	2	2	N	27440	Proteasome subunit alpha type OS=Vigna angularis var. angularis GN=Vigan.06G035900 PE=3 SV=1
1117	143893	tr|A0A0S3S9Q0|A0A0S3S9Q0_PHAAN	53.76	4	1	1	N	27910	Uncharacterized protein OS=Vigna angularis var. angularis GN=Vigan.06G057200 PE=4 SV=1
645	117417	tr|A0A0S3SB39|A0A0S3SB39_PHAAN	98.40	6	2	2	N	62975	Uncharacterized protein OS=Vigna angularis var. angularis GN=Vigan.06G119100 PE=4 SV=1
1079	142291	tr|A0A0S3SBG6|A0A0S3SBG6_PHAAN	42.13	1	1	1	N	97078	Uncharacterized protein OS=Vigna angularis var. angularis GN=Vigan.06G126400 PE=4 SV=1
892	120624	tr|A0A0S3SDG3|A0A0S3SDG3_PHAAN	43.59	3	2	1	N	59906	Uncharacterized protein OS=Vigna angularis var. angularis GN=Vigan.06G210300 PE=3 SV=1
1119	143514	tr|A0A0S3SDN3|A0A0S3SDN3_PHAAN	36.51	2	1	1	N	58462	Coatomer subunit delta OS=Vigna angularis var. angularis GN=Vigan.06G225600 PE=3 SV=1
1084	118740	tr|A0A0S3SGF0|A0A0S3SGF0_PHAAN	38.52	8	1	1	N	17308	Uncharacterized protein OS=Vigna angularis var. angularis GN=Vigan.07G054100 PE=3 SV=1
1117	143877	tr|A0A0S3SHA7|A0A0S3SHA7_PHAAN	53.76	5	1	1	N	24813	Uncharacterized protein OS=Vigna angularis var. angularis GN=Vigan.07G090000 PE=4 SV=1
645	116109	tr|A0A0S3SHN9|A0A0S3SHN9_PHAAN	98.40	6	2	2	N	63081	Ketol-acid reductoisomerase OS=Vigna angularis var. angularis GN=Vigan.07G104900 PE=3 SV=1
710	118601	tr|A0A0S3SL58|A0A0S3SL58_PHAAN	60.91	15	2	1	N	17012	Uncharacterized protein OS=Vigna angularis var. angularis GN=Vigan.08G010800 PE=3 SV=1
843	92768	tr|A0A0S3SNB1|A0A0S3SNB1_PHAAN	69.69	14	2	2	Y	17525	Uncharacterized protein OS=Vigna angularis var. angularis GN=Vigan.08G090400 PE=3 SV=1
406	115210	tr|A0A0S3SQS3|A0A0S3SQS3_PHAAN	116.99	41	6	1	Y	21772	Uncharacterized protein OS=Vigna angularis var. angularis GN=Vigan.08G181600 PE=3 SV=1
1113	144175	tr|A0A0S3SR43|A0A0S3SR43_PHAAN	45.35	4	1	1	N	33283	ATP-dependent Clp protease proteolytic subunit OS=Vigna angularis var. angularis GN=Vigan.08G196500 PE=3 SV=1
975	98362	tr|A0A0S3SSP9|A0A0S3SSP9_PHAAN	79.31	7	2	1	Y	44688	Uncharacterized protein OS=Vigna angularis var. angularis GN=Vigan.08G264300 PE=4 SV=1
673	141588	tr|A0A0S3SZ74|A0A0S3SZ74_PHAAN	88.99	12	3	3	N	34168	40S ribosomal protein SA OS=Vigna angularis var. angularis GN=Vigan.09G189000 PE=3 SV=1
1007	142519	tr|A0A0S3T349|A0A0S3T349_PHAAN	67.48	17	2	2	N	13745	Uncharacterized protein OS=Vigna angularis var. angularis GN=Vigan.10G065300 PE=4 SV=1
725	142280	tr|A0A0S3T5A9|A0A0S3T5A9_PHAAN	39.67	6	1	1	N	17808	Uncharacterized protein OS=Vigna angularis var. angularis GN=Vigan.10G187400 PE=3 SV=1
1089	145196	tr|A0A0U4AVQ7|A0A0U4AVQ7_LITCN	24.51	5	1	1	N	28206	GST2 OS=Litchi chinensis PE=2 SV=1
1210	144485	tr|A0A0V0GNT8|A0A0V0GNT8_SOLCH	39.21	14	1	1	N	9678	Putative heat shock factor-binding protein 1-like OS=Solanum chacoense PE=4 SV=1
1210	144487	tr|A0A0V0GQT8|A0A0V0GQT8_SOLCH	39.21	13	1	1	N	9715	Putative heat shock factor-binding protein 1-like OS=Solanum chacoense PE=4 SV=1
1210	144497	tr|A0A0V0GVD6|A0A0V0GVD6_SOLCH	39.21	8	1	1	N	16345	Putative ovule protein (Fragment) OS=Solanum chacoense PE=4 SV=1
1104	119557	tr|A0A0V0H9H7|A0A0V0H9H7_SOLCH	42.79	10	1	1	N	12509	V-type proton ATPase subunit G OS=Solanum chacoense PE=3 SV=1
694	95472	tr|A0A0V0H9L2|A0A0V0H9L2_SOLCH	77.68	21	4	4	N	17190	Putative 40S ribosomal protein S19-like OS=Solanum chacoense PE=4 SV=1
1067	145064	tr|A0A0V0HBN8|A0A0V0HBN8_SOLCH	29.45	4	1	1	N	25602	Putative heme-binding protein 2-like (Fragment) OS=Solanum chacoense PE=4 SV=1
604	94210	tr|A0A0V0HC68|A0A0V0HC68_SOLCH	55.25	9	2	1	N	20541	Ribulose bisphosphate carboxylase small chain OS=Solanum chacoense PE=3 SV=1
1196	144223	tr|A0A0V0HD35|A0A0V0HD35_SOLCH	44.99	6	1	1	N	20565	Putative JHL07K02.7-like OS=Solanum chacoense PE=4 SV=1
1040	143047	tr|A0A0V0HHG0|A0A0V0HHG0_SOLCH	51.14	5	1	1	N	25376	Putative thylakoid lumenal 17.4 kDa protein, chloroplastic-like OS=Solanum chacoense PE=4 SV=1
1184	119622	tr|A0A0V0HJZ6|A0A0V0HJZ6_SOLCH	56.72	5	1	1	N	23982	Putative ovule protein OS=Solanum chacoense PE=4 SV=1
520	91695	tr|A0A0V0HPB6|A0A0V0HPB6_SOLCH	91.22	22	5	1	Y	29163	Putative triose phosphate isomerase cytosolic isoform-like OS=Solanum chacoense PE=3 SV=1
895	93851	tr|A0A0V0HTM9|A0A0V0HTM9_SOLCH	98.25	11	2	1	N	26457	Peptidyl-prolyl cis-trans isomerase OS=Solanum chacoense PE=3 SV=1
1116	144945	tr|A0A0V0HTP7|A0A0V0HTP7_SOLCH	31.41	3	1	1	N	34157	Putative isoaspartyl peptidase/L-asparaginase-like OS=Solanum chacoense PE=4 SV=1
1113	144167	tr|A0A0V0HVU6|A0A0V0HVU6_SOLCH	45.35	4	1	1	N	32253	ATP-dependent Clp protease proteolytic subunit OS=Solanum chacoense PE=3 SV=1
468	94839	tr|A0A0V0HWB3|A0A0V0HWB3_SOLCH	112.24	23	6	1	N	35756	Putative fructokinase-2-like OS=Solanum chacoense PE=3 SV=1
767	92242	tr|A0A0V0HWC0|A0A0V0HWC0_SOLCH	72.51	21	3	1	Y	29438	Putative 2-Cys peroxiredoxin BAS1-like, chloroplastic-like OS=Solanum chacoense PE=4 SV=1
823	99629	tr|A0A0V0HWV0|A0A0V0HWV0_SOLCH	72.25	11	3	3	N	34722	Putative arcA1 protein-like OS=Solanum chacoense PE=4 SV=1
823	98925	tr|A0A0V0HZJ1|A0A0V0HZJ1_SOLCH	72.25	11	3	3	N	34976	Putative guanine nucleotide-binding protein subunit beta-like OS=Solanum chacoense PE=4 SV=1
1184	119624	tr|A0A0V0I1Q7|A0A0V0I1Q7_SOLCH	56.72	4	1	1	N	28558	Putative ovule protein OS=Solanum chacoense PE=4 SV=1
953	142138	tr|A0A0V0I283|A0A0V0I283_SOLCH	49.20	6	2	1	Y	44730	Putative F17A17.37 protein-like OS=Solanum chacoense PE=4 SV=1
1114	144127	tr|A0A0V0I522|A0A0V0I522_SOLCH	46.18	4	1	1	N	44873	Putative porphobilinogen deaminase, chloroplastic-like OS=Solanum chacoense PE=3 SV=1
1125	144594	tr|A0A0V0I9N3|A0A0V0I9N3_SOLCH	38.66	2	1	1	N	52569	Uncharacterized protein OS=Solanum chacoense PE=3 SV=1
884	141805	tr|A0A0V0IE29|A0A0V0IE29_SOLCH	61.64	5	2	2	N	54189	Putative UDP-N-acetylglucosamine diphosphorylase 2-like OS=Solanum chacoense PE=4 SV=1
1232	144873	tr|A0A0V0IER6|A0A0V0IER6_SOLCH	32.09	3	1	1	N	54889	Putative asp-like OS=Solanum chacoense PE=3 SV=1
666	95539	tr|A0A0V0IIU3|A0A0V0IIU3_SOLCH	85.03	8	4	1	N	64626	Putative phosphoglucomutase, cytoplasmic-like OS=Solanum chacoense PE=3 SV=1
1107	143355	tr|A0A0V0IJA8|A0A0V0IJA8_SOLCH	49.99	3	1	1	N	46997	Putative 4-coumarate--CoA ligase-like 7-like OS=Solanum chacoense PE=4 SV=1
645	117415	tr|A0A0V0IJX4|A0A0V0IJX4_SOLCH	98.40	6	2	2	N	60014	Putative ketol-acid reductoisomerase, chloroplastic-like OS=Solanum chacoense PE=4 SV=1
1061	143632	tr|A0A0V0ILW0|A0A0V0ILW0_SOLCH	30.11	2	1	1	N	58417	Putative T-complex protein 1 subunit theta-like OS=Solanum chacoense PE=3 SV=1
1132	145225	tr|A0A0V0IUV1|A0A0V0IUV1_SOLCH	23.75	1	1	1	N	95521	Putative histidine--tRNA ligase-like OS=Solanum chacoense PE=3 SV=1
1079	142301	tr|A0A0V0IW97|A0A0V0IW97_SOLCH	42.13	1	1	1	N	98457	Putative 26S proteasome non-ATPase regulatory subunit 2-like OS=Solanum chacoense PE=4 SV=1
636	140923	tr|A0A103X7P2|A0A103X7P2_CYNCS	74.32	28	4	4	N	16429	Calcium-binding EF-hand OS=Cynara cardunculus var. scolymus GN=Ccrd_025429 PE=4 SV=1
931	116456	tr|A0A103XB50|A0A103XB50_CYNCS	65.46	19	2	2	N	11431	Histone H4 OS=Cynara cardunculus var. scolymus GN=Ccrd_025293 PE=3 SV=1
746	141546	tr|A0A103XD98|A0A103XD98_CYNCS	70.69	11	2	1	N	29731	40S ribosomal protein S3a OS=Cynara cardunculus var. scolymus GN=Ccrd_026295 PE=3 SV=1
1010	142645	tr|A0A103XH50|A0A103XH50_CYNCS	59.91	11	2	2	N	23939	Ran GTPase OS=Cynara cardunculus var. scolymus GN=Ccrd_007461 PE=4 SV=1
781	141513	tr|A0A103XH68|A0A103XH68_CYNCS	81.84	15	3	3	N	22875	Ribosomal protein S5/S7 OS=Cynara cardunculus var. scolymus GN=Ccrd_007341 PE=3 SV=1
799	141870	tr|A0A103XHQ1|A0A103XHQ1_CYNCS	73.01	3	2	2	N	107862	26S proteasome regulatory complex, non-ATPase subcomplex, Rpn2/Psmd1 subunit OS=Cynara cardunculus var. scolymus GN=Ccrd_007018 PE=4 SV=1
1108	144321	tr|A0A103XHR7|A0A103XHR7_CYNCS	42.79	1	1	1	N	149503	Aldo/keto reductase OS=Cynara cardunculus var. scolymus GN=Ccrd_007042 PE=4 SV=1
1183	143765	tr|A0A103XJ40|A0A103XJ40_CYNCS	55.45	3	1	1	N	66281	4Fe-4S binding domain-containing protein OS=Cynara cardunculus var. scolymus GN=Ccrd_006405 PE=4 SV=1
1199	144268	tr|A0A103XJR5|A0A103XJR5_CYNCS	44.55	8	1	1	N	15880	Uncharacterized protein OS=Cynara cardunculus var. scolymus GN=Ccrd_005916 PE=4 SV=1
842	141845	tr|A0A103XLC8|A0A103XLC8_CYNCS	54.39	4	2	2	N	52705	NADH dehydrogenase [ubiquinone] flavoprotein 1, mitochondrial OS=Cynara cardunculus var. scolymus GN=Ccrd_005142 PE=3 SV=1
1039	118176	tr|A0A103XLE4|A0A103XLE4_CYNCS	65.67	2	1	1	N	72513	26S proteasome subunit P45 OS=Cynara cardunculus var. scolymus GN=Ccrd_005066 PE=3 SV=1
880	141793	tr|A0A103XLH7|A0A103XLH7_CYNCS	67.72	2	2	2	N	105393	Coatomer subunit beta' OS=Cynara cardunculus var. scolymus GN=Ccrd_004961 PE=3 SV=1
1010	142643	tr|A0A103XNR1|A0A103XNR1_CYNCS	59.91	11	2	2	N	23165	Ran GTPase OS=Cynara cardunculus var. scolymus GN=Ccrd_004024 PE=4 SV=1
1216	144538	tr|A0A103XNT5|A0A103XNT5_CYNCS	38.70	2	1	1	N	45064	AAA+ ATPase domain-containing protein OS=Cynara cardunculus var. scolymus GN=Ccrd_003687 PE=3 SV=1
1113	144165	tr|A0A103XPG4|A0A103XPG4_CYNCS	45.35	4	1	1	N	32220	ATP-dependent Clp protease proteolytic subunit OS=Cynara cardunculus var. scolymus GN=Ccrd_003425 PE=3 SV=1
1102	143978	tr|A0A103XPV9|A0A103XPV9_CYNCS	51.77	5	1	1	N	23749	Ran GTPase OS=Cynara cardunculus var. scolymus GN=Ccrd_003275 PE=4 SV=1
583	141648	tr|A0A103XRM0|A0A103XRM0_CYNCS	77.23	13	3	3	N	29243	K Homology domain-containing protein (Fragment) OS=Cynara cardunculus var. scolymus GN=Ccrd_002360 PE=4 SV=1
777	95836	tr|A0A103XRU6|A0A103XRU6_CYNCS	96.00	9	3	1	N	43692	Aldolase-type TIM barrel OS=Cynara cardunculus var. scolymus GN=Ccrd_002194 PE=3 SV=1
583	91993	tr|A0A103XSD2|A0A103XSD2_CYNCS	77.23	11	3	3	N	32690	K homology domain, prokaryotic type OS=Cynara cardunculus var. scolymus GN=Ccrd_001938 PE=3 SV=1
1102	144001	tr|A0A103XU82|A0A103XU82_CYNCS	51.77	4	1	1	N	28141	Ran GTPase (Fragment) OS=Cynara cardunculus var. scolymus GN=Ccrd_000921 PE=4 SV=1
1243	117790	tr|A0A103XZR7|A0A103XZR7_CYNCS	27.46	4	1	1	N	24785	Glutathione S-transferase, C-terminal-like protein OS=Cynara cardunculus var. scolymus GN=Ccrd_021868 PE=3 SV=1
1102	143982	tr|A0A103Y254|A0A103Y254_CYNCS	51.77	5	1	1	N	24100	Ran GTPase OS=Cynara cardunculus var. scolymus GN=Ccrd_020610 PE=4 SV=1
931	115549	tr|A0A103Y2N6|A0A103Y2N6_CYNCS	65.46	11	2	2	N	20630	Histone H4 (Fragment) OS=Cynara cardunculus var. scolymus GN=Ccrd_020323 PE=3 SV=1
406	115186	tr|A0A103Y4X2|A0A103Y4X2_CYNCS	116.99	43	6	1	Y	20969	Small GTPase superfamily, ARF/SAR type OS=Cynara cardunculus var. scolymus GN=Ccrd_019226 PE=3 SV=1
1054	143159	tr|A0A103Y8G6|A0A103Y8G6_CYNCS	41.08	3	1	1	N	53126	Chaperone, tailless complex polypeptide 1 OS=Cynara cardunculus var. scolymus GN=Ccrd_017235 PE=3 SV=1
1240	145119	tr|A0A103Y8N6|A0A103Y8N6_CYNCS	28.19	3	1	1	N	42905	Alcohol dehydrogenase, C-terminal OS=Cynara cardunculus var. scolymus GN=Ccrd_017124 PE=4 SV=1
931	115550	tr|A0A103Y9E6|A0A103Y9E6_CYNCS	65.46	10	2	2	N	21878	Histone H4 OS=Cynara cardunculus var. scolymus GN=Ccrd_016736 PE=3 SV=1
692	116082	tr|A0A103Y9S7|A0A103Y9S7_CYNCS	78.40	18	4	1	Y	27131	Aldolase-type TIM barrel OS=Cynara cardunculus var. scolymus GN=Ccrd_016477 PE=3 SV=1
1039	118172	tr|A0A103YB16|A0A103YB16_CYNCS	65.67	3	1	1	N	51082	26S proteasome subunit P45 OS=Cynara cardunculus var. scolymus GN=Ccrd_015836 PE=3 SV=1
985	120267	tr|A0A103YE06|A0A103YE06_CYNCS	52.12	3	2	2	N	36119	Annexin OS=Cynara cardunculus var. scolymus GN=Ccrd_014359 PE=3 SV=1
375	94627	tr|A0A103YFF4|A0A103YFF4_CYNCS	112.15	46	6	1	Y	16862	Calcium-binding EF-hand OS=Cynara cardunculus var. scolymus GN=Ccrd_013528 PE=4 SV=1
1014	98141	tr|A0A103YIZ3|A0A103YIZ3_CYNCS	65.32	10	2	1	N	25438	Superoxide dismutase OS=Cynara cardunculus var. scolymus GN=Ccrd_011597 PE=3 SV=1
1197	119756	tr|A0A103YJ12|A0A103YJ12_CYNCS	45.13	3	1	1	N	37470	Ferritin (Fragment) OS=Cynara cardunculus var. scolymus GN=Ccrd_011632 PE=3 SV=1
636	140916	tr|A0A103YJ82|A0A103YJ82_CYNCS	74.32	28	4	4	N	16529	Calcium-binding EF-hand OS=Cynara cardunculus var. scolymus GN=Ccrd_011514 PE=4 SV=1
370	115483	tr|A0A103YK01|A0A103YK01_CYNCS	127.50	12	8	1	N	110107	Uncharacterized protein OS=Cynara cardunculus var. scolymus GN=Ccrd_011111 PE=3 SV=1
1208	120261	tr|A0A103YLA4|A0A103YLA4_CYNCS	40.74	1	1	1	N	98748	Aminopeptidase OS=Cynara cardunculus var. scolymus GN=Ccrd_010352 PE=3 SV=1
621	93588	tr|A0A103YM68|A0A103YM68_CYNCS	75.21	10	4	1	N	55416	Alkaline phosphatase-like, alpha/beta/alpha OS=Cynara cardunculus var. scolymus GN=Ccrd_009933 PE=4 SV=1
583	91986	tr|A0A118JWM5|A0A118JWM5_CYNCS	77.23	12	3	3	N	30104	K Homology domain-containing protein OS=Cynara cardunculus var. scolymus GN=Ccrd_001937 PE=3 SV=1
583	141443	tr|A0A118JWS0|A0A118JWS0_CYNCS	77.23	9	3	3	N	39601	K homology domain, prokaryotic type OS=Cynara cardunculus var. scolymus GN=Ccrd_002152 PE=4 SV=1
1102	143986	tr|A0A118JZV1|A0A118JZV1_CYNCS	51.77	5	1	1	N	24168	Ran GTPase OS=Cynara cardunculus var. scolymus GN=Ccrd_021379 PE=4 SV=1
1102	143974	tr|A0A118K0B4|A0A118K0B4_CYNCS	51.77	6	1	1	N	21345	Small GTPase superfamily OS=Cynara cardunculus var. scolymus GN=Ccrd_020707 PE=4 SV=1
999	117781	tr|A0A118K0R8|A0A118K0R8_CYNCS	73.81	18	2	1	N	14525	Ribosomal protein S11 OS=Cynara cardunculus var. scolymus GN=Ccrd_019933 PE=3 SV=1
1228	120335	tr|A0A118K1B0|A0A118K1B0_CYNCS	32.91	8	1	1	N	13710	Nuclear transport factor 2 OS=Cynara cardunculus var. scolymus GN=Ccrd_019303 PE=4 SV=1
990	95019	tr|A0A118K3B3|A0A118K3B3_CYNCS	77.28	22	2	1	N	11855	Ribosomal protein S11 OS=Cynara cardunculus var. scolymus GN=Ccrd_015917 PE=3 SV=1
1114	144108	tr|A0A118K682|A0A118K682_CYNCS	46.18	5	1	1	N	38047	Porphobilinogen deaminase, C-terminal OS=Cynara cardunculus var. scolymus GN=Ccrd_011346 PE=3 SV=1
753	141759	tr|A0A124SDQ3|A0A124SDQ3_CYNCS	78.46	5	3	1	N	68908	Alpha-D-phosphohexomutase, alpha/beta/alpha domain I OS=Cynara cardunculus var. scolymus GN=Ccrd_000219 PE=4 SV=1
673	141576	tr|A0A124SDS8|A0A124SDS8_CYNCS	88.99	12	3	3	N	32608	40S ribosomal protein SA OS=Cynara cardunculus var. scolymus GN=Ccrd_023882 PE=3 SV=1
1005	119282	tr|A0A124SFD5|A0A124SFD5_CYNCS	62.23	13	2	2	N	27119	Proteasome subunit alpha type OS=Cynara cardunculus var. scolymus GN=Ccrd_018802 PE=3 SV=1
584	115752	tr|A0A126DI75|A0A126DI75_PAESU	101.33	12	5	1	Y	53545	6-phosphogluconate dehydrogenase, decarboxylating OS=Paeonia suffruticosa GN=6PGDH PE=2 SV=1
855	97295	tr|A0A151QWP3|A0A151QWP3_CAJCA	75.98	12	2	2	N	25488	60S ribosomal protein L6 OS=Cajanus cajan GN=KK1_044302 PE=3 SV=1
855	97304	tr|A0A151QWU6|A0A151QWU6_CAJCA	75.98	12	2	2	N	26164	60S ribosomal protein L6 OS=Cajanus cajan GN=KK1_044301 PE=3 SV=1
1082	98115	tr|A0A151R2X8|A0A151R2X8_CAJCA	28.37	2	1	1	N	53545	Thymus-specific serine protease OS=Cajanus cajan GN=KK1_041923 PE=4 SV=1
1022	93819	tr|A0A151R9U9|A0A151R9U9_CAJCA	49.75	9	2	1	Y	35358	Carbonic anhydrase OS=Cajanus cajan GN=KK1_039389 PE=3 SV=1
762	115983	tr|A0A151RDD5|A0A151RDD5_CAJCA	103.01	7	3	1	N	65838	Putative ATP-citrate synthase OS=Cajanus cajan GN=KK1_038198 PE=4 SV=1
447	140385	tr|A0A151RF02|A0A151RF02_CAJCA	118.24	18	6	2	N	50476	Calreticulin OS=Cajanus cajan GN=KK1_037460 PE=3 SV=1
1051	143138	tr|A0A151RH74|A0A151RH74_CAJCA	39.24	4	1	1	N	25604	Proteasome subunit alpha type OS=Cajanus cajan GN=KK1_036760 PE=3 SV=1
1256	145211	tr|A0A151RJM4|A0A151RJM4_CAJCA	24.11	6	1	1	N	24495	GEM-like protein 2 OS=Cajanus cajan GN=KK1_035794 PE=4 SV=1
1216	144542	tr|A0A151RK69|A0A151RK69_CAJCA	38.70	2	1	1	N	49328	26S protease regulatory subunit 4 isogeny OS=Cajanus cajan GN=KK1_035742 PE=3 SV=1
1235	144973	tr|A0A151S4A2|A0A151S4A2_CAJCA	31.04	3	1	1	N	30806	Putative 26S proteasome non-ATPase regulatory subunit 8 OS=Cajanus cajan GN=KK1_028607 PE=4 SV=1
843	92767	tr|A0A151S6X6|A0A151S6X6_CAJCA	69.69	14	2	2	Y	17422	40S ribosomal protein S18 (Fragment) OS=Cajanus cajan GN=KK1_027619 PE=3 SV=1
1107	144016	tr|A0A151SAH6|A0A151SAH6_CAJCA	49.99	2	1	1	N	58830	4-coumarate--CoA ligase-like 7 OS=Cajanus cajan GN=KK1_026308 PE=4 SV=1
645	117419	tr|A0A151SEY7|A0A151SEY7_CAJCA	98.40	6	2	2	N	63001	Ketol-acid reductoisomerase OS=Cajanus cajan GN=KK1_024673 PE=3 SV=1
1130	145003	tr|A0A151SU68|A0A151SU68_CAJCA	30.62	9	1	1	Y	16881	60S ribosomal protein L28-2 OS=Cajanus cajan GN=KK1_013763 PE=4 SV=1
579	94842	tr|A0A151SUH9|A0A151SUH9_CAJCA	97.38	16	4	1	N	33458	Fructokinase-2 OS=Cajanus cajan GN=KK1_013845 PE=3 SV=1
315	93191	tr|A0A151SWU6|A0A151SWU6_CAJCA	124.00	16	6	1	Y	35573	Malate dehydrogenase OS=Cajanus cajan GN=KK1_014685 PE=3 SV=1
801	141918	tr|A0A151T0I3|A0A151T0I3_CAJCA	66.58	5	1	1	N	28665	(3R)-hydroxymyristoyl-[acyl-carrier-protein] dehydratase OS=Cajanus cajan GN=KK1_022956 PE=4 SV=1
885	94408	tr|A0A151T104|A0A151T104_CAJCA	69.78	9	2	2	N	45683	Uncharacterized protein OS=Cajanus cajan GN=KK1_023087 PE=4 SV=1
626	95632	tr|A0A151T364|A0A151T364_CAJCA	75.95	21	3	3	N	16698	40S ribosomal protein S16 OS=Cajanus cajan GN=KK1_015987 PE=3 SV=1
1131	120365	tr|A0A151T3H3|A0A151T3H3_CAJCA	25.46	3	1	1	N	46184	Uncharacterized protein OS=Cajanus cajan GN=KK1_016091 PE=3 SV=1
954	142156	tr|A0A151TCU8|A0A151TCU8_CAJCA	77.77	7	2	1	N	39081	Xylem cysteine proteinase 2 OS=Cajanus cajan GN=KK1_019503 PE=3 SV=1
1007	142529	tr|A0A151TFH5|A0A151TFH5_CAJCA	67.48	17	2	2	N	13803	60S ribosomal protein L34 OS=Cajanus cajan GN=KK1_012063 PE=4 SV=1
1007	142526	tr|A0A151TFH8|A0A151TFH8_CAJCA	67.48	17	2	2	N	13775	60S ribosomal protein L34 OS=Cajanus cajan GN=KK1_012066 PE=4 SV=1
946	142580	tr|A0A151TG17|A0A151TG17_CAJCA	58.35	5	2	2	N	49372	Calreticulin-3 OS=Cajanus cajan GN=KK1_012270 PE=3 SV=1
646	96414	tr|A0A151TNH4|A0A151TNH4_CAJCA	95.21	14	3	3	N	20743	Uncharacterized protein OS=Cajanus cajan GN=KK1_022231 PE=4 SV=1
1216	144563	tr|A0A151TUQ3|A0A151TUQ3_CAJCA	38.70	2	1	1	N	49577	26S protease regulatory subunit 4 isogeny OS=Cajanus cajan GN=KK1_010008 PE=3 SV=1
690	92434	tr|A0A151TVE0|A0A151TVE0_CAJCA	98.25	20	4	1	N	32955	Uncharacterized protein OS=Cajanus cajan GN=KK1_010253 PE=3 SV=1
143	91704	tr|A0A151TZY1|A0A151TZY1_CAJCA	123.66	25	7	1	Y	29294	14-3-3-like protein A OS=Cajanus cajan GN=KK1_005196 PE=3 SV=1
992	115255	tr|A0A151U2V2|A0A151U2V2_CAJCA	74.24	5	2	1	N	56193	Uncharacterized protein OS=Cajanus cajan GN=KK1_006250 PE=3 SV=1
796	141812	tr|A0A151U6P5|A0A151U6P5_CAJCA	70.84	13	2	1	N	29766	40S ribosomal protein S3a OS=Cajanus cajan GN=KK1_007692 PE=3 SV=1
1103	119247	tr|A0A151U7V8|A0A151U7V8_CAJCA	52.10	2	1	1	N	65008	Spore coat protein A OS=Cajanus cajan GN=KK1_008072 PE=3 SV=1
574	140681	tr|A0A161X8F2|A0A161X8F2_DAUCA	92.42	8	4	1	N	60292	ATP synthase subunit beta OS=Daucus carota subsp. sativus GN=DCAR_025888 PE=3 SV=1
1080	96919	tr|A0A161XWE1|A0A161XWE1_DAUCA	58.81	3	1	1	N	39927	Uncharacterized protein OS=Daucus carota subsp. sativus GN=DCAR_009601 PE=4 SV=1
523	116229	tr|A0A161Y587|A0A161Y587_DAUCA	85.49	8	4	1	N	52113	Serine hydroxymethyltransferase OS=Daucus carota subsp. sativus GN=DCAR_024533 PE=3 SV=1
573	120807	tr|A0A161Y5L8|A0A161Y5L8_DAUCA	93.77	10	5	1	N	66584	Methylenetetrahydrofolate reductase OS=Daucus carota subsp. sativus GN=DCAR_005464 PE=3 SV=1
1188	97445	tr|A0A161YBL2|A0A161YBL2_DAUCA	52.31	2	1	1	N	79187	Uncharacterized protein OS=Daucus carota subsp. sativus GN=DCAR_022688 PE=4 SV=1
1080	96918	tr|A0A161YHM6|A0A161YHM6_DAUCA	58.81	3	1	1	N	39725	Uncharacterized protein OS=Daucus carota subsp. sativus GN=DCAR_019986 PE=4 SV=1
636	140914	tr|A0A161ZWB5|A0A161ZWB5_DAUCA	74.32	28	4	4	N	16440	Uncharacterized protein OS=Daucus carota subsp. sativus GN=DCAR_020203 PE=4 SV=1
898	96717	tr|A0A161ZXS8|A0A161ZXS8_DAUCA	56.16	3	2	1	N	74365	Uncharacterized protein OS=Daucus carota subsp. sativus GN=DCAR_020665 PE=4 SV=1
1004	142487	tr|A0A162A423|A0A162A423_DAUCA	60.01	19	2	1	Y	15905	Uncharacterized protein OS=Daucus carota subsp. sativus GN=DCAR_019164 PE=3 SV=1
158	114694	tr|A0A162AAK0|A0A162AAK0_DAUCA	117.67	25	6	1	Y	28738	Uncharacterized protein OS=Daucus carota subsp. sativus GN=DCAR_014206 PE=3 SV=1
1028	120349	tr|A0A164U7Z3|A0A164U7Z3_DAUCA	49.36	1	2	1	N	162027	Uncharacterized protein OS=Daucus carota subsp. sativus GN=DCAR_025630 PE=4 SV=1
642	94468	tr|A0A164UZK5|A0A164UZK5_DAUCA	79.66	17	4	1	N	28110	Uncharacterized protein OS=Daucus carota subsp. sativus GN=DCAR_023039 PE=4 SV=1
997	142433	tr|A0A165WHL6|A0A165WHL6_DAUCA	70.40	19	2	1	Y	15920	Uncharacterized protein OS=Daucus carota subsp. sativus GN=DCAR_015200 PE=3 SV=1
860	116972	tr|A0A165Y2C6|A0A165Y2C6_DAUCA	69.12	12	2	1	Y	17250	Peptidyl-prolyl cis-trans isomerase OS=Daucus carota subsp. sativus GN=DCAR_013872 PE=3 SV=1
86	140194	tr|A0A166CB17|A0A166CB17_DAUCA	145.32	16	7	1	Y	72676	Uncharacterized protein OS=Daucus carota subsp. sativus GN=DCAR_012288 PE=4 SV=1
1063	119227	tr|A0A166HZW2|A0A166HZW2_DAUCA	60.47	3	1	1	N	47127	Uncharacterized protein OS=Daucus carota subsp. sativus GN=DCAR_003253 PE=3 SV=1
646	95412	tr|A0A172C4K2|A0A172C4K2_9ERIC	95.21	13	3	3	N	22629	Superoxide dismutase [Cu-Zn] OS=Eurya emarginata GN=SOD PE=2 SV=1
1089	143603	tr|A0A173GPK3|A0A173GPK3_9ASPA	24.51	5	1	1	N	27296	Glutathione S-transferase OS=Dracaena cambodiana GN=GSTT1 PE=2 SV=1
921	121080	tr|A0A175YFT1|A0A175YFT1_DAUCA	40.76	6	2	2	Y	46703	Uncharacterized protein OS=Daucus carota subsp. sativus GN=DCAR_031837 PE=3 SV=1
657	141141	tr|A0A175YR10|A0A175YR10_DAUCA	96.23	10	4	1	N	59636	Uncharacterized protein OS=Daucus carota subsp. sativus GN=DCAR_026791 PE=3 SV=1
863	117980	tr|A0A175YRS7|A0A175YRS7_DAUCA	95.85	14	3	3	N	33872	Proteasome subunit beta type OS=Daucus carota subsp. sativus GN=DCAR_026471 PE=3 SV=1
624	141316	tr|A0A176VKF9|A0A176VKF9_MARPO	73.85	5	4	4	N	121671	Uncharacterized protein OS=Marchantia polymorpha subsp. polymorpha GN=AXG93_3960s1470 PE=3 SV=1
1205	144398	tr|A0A176WIU7|A0A176WIU7_MARPO	45.93	3	1	1	N	33020	Uncharacterized protein OS=Marchantia polymorpha subsp. polymorpha GN=AXG93_2912s1050 PE=3 SV=1
294	114746	tr|A0A176WK91|A0A176WK91_MARPO	110.83	9	7	2	Y	80035	Uncharacterized protein OS=Marchantia polymorpha subsp. polymorpha GN=AXG93_4689s1050 PE=3 SV=1
1186	118432	tr|A0A178UFW8|A0A178UFW8_ARATH	53.65	2	1	1	N	83284	XYL3 OS=Arabidopsis thaliana GN=AXX17_At5g09280 PE=4 SV=1
725	142268	tr|A0A178UJH7|A0A178UJH7_ARATH	39.67	6	1	1	N	16844	Uncharacterized protein OS=Arabidopsis thaliana GN=AXX17_At5g67620 PE=3 SV=1
1240	145121	tr|A0A178UK24|A0A178UK24_ARATH	28.19	3	1	1	N	44009	Uncharacterized protein OS=Arabidopsis thaliana GN=AXX17_At5g61000 PE=4 SV=1
435	141186	tr|A0A178UKX4|A0A178UKX4_ARATH	98.59	20	4	1	Y	35921	Glutamine synthetase OS=Arabidopsis thaliana GN=AXX17_At5g34760 PE=3 SV=1
936	92468	tr|A0A178ULP4|A0A178ULP4_ARATH	71.84	9	2	2	N	42759	GME OS=Arabidopsis thaliana GN=AXX17_At5g29330 PE=4 SV=1
1238	145078	tr|A0A178UM80|A0A178UM80_ARATH	28.53	8	1	1	N	22544	YKT61 OS=Arabidopsis thaliana GN=AXX17_At5g57390 PE=3 SV=1
1130	144990	tr|A0A178UVV8|A0A178UVV8_ARATH	30.62	9	1	1	Y	15911	Uncharacterized protein OS=Arabidopsis thaliana GN=AXX17_At4g33790 PE=4 SV=1
788	116791	tr|A0A178V1L5|A0A178V1L5_ARATH	67.74	3	3	1	N	109327	VLN4 OS=Arabidopsis thaliana GN=AXX17_At4g34590 PE=4 SV=1
912	116869	tr|A0A178V2C6|A0A178V2C6_ARATH	61.04	3	2	1	Y	83185	Amine oxidase OS=Arabidopsis thaliana GN=AXX17_At4g13780 PE=3 SV=1
1216	144541	tr|A0A178V3V3|A0A178V3V3_ARATH	38.70	2	1	1	N	49370	RPT2a OS=Arabidopsis thaliana GN=AXX17_At4g33370 PE=3 SV=1
898	98556	tr|A0A178V693|A0A178V693_ARATH	56.16	3	2	1	N	66310	Uncharacterized protein OS=Arabidopsis thaliana GN=AXX17_At3g40930 PE=3 SV=1
990	117498	tr|A0A178V9V2|A0A178V9V2_ARATH	77.28	26	2	1	N	9869	Uncharacterized protein OS=Arabidopsis thaliana GN=AXX17_At3g47030 PE=3 SV=1
990	117509	tr|A0A178VD75|A0A178VD75_ARATH	77.28	16	2	1	N	16273	Uncharacterized protein OS=Arabidopsis thaliana GN=AXX17_At3g11430 PE=3 SV=1
992	115248	tr|A0A178VEN0|A0A178VEN0_ARATH	74.24	5	2	1	N	61281	HSP60-3B OS=Arabidopsis thaliana GN=AXX17_At3g25900 PE=3 SV=1
1130	144993	tr|A0A178VXA5|A0A178VXA5_ARATH	30.62	9	1	1	Y	15895	Uncharacterized protein OS=Arabidopsis thaliana GN=AXX17_At2g15070 PE=4 SV=1
1228	120333	tr|A0A178WBG2|A0A178WBG2_ARATH	32.91	8	1	1	N	13527	NTF2A OS=Arabidopsis thaliana GN=At1g27310 PE=1 SV=1
1123	98815	tr|A0A178WCE5|A0A178WCE5_ARATH	36.06	3	1	1	Y	37287	FINS1 OS=Arabidopsis thaliana GN=AXX17_At1g39530 PE=3 SV=1
726	89520	tr|A0A178WKB4|A0A178WKB4_ARATH	80.66	11	3	1	N	42795	Glyceraldehyde-3-phosphate dehydrogenase OS=Arabidopsis thaliana GN=AXX17_At1g39030 PE=3 SV=1
726	90116	tr|A0A178WKB6|A0A178WKB6_ARATH	80.66	15	3	1	N	33755	Glyceraldehyde-3-phosphate dehydrogenase OS=Arabidopsis thaliana GN=AXX17_At1g39030 PE=3 SV=1
1209	144467	tr|A0A193KWR2|A0A193KWR2_POPEU	39.43	6	1	1	N	24605	Glutathione S-transferase F2 OS=Populus euphratica PE=2 SV=1
1209	144474	tr|A0A193KWV4|A0A193KWV4_9ROSI	39.43	5	1	1	N	25089	Glutathione S-transferase F2 OS=Populus yatungensis PE=2 SV=1
1131	120367	tr|A0A194YK00|A0A194YK00_SORBI	25.46	3	1	1	N	46256	Uncharacterized protein OS=Sorghum bicolor GN=SORBI_3010G179700 PE=3 SV=1
1131	120366	tr|A0A194YL01|A0A194YL01_SORBI	25.46	3	1	1	N	45834	Uncharacterized protein OS=Sorghum bicolor GN=SORBI_3010G179700 PE=3 SV=1
1181	143734	tr|A0A194YLE3|A0A194YLE3_SORBI	57.22	2	1	1	N	68486	Uncharacterized protein OS=Sorghum bicolor GN=SORBI_3010G251200 PE=4 SV=1
1181	143736	tr|A0A194YLE9|A0A194YLE9_SORBI	57.22	2	1	1	N	68502	Uncharacterized protein OS=Sorghum bicolor GN=SORBI_3010G251200 PE=4 SV=1
1181	143729	tr|A0A194YME5|A0A194YME5_SORBI	57.22	2	1	1	N	67251	Uncharacterized protein OS=Sorghum bicolor GN=SORBI_3010G251200 PE=4 SV=1
1074	119161	tr|A0A194YPK0|A0A194YPK0_SORBI	51.25	13	1	1	N	11468	Uncharacterized protein (Fragment) OS=Sorghum bicolor GN=SORBI_004G139600 PE=4 SV=1
987	117560	tr|A0A194YRV8|A0A194YRV8_SORBI	90.80	6	2	2	N	50023	Uncharacterized protein OS=Sorghum bicolor GN=SORBI_004G204800 PE=4 SV=1
1125	144580	tr|A0A199UT28|A0A199UT28_ANACO	38.66	3	1	1	N	34495	Aspartic proteinase nepenthesin-2 (Fragment) OS=Ananas comosus GN=ACMD2_10515 PE=3 SV=1
84	140120	tr|A0A199UU35|A0A199UU35_ANACO	150.73	15	8	1	Y	84698	5-methyltetrahydropteroyltriglutamate--homocysteine methyltransferase 2 OS=Ananas comosus GN=ACMD2_03389 PE=3 SV=1
1082	120257	tr|A0A199V3B6|A0A199V3B6_ANACO	28.37	2	1	1	N	47104	Putative serine protease EDA2 (Fragment) OS=Ananas comosus GN=ACMD2_23569 PE=4 SV=1
318	91441	tr|A0A199V493|A0A199V493_ANACO	123.19	29	6	3	N	23738	Oxygen-evolving enhancer protein 2, chloroplastic OS=Ananas comosus GN=ACMD2_00710 PE=4 SV=1
1180	119151	tr|A0A199VCU4|A0A199VCU4_ANACO	64.98	5	1	1	N	37337	Adenosine kinase 2 OS=Ananas comosus GN=ACMD2_22239 PE=4 SV=1
735	90981	tr|A0A199VE56|A0A199VE56_ANACO	61.41	5	4	1	N	100330	Glycine cleavage system P protein OS=Ananas comosus GN=ACMD2_01857 PE=3 SV=1
665	141331	tr|A0A199VZ62|A0A199VZ62_ANACO	70.41	5	3	3	N	90177	Cell division cycle protein OS=Ananas comosus GN=ACMD2_16173 PE=4 SV=1
728	90323	tr|A0A199W096|A0A199W096_ANACO	92.63	11	3	3	N	42418	Sedoheptulose-1,7-bisphosphatase, chloroplastic OS=Ananas comosus GN=ACMD2_14547 PE=3 SV=1
1107	144007	tr|A0A199W501|A0A199W501_ANACO	49.99	2	1	1	N	56562	4-coumarate--CoA ligase-like 1 OS=Ananas comosus GN=ACMD2_21649 PE=4 SV=1
501	93202	tr|A0A1B2ART9|A0A1B2ART9_9LILI	119.22	13	5	5	N	54859	ATP synthase subunit alpha (Fragment) OS=Amphibolis sp. AC-2016 GN=atp1 PE=3 SV=1
501	92202	tr|A0A1B4ZAZ5|A0A1B4ZAZ5_IPONI	119.22	13	5	5	N	55298	ATP synthase subunit alpha OS=Ipomoea nil GN=atp1 PE=3 SV=1
987	117559	tr|A0A1B6PLN8|A0A1B6PLN8_SORBI	90.80	7	2	2	N	44098	Uncharacterized protein OS=Sorghum bicolor GN=SORBI_006G126000 PE=4 SV=1
1084	120066	tr|A0A1B6PLV2|A0A1B6PLV2_SORBI	38.52	9	1	1	N	17011	Uncharacterized protein OS=Sorghum bicolor GN=SORBI_006G137100 PE=3 SV=1
1084	120071	tr|A0A1B6PLV6|A0A1B6PLV6_SORBI	38.52	7	1	1	N	21864	Uncharacterized protein OS=Sorghum bicolor GN=SORBI_006G137100 PE=3 SV=1
1074	118619	tr|A0A1B6PN14|A0A1B6PN14_SORBI	51.25	6	1	1	N	27149	Uncharacterized protein OS=Sorghum bicolor GN=SORBI_006G206900 PE=4 SV=1
1123	94815	tr|A0A1B6Q750|A0A1B6Q750_SORBI	36.06	3	1	1	Y	37350	Uncharacterized protein OS=Sorghum bicolor GN=SORBI_3003G367500 PE=3 SV=1
673	141574	tr|A0A1B6QFI3|A0A1B6QFI3_SORBI	88.99	13	3	3	N	30380	40S ribosomal protein SA OS=Sorghum bicolor GN=SORBI_3002G374900 PE=3 SV=1
673	141583	tr|A0A1B6QFI8|A0A1B6QFI8_SORBI	88.99	12	3	3	N	33009	40S ribosomal protein SA OS=Sorghum bicolor GN=SORBI_3002G374900 PE=3 SV=1
842	141856	tr|A0A1B6QFX4|A0A1B6QFX4_SORBI	54.39	4	2	2	N	54747	NADH dehydrogenase [ubiquinone] flavoprotein 1, mitochondrial OS=Sorghum bicolor GN=SORBI_3002G396700 PE=3 SV=1
1082	98116	tr|A0A1B6QJV2|A0A1B6QJV2_SORBI	28.37	2	1	1	N	54265	Uncharacterized protein OS=Sorghum bicolor GN=SORBI_001G196600 PE=4 SV=1
1254	99216	tr|A0A1C9V3S0|A0A1C9V3S0_9MONI	24.35	4	1	1	N	27397	Uncharacterized protein OS=Davallia tyermannii PE=2 SV=1
787	141646	tr|A0A1D1XF41|A0A1D1XF41_9ARAE	53.59	9	3	3	Y	40263	Allergen Act d 3 OS=Anthurium amnicola GN=ALLD3_3 PE=4 SV=1
1102	143989	tr|A0A1D1XIB7|A0A1D1XIB7_9ARAE	51.77	5	1	1	N	24280	Ras-related protein RABA1f OS=Anthurium amnicola GN=RABA1F_2 PE=4 SV=1
931	115545	tr|A0A1D1XPQ7|A0A1D1XPQ7_9ARAE	65.46	17	2	2	N	13115	Histone H4 (Fragment) OS=Anthurium amnicola GN=H4_12 PE=3 SV=1
1010	142642	tr|A0A1D1XRH9|A0A1D1XRH9_9ARAE	59.91	12	2	2	N	21692	Ras-related protein RABE1c (Fragment) OS=Anthurium amnicola GN=RABE1C_4 PE=4 SV=1
816	143686	tr|A0A1D1XTE4|A0A1D1XTE4_9ARAE	62.69	9	1	1	N	19895	Ankyrin repeat domain-containing protein 2 (Fragment) OS=Anthurium amnicola GN=AKR2_3 PE=4 SV=1
1016	100584	tr|A0A1D1XUN0|A0A1D1XUN0_9ARAE	57.01	10	2	1	Y	26481	Superoxide dismutase OS=Anthurium amnicola GN=SOD_0 PE=3 SV=1
781	141521	tr|A0A1D1XV11|A0A1D1XV11_9ARAE	81.84	14	3	3	N	23781	40S ribosomal protein S5 (Fragment) OS=Anthurium amnicola GN=RPS5_1 PE=3 SV=1
1104	119577	tr|A0A1D1Y119|A0A1D1Y119_9ARAE	42.79	6	1	1	N	19466	V-type proton ATPase subunit G (Fragment) OS=Anthurium amnicola GN=VATG_4 PE=3 SV=1
1245	145152	tr|A0A1D1Y2K8|A0A1D1Y2K8_9ARAE	26.44	3	1	1	N	46611	26S proteasome non-ATPase regulatory subunit 11 (Fragment) OS=Anthurium amnicola GN=Psmd11_1 PE=4 SV=1
1082	118832	tr|A0A1D1Y3Z0|A0A1D1Y3Z0_9ARAE	28.37	2	1	1	N	61781	Putative serine protease EDA2 (Fragment) OS=Anthurium amnicola GN=EDA2_0 PE=4 SV=1
838	141686	tr|A0A1D1YB86|A0A1D1YB86_9ARAE	51.72	16	3	3	Y	21937	Ubiquitin-conjugating enzyme E2 35 (Fragment) OS=Anthurium amnicola GN=UBC35_2 PE=3 SV=1
1102	143985	tr|A0A1D1YD64|A0A1D1YD64_9ARAE	51.77	5	1	1	N	24170	Ras-related protein RIC2 OS=Anthurium amnicola GN=RIC2 PE=4 SV=1
406	115167	tr|A0A1D1YFD0|A0A1D1YFD0_9ARAE	116.99	47	6	1	Y	19097	ADP-ribosylation factor 1 (Fragment) OS=Anthurium amnicola GN=ARF1_0 PE=3 SV=1
990	95024	tr|A0A1D1YHD6|A0A1D1YHD6_9ARAE	77.28	16	2	1	N	16319	40S ribosomal protein S14-3 OS=Anthurium amnicola GN=RPS14C_5 PE=3 SV=1
1102	143981	tr|A0A1D1YM38|A0A1D1YM38_9ARAE	51.77	5	1	1	N	23958	Ras-related protein Rab11C OS=Anthurium amnicola GN=RAB11C PE=4 SV=1
1082	98134	tr|A0A1D1YSB9|A0A1D1YSB9_9ARAE	28.37	2	1	1	N	62011	Putative serine protease EDA2 (Fragment) OS=Anthurium amnicola GN=EDA2_5 PE=4 SV=1
787	141647	tr|A0A1D1YYX6|A0A1D1YYX6_9ARAE	53.59	9	3	3	Y	43362	Allergen Act d 3 (Fragment) OS=Anthurium amnicola GN=ALLD3_1 PE=4 SV=1
1117	143891	tr|A0A1D1Z312|A0A1D1Z312_9ARAE	53.76	4	1	1	N	26934	Uncharacterized protein C167.05 OS=Anthurium amnicola GN=SPAC167.05_0 PE=4 SV=1
990	95026	tr|A0A1D1Z3U1|A0A1D1Z3U1_9ARAE	77.28	13	2	1	N	19495	40S ribosomal protein S14-3 (Fragment) OS=Anthurium amnicola GN=RPS14C_3 PE=3 SV=1
1102	143953	tr|A0A1D1Z5P4|A0A1D1Z5P4_9ARAE	51.77	6	1	1	N	20611	Ras-related protein RABA5a (Fragment) OS=Anthurium amnicola GN=RABA5A_3 PE=4 SV=1
824	92215	tr|A0A1D1Z6Z5|A0A1D1Z6Z5_9ARAE	70.14	10	3	3	N	37617	Soluble inorganic pyrophosphatase 1, chloroplastic (Fragment) OS=Anthurium amnicola GN=PPA1_2 PE=4 SV=1
1005	118079	tr|A0A1D1Z7N1|A0A1D1Z7N1_9ARAE	62.23	11	2	2	N	34481	Proteasome endopeptidase complex (Fragment) OS=Anthurium amnicola GN=PAD1_8 PE=3 SV=1
937	119344	tr|A0A1D1ZB29|A0A1D1ZB29_9ARAE	64.75	6	2	2	N	48400	3-dehydroquinate synthase OS=Anthurium amnicola GN=aroB_13 PE=3 SV=1
792	141766	tr|A0A1D1ZC94|A0A1D1ZC94_9ARAE	52.36	6	2	1	N	30422	60S ribosomal protein L7a (Fragment) OS=Anthurium amnicola GN=RPL7A_8 PE=4 SV=1
838	141499	tr|A0A1D1ZDX9|A0A1D1ZDX9_9ARAE	51.72	16	3	3	Y	21895	Ubiquitin-conjugating enzyme E2 36 (Fragment) OS=Anthurium amnicola GN=UBC36_1 PE=3 SV=1
1113	143398	tr|A0A1D1ZF39|A0A1D1ZF39_9ARAE	45.35	4	1	1	N	32663	ATP-dependent Clp protease proteolytic subunit OS=Anthurium amnicola GN=CLPP5 PE=3 SV=1
1206	117387	tr|A0A1D1ZIU8|A0A1D1ZIU8_9ARAE	41.16	2	1	1	N	67325	Protein disulfide-isomerase (Fragment) OS=Anthurium amnicola GN=PDIL1-4_2 PE=3 SV=1
1104	118873	tr|A0A1D1ZJN7|A0A1D1ZJN7_9ARAE	42.79	5	1	1	N	21507	V-type proton ATPase subunit G (Fragment) OS=Anthurium amnicola GN=VATG_2 PE=4 SV=1
223	141112	tr|A0A1D1ZMA5|A0A1D1ZMA5_AUXPR	72.35	13	4	1	Y	29393	Uncharacterized protein OS=Auxenochlorella protothecoides GN=g.41392 PE=3 SV=1
593	92758	tr|A0A1D2AEL8|A0A1D2AEL8_AUXPR	115.64	10	4	1	N	58298	ATP synthase subunit beta (Fragment) OS=Auxenochlorella protothecoides GN=g.4468 PE=3 SV=1
1082	98118	tr|A0A1D5RTD2|A0A1D5RTD2_WHEAT	28.37	2	1	1	N	54034	Uncharacterized protein OS=Triticum aestivum PE=4 SV=1
931	142111	tr|A0A1D5RU96|A0A1D5RU96_WHEAT	65.46	15	2	2	N	14472	Histone H4 OS=Triticum aestivum PE=3 SV=1
931	116457	tr|A0A1D5RVA6|A0A1D5RVA6_WHEAT	65.46	16	2	2	N	13948	Histone H4 OS=Triticum aestivum PE=3 SV=1
931	142109	tr|A0A1D5SC15|A0A1D5SC15_WHEAT	65.46	21	2	2	N	10812	Histone H4 OS=Triticum aestivum PE=3 SV=1
969	97524	tr|A0A1D5SD46|A0A1D5SD46_WHEAT	57.76	11	2	2	N	22552	Uncharacterized protein OS=Triticum aestivum PE=4 SV=1
931	115553	tr|A0A1D5SFV9|A0A1D5SFV9_WHEAT	65.46	6	2	2	N	34478	Histone H4 OS=Triticum aestivum PE=3 SV=1
1082	98110	tr|A0A1D5SSY1|A0A1D5SSY1_WHEAT	28.37	2	1	1	N	46714	Uncharacterized protein OS=Triticum aestivum PE=4 SV=1
1108	117543	tr|A0A1D5T9N7|A0A1D5T9N7_WHEAT	42.79	4	1	1	N	37756	Uncharacterized protein OS=Triticum aestivum PE=4 SV=1
1108	117537	tr|A0A1D5T9N8|A0A1D5T9N8_WHEAT	42.79	4	1	1	N	37275	Uncharacterized protein OS=Triticum aestivum PE=4 SV=1
1108	117533	tr|A0A1D5T9N9|A0A1D5T9N9_WHEAT	42.79	6	1	1	N	24672	Uncharacterized protein OS=Triticum aestivum PE=4 SV=1
1074	118623	tr|A0A1D5TDW9|A0A1D5TDW9_WHEAT	51.25	5	1	1	N	28101	Uncharacterized protein OS=Triticum aestivum PE=4 SV=1
1074	118617	tr|A0A1D5TDX0|A0A1D5TDX0_WHEAT	51.25	6	1	1	N	25713	Uncharacterized protein OS=Triticum aestivum PE=4 SV=1
1074	118622	tr|A0A1D5TDX1|A0A1D5TDX1_WHEAT	51.25	5	1	1	N	27233	Uncharacterized protein OS=Triticum aestivum PE=4 SV=1
1108	144317	tr|A0A1D5TSM7|A0A1D5TSM7_WHEAT	42.79	4	1	1	N	33990	Uncharacterized protein OS=Triticum aestivum PE=4 SV=1
931	115547	tr|A0A1D5UIL2|A0A1D5UIL2_WHEAT	65.46	15	2	2	N	15198	Histone H4 OS=Triticum aestivum PE=3 SV=1
1074	118618	tr|A0A1D5UJ11|A0A1D5UJ11_WHEAT	51.25	6	1	1	N	26242	Uncharacterized protein OS=Triticum aestivum PE=4 SV=1
781	141508	tr|A0A1D5VHJ6|A0A1D5VHJ6_WHEAT	81.84	15	3	3	N	22330	Uncharacterized protein OS=Triticum aestivum PE=3 SV=1
734	90154	tr|A0A1D5XJY0|A0A1D5XJY0_WHEAT	73.04	10	3	1	Y	46932	Glyceraldehyde-3-phosphate dehydrogenase OS=Triticum aestivum PE=3 SV=1
773	95724	tr|A0A1D5XR71|A0A1D5XR71_WHEAT	121.89	21	3	1	N	22290	Uncharacterized protein OS=Triticum aestivum PE=4 SV=1
734	90152	tr|A0A1D5XY50|A0A1D5XY50_WHEAT	73.04	10	3	1	Y	46858	Glyceraldehyde-3-phosphate dehydrogenase OS=Triticum aestivum PE=3 SV=1
773	95725	tr|A0A1D5Y3L2|A0A1D5Y3L2_WHEAT	121.89	21	3	1	N	22547	Uncharacterized protein OS=Triticum aestivum PE=4 SV=1
1074	118620	tr|A0A1D5YHB0|A0A1D5YHB0_WHEAT	51.25	6	1	1	N	27274	Uncharacterized protein OS=Triticum aestivum PE=4 SV=1
931	142110	tr|A0A1D5YHM2|A0A1D5YHM2_WHEAT	65.46	19	2	2	N	11451	Histone H4 OS=Triticum aestivum PE=3 SV=1
734	90405	tr|A0A1D5YL66|A0A1D5YL66_WHEAT	73.04	14	3	1	Y	33621	Glyceraldehyde-3-phosphate dehydrogenase OS=Triticum aestivum PE=3 SV=1
734	89789	tr|A0A1D5YL67|A0A1D5YL67_WHEAT	73.04	10	3	1	Y	46902	Glyceraldehyde-3-phosphate dehydrogenase OS=Triticum aestivum PE=3 SV=1
734	90073	tr|A0A1D5YL68|A0A1D5YL68_WHEAT	73.04	14	3	1	Y	35940	Glyceraldehyde-3-phosphate dehydrogenase OS=Triticum aestivum PE=3 SV=1
406	115181	tr|A0A1D5YN62|A0A1D5YN62_WHEAT	116.99	44	6	1	Y	20680	Uncharacterized protein OS=Triticum aestivum PE=3 SV=1
931	115554	tr|A0A1D5YNC6|A0A1D5YNC6_WHEAT	65.46	6	2	2	N	35690	Histone H4 OS=Triticum aestivum PE=3 SV=1
1126	93805	tr|A0A1D5YTJ2|A0A1D5YTJ2_WHEAT	31.20	2	1	1	N	41616	Uncharacterized protein OS=Triticum aestivum PE=4 SV=1
1008	95522	tr|A0A1D5YVM4|A0A1D5YVM4_WHEAT	77.28	11	2	1	N	23970	Nucleoside diphosphate kinase OS=Triticum aestivum PE=3 SV=1
394	114808	tr|A0A1D5ZGS2|A0A1D5ZGS2_WHEAT	153.81	19	8	1	N	46293	Uncharacterized protein OS=Triticum aestivum PE=3 SV=1
1126	145026	tr|A0A1D6A140|A0A1D6A140_WHEAT	31.20	2	1	1	N	41632	Uncharacterized protein OS=Triticum aestivum PE=4 SV=1
394	114811	tr|A0A1D6A2S3|A0A1D6A2S3_WHEAT	153.81	19	8	1	N	48063	Uncharacterized protein OS=Triticum aestivum PE=3 SV=1
1008	95514	tr|A0A1D6A4G6|A0A1D6A4G6_WHEAT	77.28	12	2	1	N	22284	Nucleoside diphosphate kinase OS=Triticum aestivum PE=3 SV=1
948	95214	tr|A0A1D6BKF9|A0A1D6BKF9_WHEAT	54.71	11	2	2	N	19999	4-hydroxy-4-methyl-2-oxoglutarate aldolase OS=Triticum aestivum PE=3 SV=1
1131	120358	tr|A0A1D6BQP6|A0A1D6BQP6_WHEAT	25.46	3	1	1	N	37012	Uncharacterized protein OS=Triticum aestivum PE=3 SV=1
1181	143742	tr|A0A1D6BR22|A0A1D6BR22_WHEAT	57.22	2	1	1	N	68591	Uncharacterized protein OS=Triticum aestivum PE=4 SV=1
931	115542	tr|A0A1D6BR46|A0A1D6BR46_WHEAT	65.46	19	2	2	N	11444	Histone H4 OS=Triticum aestivum PE=3 SV=1
931	142095	tr|A0A1D6BSA4|A0A1D6BSA4_WHEAT	65.46	13	2	2	N	17675	Histone H4 OS=Triticum aestivum PE=3 SV=1
1131	120363	tr|A0A1D6C213|A0A1D6C213_WHEAT	25.46	3	1	1	N	44783	Uncharacterized protein OS=Triticum aestivum PE=3 SV=1
1131	120357	tr|A0A1D6C215|A0A1D6C215_WHEAT	25.46	3	1	1	N	36556	Uncharacterized protein OS=Triticum aestivum PE=3 SV=1
1181	143739	tr|A0A1D6C5A8|A0A1D6C5A8_WHEAT	57.22	2	1	1	N	68500	Uncharacterized protein OS=Triticum aestivum PE=4 SV=1
1181	143743	tr|A0A1D6C5A9|A0A1D6C5A9_WHEAT	57.22	2	1	1	N	68757	Uncharacterized protein OS=Triticum aestivum PE=4 SV=1
1181	143744	tr|A0A1D6C5B0|A0A1D6C5B0_WHEAT	57.22	2	1	1	N	71762	Uncharacterized protein OS=Triticum aestivum PE=4 SV=1
691	117808	tr|A0A1D6C8U9|A0A1D6C8U9_WHEAT	108.02	15	4	4	N	39166	Uncharacterized protein OS=Triticum aestivum PE=4 SV=1
1131	120360	tr|A0A1D6CLW1|A0A1D6CLW1_WHEAT	25.46	3	1	1	N	43513	Uncharacterized protein OS=Triticum aestivum PE=3 SV=1
1131	120362	tr|A0A1D6CLW2|A0A1D6CLW2_WHEAT	25.46	3	1	1	N	44382	Uncharacterized protein OS=Triticum aestivum PE=3 SV=1
1131	120359	tr|A0A1D6CLW3|A0A1D6CLW3_WHEAT	25.46	3	1	1	N	43121	Uncharacterized protein OS=Triticum aestivum PE=3 SV=1
931	115544	tr|A0A1D6D2I6|A0A1D6D2I6_WHEAT	65.46	19	2	2	N	11565	Histone H4 OS=Triticum aestivum PE=3 SV=1
345	140517	tr|A0A1D6F1X1|A0A1D6F1X1_MAIZE	105.19	13	6	1	Y	58999	Phospho-2-dehydro-3-deoxyheptonate aldolase OS=Zea mays GN=100501272 PE=3 SV=1
1255	145207	tr|A0A1D6I4K2|A0A1D6I4K2_MAIZE	24.28	1	1	1	Y	121199	Putative leucine-rich repeat receptor-like serine/threonine-protein kinase OS=Zea mays GN=103632778 PE=3 SV=1
937	118783	tr|A0A1D6IPW4|A0A1D6IPW4_MAIZE	64.75	7	2	2	N	44846	3-dehydroquinate synthase chloroplastic OS=Zea mays GN=ZEAMMB73_Zm00001d022622 PE=3 SV=1
937	118787	tr|A0A1D6IPW7|A0A1D6IPW7_MAIZE	64.75	6	2	2	N	47354	3-dehydroquinate synthase chloroplastic OS=Zea mays GN=ZEAMMB73_Zm00001d022622 PE=3 SV=1
937	118781	tr|A0A1D6IPW9|A0A1D6IPW9_MAIZE	64.75	8	2	2	N	36944	3-dehydroquinate synthase chloroplastic OS=Zea mays GN=ZEAMMB73_Zm00001d022622 PE=4 SV=1
937	118784	tr|A0A1D6IPX0|A0A1D6IPX0_MAIZE	64.75	6	2	2	N	45212	3-dehydroquinate synthase chloroplastic OS=Zea mays GN=ZEAMMB73_Zm00001d022622 PE=3 SV=1
937	118782	tr|A0A1D6IPX1|A0A1D6IPX1_MAIZE	64.75	7	2	2	N	41749	3-dehydroquinate synthase chloroplastic OS=Zea mays GN=ZEAMMB73_Zm00001d022622 PE=3 SV=1
1234	144954	tr|A0A1D6JFG3|A0A1D6JFG3_MAIZE	31.31	1	1	1	N	63160	Beta-D-xylosidase 4 OS=Zea mays GN=100279996 PE=4 SV=1
895	94636	tr|A0A1D6LIK1|A0A1D6LIK1_MAIZE	98.25	11	2	1	N	26444	Peptidyl-prolyl cis-trans isomerase OS=Zea mays GN=ZEAMMB73_Zm00001d035761 PE=3 SV=1
931	115935	tr|A0A1D6REC6|A0A1D6REC6_WHEAT	65.46	19	2	2	N	11396	Histone H4 OS=Triticum aestivum PE=3 SV=1
1126	93802	tr|A0A1D6S409|A0A1D6S409_WHEAT	31.20	2	1	1	N	37156	Uncharacterized protein OS=Triticum aestivum PE=4 SV=1
1008	95515	tr|A0A1D6S742|A0A1D6S742_WHEAT	77.28	12	2	1	N	23262	Nucleoside diphosphate kinase OS=Triticum aestivum PE=3 SV=1
1107	144015	tr|A0A1D8KVT5|A0A1D8KVT5_MORAL	49.99	2	1	1	N	58707	4-coumarate-CoA ligase 7 OS=Morus alba GN=4CL7 PE=2 SV=1
1108	117541	tr|A0A1E5UYJ2|A0A1E5UYJ2_9POAL	42.79	4	1	1	N	37710	Putative aldo-keto reductase 2 OS=Dichanthelium oligosanthes GN=BAE44_0021050 PE=4 SV=1
1082	98108	tr|A0A1E5V029|A0A1E5V029_9POAL	28.37	3	1	1	N	36276	Putative serine protease EDA2 OS=Dichanthelium oligosanthes GN=BAE44_0020482 PE=4 SV=1
673	141589	tr|A0A1E5V3B9|A0A1E5V3B9_9POAL	88.99	12	3	3	N	33548	40S ribosomal protein SA OS=Dichanthelium oligosanthes GN=BAE44_0019326 PE=3 SV=1
1008	95510	tr|A0A1E5V3E4|A0A1E5V3E4_9POAL	77.28	15	2	1	N	18061	Nucleoside diphosphate kinase OS=Dichanthelium oligosanthes GN=BAE44_0019340 PE=3 SV=1
862	142564	tr|A0A1E5V3Z7|A0A1E5V3Z7_9POAL	59.15	13	2	1	Y	17606	Eukaryotic translation initiation factor 5A OS=Dichanthelium oligosanthes GN=BAE44_0019260 PE=3 SV=1
936	92456	tr|A0A1E5V464|A0A1E5V464_9POAL	71.84	9	2	2	N	42015	GDP-mannose 3,5-epimerase 2 OS=Dichanthelium oligosanthes GN=BAE44_0019031 PE=4 SV=1
725	143313	tr|A0A1E5V519|A0A1E5V519_9POAL	39.67	6	1	1	N	17340	60S ribosomal protein L26-1 OS=Dichanthelium oligosanthes GN=BAE44_0018722 PE=4 SV=1
931	115546	tr|A0A1E5V7J4|A0A1E5V7J4_9POAL	65.46	16	2	2	N	13822	Histone H4 OS=Dichanthelium oligosanthes GN=BAE44_0017853 PE=3 SV=1
862	142555	tr|A0A1E5VAM2|A0A1E5VAM2_9POAL	59.15	13	2	1	Y	17396	Eukaryotic translation initiation factor 5A OS=Dichanthelium oligosanthes GN=BAE44_0016864 PE=3 SV=1
1005	118078	tr|A0A1E5VC78|A0A1E5VC78_9POAL	62.23	13	2	2	N	27227	Proteasome subunit alpha type OS=Dichanthelium oligosanthes GN=BAE44_0016229 PE=3 SV=1
1074	117335	tr|A0A1E5VGM7|A0A1E5VGM7_9POAL	51.25	5	1	1	N	28383	60S ribosomal protein L7-4 OS=Dichanthelium oligosanthes GN=BAE44_0014684 PE=4 SV=1
697	118963	tr|A0A1E5VKI9|A0A1E5VKI9_9POAL	66.47	5	3	2	N	75088	Trifunctional UDP-glucose 4,6-dehydratase/UDP-4-keto-6-deoxy-D-glucose 3,5-epimerase/UDP-4-keto-L-rhamnose-reductase RHM1 OS=Dichanthelium oligosanthes GN=BAE44_0013327 PE=4 SV=1
987	117000	tr|A0A1E5VNL5|A0A1E5VNL5_9POAL	90.80	3	2	2	N	85823	26S proteasome non-ATPase regulatory subunit 6 OS=Dichanthelium oligosanthes GN=BAE44_0012263 PE=3 SV=1
695	94151	tr|A0A1E5VR34|A0A1E5VR34_9POAL	78.48	5	3	1	N	68466	Peroxisomal (S)-2-hydroxy-acid oxidase GLO3 OS=Dichanthelium oligosanthes GN=BAE44_0011416 PE=3 SV=1
832	97935	tr|A0A1E5VSN9|A0A1E5VSN9_9POAL	73.98	14	3	3	N	24796	60S ribosomal protein L10-1 (Fragment) OS=Dichanthelium oligosanthes GN=BAE44_0010879 PE=4 SV=1
1074	118626	tr|A0A1E5VTK6|A0A1E5VTK6_9POAL	51.25	5	1	1	N	28400	60S ribosomal protein L7-4 OS=Dichanthelium oligosanthes GN=BAE44_0010568 PE=4 SV=1
895	94641	tr|A0A1E5VTX3|A0A1E5VTX3_9POAL	98.25	10	2	1	N	30149	Peptidyl-prolyl cis-trans isomerase OS=Dichanthelium oligosanthes GN=BAE44_0010406 PE=3 SV=1
969	97502	tr|A0A1E5VVX2|A0A1E5VVX2_9POAL	57.76	21	2	2	N	12039	40S ribosomal protein S23 (Fragment) OS=Dichanthelium oligosanthes GN=BAE44_0009757 PE=3 SV=1
1108	117536	tr|A0A1E5W4Z7|A0A1E5W4Z7_9POAL	42.79	4	1	1	N	37453	Putative aldo-keto reductase 3 OS=Dichanthelium oligosanthes GN=BAE44_0006554 PE=4 SV=1
1197	119709	tr|A0A1E5W6E0|A0A1E5W6E0_9POAL	45.13	4	1	1	N	27533	Ferritin OS=Dichanthelium oligosanthes GN=BAE44_0006014 PE=3 SV=1
609	98036	tr|A0A1E5W906|A0A1E5W906_9POAL	94.20	12	5	1	N	52778	UDP-glucose 6-dehydrogenase OS=Dichanthelium oligosanthes GN=BAE44_0005238 PE=3 SV=1
842	141857	tr|A0A1E5WBI7|A0A1E5WBI7_9POAL	54.39	4	2	2	N	58196	NADH dehydrogenase [ubiquinone] flavoprotein 1, mitochondrial OS=Dichanthelium oligosanthes GN=BAE44_0004363 PE=3 SV=1
1005	119294	tr|A0A1E5WE85|A0A1E5WE85_9POAL	62.23	13	2	2	N	27249	Proteasome subunit alpha type OS=Dichanthelium oligosanthes GN=BAE44_0003270 PE=3 SV=1
1074	118639	tr|A0A1E5WJC0|A0A1E5WJC0_9POAL	51.25	2	1	1	N	69523	60S ribosomal protein L7-4 (Fragment) OS=Dichanthelium oligosanthes GN=BAE44_0001518 PE=4 SV=1
969	97495	tr|A0A1E5WJJ4|A0A1E5WJJ4_9POAL	57.76	34	2	2	N	7653	Uncharacterized protein OS=Dichanthelium oligosanthes GN=BAE44_0001375 PE=4 SV=1
969	97499	tr|A0A1E5WJM3|A0A1E5WJM3_9POAL	57.76	26	2	2	N	9812	40S ribosomal protein S23 (Fragment) OS=Dichanthelium oligosanthes GN=BAE44_0001376 PE=3 SV=1
673	141591	tr|A0A1E5WKU1|A0A1E5WKU1_9POAL	88.99	10	3	3	N	39157	40S ribosomal protein SA OS=Dichanthelium oligosanthes GN=BAE44_0001011 PE=3 SV=1
673	141573	tr|A0A1E5WN62|A0A1E5WN62_9POAL	88.99	13	3	3	N	30377	40S ribosomal protein SA OS=Dichanthelium oligosanthes GN=BAE44_0000172 PE=3 SV=1
1123	94814	tr|A0A1E5WNC3|A0A1E5WNC3_9POAL	36.06	3	1	1	Y	37099	Fructose-1,6-bisphosphatase, cytosolic OS=Dichanthelium oligosanthes GN=BAE44_0000070 PE=3 SV=1
898	98552	tr|A0A1I9LMA1|A0A1I9LMA1_ARATH	56.16	4	2	1	N	49102	Glycosyl hydrolase family protein OS=Arabidopsis thaliana GN=At3g47010 PE=4 SV=1
495	89639	tr|A0A1I9VVV3|A0A1I9VVV3_9MYRT	110.24	15	6	1	N	55044	ATP synthase subunit alpha, chloroplastic OS=Miconia dodecandra GN=atpA PE=3 SV=1
495	89638	tr|A0A1I9VW38|A0A1I9VW38_9MYRT	110.24	15	6	1	N	54940	ATP synthase subunit alpha, chloroplastic OS=Nepsera aquatica GN=atpA PE=3 SV=1
726	89859	tr|A0A1J3CB93|A0A1J3CB93_NOCCA	80.66	10	3	1	N	51336	Glyceraldehyde-3-phosphate dehydrogenase (Fragment) OS=Noccaea caerulescens GN=GA_TR941_c0_g1_i1_g.2987 PE=3 SV=1
1103	118920	tr|A0A1J3CBV2|A0A1J3CBV2_NOCCA	52.10	2	1	1	N	66216	Multicopper oxidase LPR2 OS=Noccaea caerulescens GN=GA_TR17374_c0_g1_i1_g.55573 PE=4 SV=1
740	119465	tr|A0A1J3CD80|A0A1J3CD80_NOCCA	83.04	4	3	1	N	105278	Villin-3 OS=Noccaea caerulescens GN=GA_TR20615_c0_g1_i1_g.68656 PE=4 SV=1
1060	120797	tr|A0A1J3CI71|A0A1J3CI71_NOCCA	42.85	1	1	1	N	70768	Putative inactive receptor kinase OS=Noccaea caerulescens GN=GA_TR2919_c0_g1_i1_g.9172 PE=4 SV=1
1204	144352	tr|A0A1J3CMB4|A0A1J3CMB4_NOCCA	41.86	3	1	1	N	38472	Glutelin type-B 4 OS=Noccaea caerulescens GN=GA_TR4970_c0_g1_i1_g.16315 PE=4 SV=1
972	142338	tr|A0A1J3CUI2|A0A1J3CUI2_NOCCA	59.67	8	2	1	N	42085	Glycerate dehydrogenase HPR, peroxisomal OS=Noccaea caerulescens GN=GA_TR19052_c0_g1_i1_g.61177 PE=3 SV=1
1198	144250	tr|A0A1J3CVF6|A0A1J3CVF6_NOCCA	44.83	17	1	1	N	8701	Copper transport protein ATX1 OS=Noccaea caerulescens GN=GA_TR14572_c0_g1_i1_g.45192 PE=4 SV=1
1116	144942	tr|A0A1J3CXI3|A0A1J3CXI3_NOCCA	31.41	3	1	1	N	33058	Isoaspartyl peptidase/L-asparaginase 1 OS=Noccaea caerulescens GN=GA_TR8863_c0_g1_i1_g.28268 PE=4 SV=1
915	142728	tr|A0A1J3DPK8|A0A1J3DPK8_NOCCA	56.23	7	2	1	Y	35490	Isoflavone reductase-like protein P3 (Fragment) OS=Noccaea caerulescens GN=GA_TR6151_c0_g1_i1_g.20169 PE=4 SV=1
1216	144566	tr|A0A1J3E2C1|A0A1J3E2C1_NOCCA	38.70	2	1	1	N	53235	26S proteasome regulatory subunit 4-like protein A (Fragment) OS=Noccaea caerulescens GN=GA_TR5353_c0_g1_i1_g.17212 PE=3 SV=1
909	95234	tr|A0A1J3E4F6|A0A1J3E4F6_NOCCA	70.57	6	2	2	Y	41233	Carboxyvinyl-carboxyphosphonate phosphorylmutase, chloroplastic (Fragment) OS=Noccaea caerulescens GN=GA_TR9149_c0_g1_i1_g.29054 PE=4 SV=1
972	91231	tr|A0A1J3E9C5|A0A1J3E9C5_NOCCA	59.67	8	2	1	N	42208	Glycerate dehydrogenase HPR, peroxisomal OS=Noccaea caerulescens GN=LC_TR8320_c0_g1_i1_g.29088 PE=3 SV=1
992	115249	tr|A0A1J3EDH6|A0A1J3EDH6_NOCCA	74.24	5	2	1	N	61416	Chaperonin CPN60, mitochondrial OS=Noccaea caerulescens GN=LC_TR16797_c4_g1_i1_g.57775 PE=3 SV=1
969	97511	tr|A0A1J3EEV8|A0A1J3EEV8_NOCCA	57.76	16	2	2	N	15708	40S ribosomal protein S23-2 OS=Noccaea caerulescens GN=LC_TR19224_c0_g1_i1_g.64228 PE=3 SV=1
1103	118923	tr|A0A1J3FAH0|A0A1J3FAH0_NOCCA	52.10	2	1	1	N	66235	Multicopper oxidase LPR2 OS=Noccaea caerulescens GN=LC_TR463_c0_g1_i1_g.1238 PE=4 SV=1
726	89860	tr|A0A1J3FB16|A0A1J3FB16_NOCCA	80.66	10	3	1	N	51370	Glyceraldehyde-3-phosphate dehydrogenase (Fragment) OS=Noccaea caerulescens GN=LC_TR1824_c0_g1_i1_g.6185 PE=3 SV=1
1198	144248	tr|A0A1J3FG92|A0A1J3FG92_NOCCA	44.83	18	1	1	N	8204	Copper transport protein ATX1 OS=Noccaea caerulescens GN=GA_TR2489_c0_g1_i1_g.8117 PE=4 SV=1
915	142724	tr|A0A1J3FGU3|A0A1J3FGU3_NOCCA	56.23	7	2	1	Y	34447	Isoflavone reductase-like protein P3 OS=Noccaea caerulescens GN=LC_TR5406_c0_g1_i1_g.18936 PE=4 SV=1
1204	144359	tr|A0A1J3FN32|A0A1J3FN32_NOCCA	41.86	3	1	1	N	38446	Glutelin type-B 4 OS=Noccaea caerulescens GN=LC_TR8636_c0_g1_i1_g.29890 PE=4 SV=1
909	95230	tr|A0A1J3FQT7|A0A1J3FQT7_NOCCA	70.57	7	2	2	Y	36652	Carboxyvinyl-carboxyphosphonate phosphorylmutase, chloroplastic OS=Noccaea caerulescens GN=LC_TR20100_c0_g1_i1_g.67158 PE=4 SV=1
740	119466	tr|A0A1J3FXP9|A0A1J3FXP9_NOCCA	83.04	4	3	1	N	105207	Villin-3 OS=Noccaea caerulescens GN=LC_TR12374_c1_g1_i1_g.43221 PE=4 SV=1
1116	143457	tr|A0A1J3FZX3|A0A1J3FZX3_NOCCA	31.41	3	1	1	N	33088	Isoaspartyl peptidase/L-asparaginase 1 OS=Noccaea caerulescens GN=LC_TR9586_c1_g1_i1_g.33952 PE=4 SV=1
909	95231	tr|A0A1J3GLL8|A0A1J3GLL8_NOCCA	70.57	7	2	2	Y	36638	Carboxyvinyl-carboxyphosphonate phosphorylmutase, chloroplastic OS=Noccaea caerulescens GN=LE_TR4905_c0_g1_i1_g.16537 PE=4 SV=1
972	91230	tr|A0A1J3GLW0|A0A1J3GLW0_NOCCA	59.67	8	2	1	N	42120	Glycerate dehydrogenase HPR, peroxisomal OS=Noccaea caerulescens GN=LE_TR8558_c0_g1_i1_g.29057 PE=3 SV=1
726	89857	tr|A0A1J3GMN1|A0A1J3GMN1_NOCCA	80.66	10	3	1	N	51199	Glyceraldehyde-3-phosphate dehydrogenase (Fragment) OS=Noccaea caerulescens GN=LE_TR10456_c0_g1_i1_g.35042 PE=3 SV=1
[truncated: 1,402 more rows]

## Sheet: RPF
Protein Group	Protein ID	Accession	-10lgP	Coverage (%)	#Peptides	#Unique	PTM	Avg. Mass	Description
[truncated: 1,829 more rows]
